# Supplementary material for: Solid-Phase Microextraction-Aided Capillary Zone Electrophoresis-Mass Spectrometry: Toward Bottom-Up Proteomics of Single Human Cells
Source: J Am Soc Mass Spectrom. 2024 Mar 21;35(6):1120–7. doi: 10.1021/jasms.3c00429 (PMC11157658; doi:10.1021/jasms.3c00429)
Supplement: Supplementary file 1 — js3c00429_si_001.xlsx [file js3c00429_si_001.xlsx]

## Sheet: NOTE
The lists of protein groups idenfied by SPME-CZE-MS/MS from 0.1-10 ng of HeLa cell digests using Proteome Discoverer 2.2 software. Peptides and peptide spectrum matches (PSMs) were filtered with a 1% FDR.

## Sheet: 0.1 ng replicate 1
Accession	Description	Exp. q-value: Combined	Sum PEP Score	Coverage [%]	# Peptides	# PSMs	# Unique Peptides	# Protein Groups	# AAs	MW [kDa]	calc. pI	Score Sequest HT: Sequest HT	# Peptides (by Search Engine): Sequest HT
P06733	Alpha-enolase OS=Homo sapiens GN=ENO1 PE=1 SV=2	0	47.06	27	6	17	6	1	434	47.1	7.39	31.11	6
P60709	Actin, cytoplasmic 1 OS=Homo sapiens GN=ACTB PE=1 SV=1	0	29.682	41	8	16	8	1	375	41.7	5.48	25.89	8
P05787	Keratin, type II cytoskeletal 8 OS=Homo sapiens GN=KRT8 PE=1 SV=7	0	17.277	32	9	11	8	1	483	53.7	5.59	8.78	9
P68104	Elongation factor 1-alpha 1 OS=Homo sapiens GN=EEF1A1 PE=1 SV=1	0	16.539	21	6	11	6	1	462	50.1	9.01	10.01	6
A0A0U1RRH7	Histone H2A OS=Homo sapiens PE=3 SV=1	0	16.002	21	3	12	1	1	170	18.5	11.52	20.72	3
P68371	Tubulin beta-4B chain OS=Homo sapiens GN=TUBB4B PE=1 SV=1	0	12.502	17	5	7	5	1	445	49.8	4.89	6.82	5
P68363	Tubulin alpha-1B chain OS=Homo sapiens GN=TUBA1B PE=1 SV=1	0	12.257	19	5	11	5	1	451	50.1	5.06	5.76	5
J3KPS3	Fructose-bisphosphate aldolase OS=Homo sapiens GN=ALDOA PE=1 SV=1	0	10.766	23	4	7	4	1	368	39.8	8.09	3.02	4
P08670	Vimentin OS=Homo sapiens GN=VIM PE=1 SV=4	0	9.809	15	5	7	5	1	466	53.6	5.12	2.31	5
P32969	60S ribosomal protein L9 OS=Homo sapiens GN=RPL9 PE=1 SV=1	0	9.443	19	2	2	2	1	192	21.9	9.95	3.7	2
P62805	Histone H4 OS=Homo sapiens GN=HIST1H4A PE=1 SV=2	0	9.304	41	4	10	4	1	103	11.4	11.36	13.95	4
P14618	Pyruvate kinase PKM OS=Homo sapiens GN=PKM PE=1 SV=4	0	8.741	14	5	8	5	1	531	57.9	7.84	2.9	5
P11142	Heat shock cognate 71 kDa protein OS=Homo sapiens GN=HSPA8 PE=1 SV=1	0	8.561	12	5	6	4	1	646	70.9	5.52	1.78	5
P07355	Annexin A2 OS=Homo sapiens GN=ANXA2 PE=1 SV=2	0	8.419	13	5	6	5	1	339	38.6	7.75	3.72	5
Q04695	Keratin, type I cytoskeletal 17 OS=Homo sapiens GN=KRT17 PE=1 SV=2	0	8.414	17	3	7	3	1	432	48.1	5.02	0	3
P60174	Triosephosphate isomerase OS=Homo sapiens GN=TPI1 PE=1 SV=3	0	8.356	16	2	5	2	1	286	30.8	5.92	7.98	2
P06748	Nucleophosmin OS=Homo sapiens GN=NPM1 PE=1 SV=2	0	8.154	14	2	4	2	1	294	32.6	4.78	4.69	2
P31327	Carbamoyl-phosphate synthase [ammonia], mitochondrial OS=Homo sapiens GN=CPS1 PE=1 SV=2	0	8.015	7	5	7	5	1	1500	164.8	6.74	2	5
A0A0U1RRM4	Polypyrimidine tract-binding protein 1 OS=Homo sapiens GN=PTBP1 PE=1 SV=1	0	7.224	13	3	8	3	1	588	62.4	9.1	0	3
P25705	ATP synthase subunit alpha, mitochondrial OS=Homo sapiens GN=ATP5A1 PE=1 SV=1	0	7.012	11	4	4	4	1	553	59.7	9.13	0	4
A0A0G2JIW1	Heat shock 70 kDa protein 1B OS=Homo sapiens GN=HSPA1B PE=1 SV=1	0	6.9	11	4	9	3	1	642	70.1	5.66	0	4
P08238	Heat shock protein HSP 90-beta OS=Homo sapiens GN=HSP90AB1 PE=1 SV=4	0	6.792	10	6	7	5	1	724	83.2	5.03	2.12	6
P22626	Heterogeneous nuclear ribonucleoproteins A2/B1 OS=Homo sapiens GN=HNRNPA2B1 PE=1 SV=2	0	6.669	11	3	4	2	1	353	37.4	8.95	3.08	3
P10809	60 kDa heat shock protein, mitochondrial OS=Homo sapiens GN=HSPD1 PE=1 SV=2	0	6.507	14	4	4	4	1	573	61	5.87	0	4
P04406	Glyceraldehyde-3-phosphate dehydrogenase OS=Homo sapiens GN=GAPDH PE=1 SV=3	0	6.497	9	2	5	2	1	335	36	8.46	4.64	2
P13639	Elongation factor 2 OS=Homo sapiens GN=EEF2 PE=1 SV=4	0	6.29	6	3	3	3	1	858	95.3	6.83	2.45	3
J3KNF8	Cytochrome b5 type B OS=Homo sapiens GN=CYB5B PE=1 SV=1	0	6.134	23	1	3	1	1	150	16.7	4.97	2.99	1
P16402	Histone H1.3 OS=Homo sapiens GN=HIST1H1D PE=1 SV=2	0	5.958	10	2	2	2	1	221	22.3	11.02	4.12	2
P05783	Keratin, type I cytoskeletal 18 OS=Homo sapiens GN=KRT18 PE=1 SV=2	0	5.325	10	3	5	3	1	430	48	5.45	1.89	3
P61247	40S ribosomal protein S3a OS=Homo sapiens GN=RPS3A PE=1 SV=2	0	5.008	6	1	2	1	1	264	29.9	9.73	4.16	1
E7EX29	14-3-3 protein zeta/delta (Fragment) OS=Homo sapiens GN=YWHAZ PE=1 SV=1	0	4.605	13	2	2	2	1	246	28	4.92	2.52	2
P06576	ATP synthase subunit beta, mitochondrial OS=Homo sapiens GN=ATP5B PE=1 SV=3	0	4.5	6	3	3	3	1	529	56.5	5.4	0	3
P12236	ADP/ATP translocase 3 OS=Homo sapiens GN=SLC25A6 PE=1 SV=4	0	4.487	12	2	3	2	1	298	32.8	9.74	0	2
P61604	10 kDa heat shock protein, mitochondrial OS=Homo sapiens GN=HSPE1 PE=1 SV=2	0	4.42	24	2	2	2	1	102	10.9	8.92	1.99	2
P09651	Heterogeneous nuclear ribonucleoprotein A1 OS=Homo sapiens GN=HNRNPA1 PE=1 SV=5	0	4.332	13	4	5	3	1	372	38.7	9.13	0	4
P08729	Keratin, type II cytoskeletal 7 OS=Homo sapiens GN=KRT7 PE=1 SV=5	0	4.204	4	2	2	1	1	469	51.4	5.48	2.21	2
P04083	Annexin A1 OS=Homo sapiens GN=ANXA1 PE=1 SV=2	0	4.181	5	2	2	2	1	346	38.7	7.02	2.06	2
P19338	Nucleolin OS=Homo sapiens GN=NCL PE=1 SV=3	0	4.003	5	4	4	4	1	710	76.6	4.7	0	4
P0C0S5	Histone H2A.Z OS=Homo sapiens GN=H2AFZ PE=1 SV=2	0	3.759	20	3	4	1	1	128	13.5	10.58	4.51	3
P78371	T-complex protein 1 subunit beta OS=Homo sapiens GN=CCT2 PE=1 SV=4	0	3.721	4	1	1	1	1	535	57.5	6.46	2.65	1
Q00839	Heterogeneous nuclear ribonucleoprotein U OS=Homo sapiens GN=HNRNPU PE=1 SV=6	0	3.377	3	1	1	1	1	825	90.5	6	2.56	1
Q06830	Peroxiredoxin-1 OS=Homo sapiens GN=PRDX1 PE=1 SV=1	0	3.274	16	3	3	3	1	199	22.1	8.13	1.72	3
J3QQ67	60S ribosomal protein L18 (Fragment) OS=Homo sapiens GN=RPL18 PE=1 SV=1	0	3.132	13	2	2	2	1	190	21.8	11.72	1.74	2
P00338	L-lactate dehydrogenase A chain OS=Homo sapiens GN=LDHA PE=1 SV=2	0	3.12	6	2	2	2	1	332	36.7	8.27	2.36	2
P30050	60S ribosomal protein L12 OS=Homo sapiens GN=RPL12 PE=1 SV=1	0	3.08	9	1	1	1	1	165	17.8	9.42	2.07	1
P05387	60S acidic ribosomal protein P2 OS=Homo sapiens GN=RPLP2 PE=1 SV=1	0	3.029	24	2	2	2	1	115	11.7	4.54	2.95	2
P00558	Phosphoglycerate kinase 1 OS=Homo sapiens GN=PGK1 PE=1 SV=3	0	2.87	7	2	2	2	1	417	44.6	8.1	2.07	2
P60842	Eukaryotic initiation factor 4A-I OS=Homo sapiens GN=EIF4A1 PE=1 SV=1	0	2.865	11	3	3	3	1	406	46.1	5.48	0	3
P22314	Ubiquitin-like modifier-activating enzyme 1 OS=Homo sapiens GN=UBA1 PE=1 SV=3	0	2.746	3	2	2	2	1	1058	117.8	5.76	0	2
J3KQE5	GTP-binding nuclear protein Ran (Fragment) OS=Homo sapiens GN=RAN PE=1 SV=1	0	2.718	4	1	1	1	1	234	26.8	9.58	1.75	1
P53999	Activated RNA polymerase II transcriptional coactivator p15 OS=Homo sapiens GN=SUB1 PE=1 SV=3	0	2.714	9	1	1	1	1	127	14.4	9.6	1.99	1
P21333	Filamin-A OS=Homo sapiens GN=FLNA PE=1 SV=4	0	2.615	1	1	1	1	1	2647	280.6	6.06	0	1
J3KPD9	NME1-NME2 readthrough OS=Homo sapiens GN=NME1-NME2 PE=1 SV=1	0	2.543	9	1	2	1	1	197	22.4	9.54	2.16	1
P30044	Peroxiredoxin-5, mitochondrial OS=Homo sapiens GN=PRDX5 PE=1 SV=4	0	2.523	20	3	3	3	1	214	22.1	8.7	0	3
P30041	Peroxiredoxin-6 OS=Homo sapiens GN=PRDX6 PE=1 SV=3	0	2.411	14	3	3	3	1	224	25	6.38	0	3
P61978	Heterogeneous nuclear ribonucleoprotein K OS=Homo sapiens GN=HNRNPK PE=1 SV=1	0	2.391	7	2	2	2	1	463	50.9	5.54	0	2
P46940	Ras GTPase-activating-like protein IQGAP1 OS=Homo sapiens GN=IQGAP1 PE=1 SV=1	0	2.387	1	1	1	1	1	1657	189.1	6.48	0	1
P07910	Heterogeneous nuclear ribonucleoproteins C1/C2 OS=Homo sapiens GN=HNRNPC PE=1 SV=4	0	2.321	3	1	1	1	1	306	33.7	5.08	1.68	1
I3L504	Eukaryotic translation initiation factor 5A-1 OS=Homo sapiens GN=EIF5A PE=1 SV=1	0	2.277	12	1	2	1	1	186	20.5	5.25	0	1
P14625	Endoplasmin OS=Homo sapiens GN=HSP90B1 PE=1 SV=1	0	2.153	2	2	2	1	1	803	92.4	4.84	0	2
P62937	Peptidyl-prolyl cis-trans isomerase A OS=Homo sapiens GN=PPIA PE=1 SV=2	0	2.095	5	1	2	1	1	165	18	7.81	0	1
P35268	60S ribosomal protein L22 OS=Homo sapiens GN=RPL22 PE=1 SV=2	0	2.02	9	1	1	1	1	128	14.8	9.19	0	1
U3KQK0	Histone H2B OS=Homo sapiens GN=HIST1H2BN PE=1 SV=1	0	2.002	5	1	1	1	1	166	18.8	10.54	2.09	1
P05388	60S acidic ribosomal protein P0 OS=Homo sapiens GN=RPLP0 PE=1 SV=1	0	1.981	8	2	2	2	1	317	34.3	5.97	0	2
P27797	Calreticulin OS=Homo sapiens GN=CALR PE=1 SV=1	0	1.958	12	2	3	2	1	417	48.1	4.44	0	2
P26038	Moesin OS=Homo sapiens GN=MSN PE=1 SV=3	0	1.925	3	1	1	1	1	577	67.8	6.4	0	1
P15880	40S ribosomal protein S2 OS=Homo sapiens GN=RPS2 PE=1 SV=2	0	1.915	6	1	1	1	1	293	31.3	10.24	0	1
P31939	Bifunctional purine biosynthesis protein PURH OS=Homo sapiens GN=ATIC PE=1 SV=3	0	1.879	4	1	1	1	1	592	64.6	6.71	0	1
P04843	Dolichyl-diphosphooligosaccharide--protein glycosyltransferase subunit 1 OS=Homo sapiens GN=RPN1 PE=1 SV=1	0	1.787	3	1	1	1	1	607	68.5	6.38	0	1
P10599	Thioredoxin OS=Homo sapiens GN=TXN PE=1 SV=3	0	1.661	12	1	1	1	1	105	11.7	4.92	1.88	1
P48637	Glutathione synthetase OS=Homo sapiens GN=GSS PE=1 SV=1	0	1.6	6	1	2	1	1	474	52.4	5.92	0	1
P60866	40S ribosomal protein S20 OS=Homo sapiens GN=RPS20 PE=1 SV=1	0	1.586	9	1	1	1	1	119	13.4	9.94	0	1
Q01105	Protein SET OS=Homo sapiens GN=SET PE=1 SV=3	0	1.56	4	1	1	1	1	290	33.5	4.32	1.78	1
P62701	40S ribosomal protein S4, X isoform OS=Homo sapiens GN=RPS4X PE=1 SV=2	0	1.516	3	1	1	1	1	263	29.6	10.15	0	1
P26641	Elongation factor 1-gamma OS=Homo sapiens GN=EEF1G PE=1 SV=3	0	1.511	3	1	1	1	1	437	50.1	6.67	0	1
E9PRY8	Elongation factor 1-delta OS=Homo sapiens GN=EEF1D PE=1 SV=1	0	1.491	3	1	1	1	1	697	76.5	7.05	0	1
P30043	Flavin reductase (NADPH) OS=Homo sapiens GN=BLVRB PE=1 SV=3	0	1.426	24	2	2	2	1	206	22.1	7.65	0	2
P52209	6-phosphogluconate dehydrogenase, decarboxylating OS=Homo sapiens GN=PGD PE=1 SV=3	0	1.422	5	1	1	1	1	483	53.1	7.23	0	1
P62424	60S ribosomal protein L7a OS=Homo sapiens GN=RPL7A PE=1 SV=2	0	1.245	3	1	1	1	1	266	30	10.61	0	1
P07954	Fumarate hydratase, mitochondrial OS=Homo sapiens GN=FH PE=1 SV=3	0	1.243	9	2	2	2	1	510	54.6	8.76	0	2
P18124	60S ribosomal protein L7 OS=Homo sapiens GN=RPL7 PE=1 SV=1	0	1.181	4	1	1	1	1	248	29.2	10.65	0	1
G3V5Z7	Proteasome subunit alpha type OS=Homo sapiens GN=PSMA6 PE=1 SV=1	0	1.18	7	1	1	1	1	252	28.1	6.76	0	1
P50454	Serpin H1 OS=Homo sapiens GN=SERPINH1 PE=1 SV=2	0	1.179	6	1	1	1	1	418	46.4	8.69	0	1
P62851	40S ribosomal protein S25 OS=Homo sapiens GN=RPS25 PE=1 SV=1	0	1.152	7	1	1	1	1	125	13.7	10.11	0	1
Q6DN03	Putative histone H2B type 2-C OS=Homo sapiens GN=HIST2H2BC PE=5 SV=3	0	1.135	5	1	2	1	1	193	21.5	10.7	0	1
A0A024RA52	Proteasome subunit alpha type OS=Homo sapiens GN=PSMA2 PE=1 SV=1	0	1.107	9	1	1	1	1	234	25.9	7.43	0	1
P62979	Ubiquitin-40S ribosomal protein S27a OS=Homo sapiens GN=RPS27A PE=1 SV=2	0	1.061	10	1	1	1	1	156	18	9.64	0	1
Q14103	Heterogeneous nuclear ribonucleoprotein D0 OS=Homo sapiens GN=HNRNPD PE=1 SV=1	0	1.053	4	1	1	1	1	355	38.4	7.81	0	1
P09012	U1 small nuclear ribonucleoprotein A OS=Homo sapiens GN=SNRPA PE=1 SV=3	0	1.033	6	1	1	1	1	282	31.3	9.83	0	1
P50991	T-complex protein 1 subunit delta OS=Homo sapiens GN=CCT4 PE=1 SV=4	0	1.013	5	1	1	1	1	539	57.9	7.83	0	1
Q8IZY2	ATP-binding cassette sub-family A member 7 OS=Homo sapiens GN=ABCA7 PE=1 SV=3	0	0.994	1	1	1	1	1	2146	234.2	7.24	0	1
P11021	78 kDa glucose-regulated protein OS=Homo sapiens GN=HSPA5 PE=1 SV=2	0	0.982	2	1	1	1	1	654	72.3	5.16	0	1
P29401	Transketolase OS=Homo sapiens GN=TKT PE=1 SV=3	0	0.959	6	1	1	1	1	623	67.8	7.66	0	1
E7EMB3	Calmodulin OS=Homo sapiens GN=CALM2 PE=1 SV=1	0	0.952	6	1	1	1	1	196	21.7	4.56	0	1
P36952	Serpin B5 OS=Homo sapiens GN=SERPINB5 PE=1 SV=2	0.014	0.901	7	1	1	1	1	375	42.1	6.05	0	1
Q14204	Cytoplasmic dynein 1 heavy chain 1 OS=Homo sapiens GN=DYNC1H1 PE=1 SV=5	0.014	0.896	0	1	2	1	1	4646	532.1	6.4	0	1
J3KTA4	Probable ATP-dependent RNA helicase DDX5 OS=Homo sapiens GN=DDX5 PE=1 SV=1	0.014	0.857	5	1	2	1	1	614	69	8.85	0	1
P60903	Protein S100-A10 OS=Homo sapiens GN=S100A10 PE=1 SV=2	0.014	0.845	10	1	1	1	1	97	11.2	7.37	0	1
P62753	40S ribosomal protein S6 OS=Homo sapiens GN=RPS6 PE=1 SV=1	0.014	0.834	5	1	1	1	1	249	28.7	10.84	0	1
P42765	3-ketoacyl-CoA thiolase, mitochondrial OS=Homo sapiens GN=ACAA2 PE=1 SV=2	0.013	0.819	7	1	1	1	1	397	41.9	8.09	0	1
O60506	Heterogeneous nuclear ribonucleoprotein Q OS=Homo sapiens GN=SYNCRIP PE=1 SV=2	0.013	0.802	3	1	1	1	1	623	69.6	8.59	0	1
P21796	Voltage-dependent anion-selective channel protein 1 OS=Homo sapiens GN=VDAC1 PE=1 SV=2	0.013	0.8	8	1	1	1	1	283	30.8	8.54	0	1
O43175	D-3-phosphoglycerate dehydrogenase OS=Homo sapiens GN=PHGDH PE=1 SV=4	0.013	0.783	3	1	1	1	1	533	56.6	6.71	0	1
Q07021	Complement component 1 Q subcomponent-binding protein, mitochondrial OS=Homo sapiens GN=C1QBP PE=1 SV=1	0.013	0.757	10	1	1	1	1	282	31.3	4.84	0	1
P16615	Sarcoplasmic/endoplasmic reticulum calcium ATPase 2 OS=Homo sapiens GN=ATP2A2 PE=1 SV=1	0.013	0.73	2	1	1	1	1	1042	114.7	5.34	0	1
Q99623	Prohibitin-2 OS=Homo sapiens GN=PHB2 PE=1 SV=2	0.013	0.729	6	1	1	1	1	299	33.3	9.83	0	1
Q10571	Transcriptional activator MN1 OS=Homo sapiens GN=MN1 PE=1 SV=3	0.013	0.712	3	1	1	1	1	1320	135.9	6.71	0	1
P14923	Junction plakoglobin OS=Homo sapiens GN=JUP PE=1 SV=3	0.013	0.681	3	1	1	1	1	745	81.7	6.14	0	1
G8JLB6	Heterogeneous nuclear ribonucleoprotein H OS=Homo sapiens GN=HNRNPH1 PE=1 SV=1	0.012	0.671	1	1	1	1	1	472	51.2	6.8	0	1
P00441	Superoxide dismutase [Cu-Zn] OS=Homo sapiens GN=SOD1 PE=1 SV=2	0.012	0.669	16	1	1	1	1	154	15.9	6.13	0	1
A0A0B4J233	Retinol-binding protein 5 OS=Homo sapiens GN=RBP5 PE=1 SV=1	0.012	0.669	15	1	2	1	1	97	11	8.16	0	1
Q8WTR2	Dual specificity protein phosphatase 19 OS=Homo sapiens GN=DUSP19 PE=1 SV=1	0.012	0.659	6	1	1	1	1	217	24.2	6.54	0	1
P07737	Profilin-1 OS=Homo sapiens GN=PFN1 PE=1 SV=2	0.012	0.656	10	1	1	1	1	140	15	8.27	0	1
Q16881	Thioredoxin reductase 1, cytoplasmic OS=Homo sapiens GN=TXNRD1 PE=1 SV=3	0.012	0.628	4	1	1	1	1	649	70.9	7.39	0	1
Q8N961	Ankyrin repeat and BTB/POZ domain-containing protein 2 OS=Homo sapiens GN=ABTB2 PE=2 SV=2	0.012	0.623	2	1	2	1	1	1025	113.6	6.29	0	1
Q14974	Importin subunit beta-1 OS=Homo sapiens GN=KPNB1 PE=1 SV=2	0.012	0.604	2	1	1	1	1	876	97.1	4.78	0	1
P36578	60S ribosomal protein L4 OS=Homo sapiens GN=RPL4 PE=1 SV=5	0.019	0.603	3	1	1	1	1	427	47.7	11.06	0	1
P27635	60S ribosomal protein L10 OS=Homo sapiens GN=RPL10 PE=1 SV=4	0.019	0.6	13	1	1	1	1	214	24.6	10.08	0	1
Q9UM47	Neurogenic locus notch homolog protein 3 OS=Homo sapiens GN=NOTCH3 PE=1 SV=2	0.018	0.59	2	1	1	1	1	2321	243.5	5.39	0	1
A0A087WYL2	Probable tubulin polyglutamylase TTLL9 (Fragment) OS=Homo sapiens GN=TTLL9 PE=4 SV=1	0.018	0.59	51	1	1	1	1	39	4.2	8.98	0	1
C9JIF9	Acylamino-acid-releasing enzyme OS=Homo sapiens GN=APEH PE=1 SV=1	0.018	0.583	3	1	1	1	1	737	81.6	5.54	0	1
F6VJC3	Bromodomain adjacent to zinc finger domain protein 2B (Fragment) OS=Homo sapiens GN=BAZ2B PE=4 SV=1	0.018	0.583	54	1	1	1	1	95	9.1	9.19	0	1

## Sheet: 0.1 ng replicate 2
Accession	Description	Exp. q-value: Combined	Sum PEP Score	Coverage [%]	# Peptides	# PSMs	# Unique Peptides	# Protein Groups	# AAs	MW [kDa]	calc. pI	Score Sequest HT: Sequest HT	# Peptides (by Search Engine): Sequest HT
P06733	Alpha-enolase OS=Homo sapiens GN=ENO1 PE=1 SV=2	0	34.345	29	7	18	7	1	434	47.1	7.39	28.22	7
P60709	Actin, cytoplasmic 1 OS=Homo sapiens GN=ACTB PE=1 SV=1	0	25.139	36	7	13	7	1	375	41.7	5.48	20.58	7
P14618	Pyruvate kinase PKM OS=Homo sapiens GN=PKM PE=1 SV=4	0	20.017	24	8	11	8	1	531	57.9	7.84	10.15	8
P08238	Heat shock protein HSP 90-beta OS=Homo sapiens GN=HSP90AB1 PE=1 SV=4	0	14.216	12	6	8	3	1	724	83.2	5.03	11.69	6
P05787	Keratin, type II cytoskeletal 8 OS=Homo sapiens GN=KRT8 PE=1 SV=7	0	13.204	17	5	5	5	1	483	53.7	5.59	6.63	5
A0A0U1RRH7	Histone H2A OS=Homo sapiens PE=3 SV=1	0	12.185	21	3	8	3	1	170	18.5	11.52	20.35	3
P68363	Tubulin alpha-1B chain OS=Homo sapiens GN=TUBA1B PE=1 SV=1	0	11.007	22	6	8	1	1	451	50.1	5.06	6.62	6
P04406	Glyceraldehyde-3-phosphate dehydrogenase OS=Homo sapiens GN=GAPDH PE=1 SV=3	0	10.897	19	4	6	4	1	335	36	8.46	8.2	4
P68104	Elongation factor 1-alpha 1 OS=Homo sapiens GN=EEF1A1 PE=1 SV=1	0	10.785	12	4	6	4	1	462	50.1	9.01	9.97	4
P07900	Heat shock protein HSP 90-alpha OS=Homo sapiens GN=HSP90AA1 PE=1 SV=5	0	10.547	7	4	5	1	1	732	84.6	5.02	9.38	4
A0A0B4J269	Uncharacterized protein OS=Homo sapiens PE=1 SV=1	0	9.952	8	5	6	5	1	797	88.3	5.86	4.66	5
F5H5D3	Tubulin alpha chain OS=Homo sapiens GN=TUBA1C PE=1 SV=1	0	9.674	19	6	8	1	1	519	57.7	5.07	3.02	6
P62805	Histone H4 OS=Homo sapiens GN=HIST1H4A PE=1 SV=2	0	8.848	29	3	7	3	1	103	11.4	11.36	17.68	3
P06748	Nucleophosmin OS=Homo sapiens GN=NPM1 PE=1 SV=2	0	8.507	14	2	4	2	1	294	32.6	4.78	6.3	2
P11021	78 kDa glucose-regulated protein OS=Homo sapiens GN=HSPA5 PE=1 SV=2	0	6.206	8	3	4	3	1	654	72.3	5.16	2.47	3
P09651	Heterogeneous nuclear ribonucleoprotein A1 OS=Homo sapiens GN=HNRNPA1 PE=1 SV=5	0	6.202	9	3	3	2	1	372	38.7	9.13	2.28	3
P22626	Heterogeneous nuclear ribonucleoproteins A2/B1 OS=Homo sapiens GN=HNRNPA2B1 PE=1 SV=2	0	6.024	7	2	2	1	1	353	37.4	8.95	3.19	2
P11142	Heat shock cognate 71 kDa protein OS=Homo sapiens GN=HSPA8 PE=1 SV=1	0	6.024	7	3	4	2	1	646	70.9	5.52	4.18	3
A0A087WUZ3	Spectrin beta chain OS=Homo sapiens GN=SPTBN1 PE=1 SV=1	0	5.717	1	1	3	1	1	2366	274.7	5.57	0	1
P05387	60S acidic ribosomal protein P2 OS=Homo sapiens GN=RPLP2 PE=1 SV=1	0	5.246	24	2	2	2	1	115	11.7	4.54	2.78	2
A0A0G2JIW1	Heat shock 70 kDa protein 1B OS=Homo sapiens GN=HSPA1B PE=1 SV=1	0	4.994	10	3	4	2	1	642	70.1	5.66	1.89	3
P10809	60 kDa heat shock protein, mitochondrial OS=Homo sapiens GN=HSPD1 PE=1 SV=2	0	4.963	5	2	4	2	1	573	61	5.87	4.83	2
P08729	Keratin, type II cytoskeletal 7 OS=Homo sapiens GN=KRT7 PE=1 SV=5	0	4.896	8	3	3	3	1	469	51.4	5.48	2.26	3
P30101	Protein disulfide-isomerase A3 OS=Homo sapiens GN=PDIA3 PE=1 SV=4	0	4.692	5	1	1	1	1	505	56.7	6.35	2.27	1
Q04695	Keratin, type I cytoskeletal 17 OS=Homo sapiens GN=KRT17 PE=1 SV=2	0	4.405	7	2	3	2	1	432	48.1	5.02	0	2
P00558	Phosphoglycerate kinase 1 OS=Homo sapiens GN=PGK1 PE=1 SV=3	0	4.375	8	2	2	2	1	417	44.6	8.1	4.8	2
E9PK25	Cofilin-1 OS=Homo sapiens GN=CFL1 PE=1 SV=1	0	4.111	15	2	3	2	1	204	22.7	8.34	0	2
P08670	Vimentin OS=Homo sapiens GN=VIM PE=1 SV=4	0	4.075	9	3	5	3	1	466	53.6	5.12	5.76	3
P06576	ATP synthase subunit beta, mitochondrial OS=Homo sapiens GN=ATP5B PE=1 SV=3	0	4.003	11	3	3	3	1	529	56.5	5.4	0	3
P10599	Thioredoxin OS=Homo sapiens GN=TXN PE=1 SV=3	0	3.906	12	1	2	1	1	105	11.7	4.92	2.1	1
P62937	Peptidyl-prolyl cis-trans isomerase A OS=Homo sapiens GN=PPIA PE=1 SV=2	0	3.767	25	2	4	2	1	165	18	7.81	0	2
P61978	Heterogeneous nuclear ribonucleoprotein K OS=Homo sapiens GN=HNRNPK PE=1 SV=1	0	3.71	9	2	4	2	1	463	50.9	5.54	2.72	2
G3V4C1	Heterogeneous nuclear ribonucleoproteins C1/C2 OS=Homo sapiens GN=HNRNPC PE=1 SV=1	0	3.586	13	3	3	3	1	292	32.2	5.08	0	3
P00338	L-lactate dehydrogenase A chain OS=Homo sapiens GN=LDHA PE=1 SV=2	0	3.532	7	2	2	2	1	332	36.7	8.27	2.26	2
P19338	Nucleolin OS=Homo sapiens GN=NCL PE=1 SV=3	0	3.474	4	2	2	2	1	710	76.6	4.7	0	2
P16402	Histone H1.3 OS=Homo sapiens GN=HIST1H1D PE=1 SV=2	0	3.395	10	2	3	2	1	221	22.3	11.02	4.1	2
P15531	Nucleoside diphosphate kinase A OS=Homo sapiens GN=NME1 PE=1 SV=1	0	3.313	19	2	2	2	1	152	17.1	6.19	2.11	2
A0A0U1RRM4	Polypyrimidine tract-binding protein 1 OS=Homo sapiens GN=PTBP1 PE=1 SV=1	0	3.287	9	2	2	2	1	588	62.4	9.1	2.03	2
P04843	Dolichyl-diphosphooligosaccharide--protein glycosyltransferase subunit 1 OS=Homo sapiens GN=RPN1 PE=1 SV=1	0	3.218	3	1	1	1	1	607	68.5	6.38	2.2	1
P29401	Transketolase OS=Homo sapiens GN=TKT PE=1 SV=3	0	3.179	7	2	6	2	1	623	67.8	7.66	0	2
P13639	Elongation factor 2 OS=Homo sapiens GN=EEF2 PE=1 SV=4	0	3.058	2	1	1	1	1	858	95.3	6.83	2.92	1
P78371	T-complex protein 1 subunit beta OS=Homo sapiens GN=CCT2 PE=1 SV=4	0	2.988	8	2	3	2	1	535	57.5	6.46	0	2
P23396	40S ribosomal protein S3 OS=Homo sapiens GN=RPS3 PE=1 SV=2	0	2.969	9	2	2	2	1	243	26.7	9.66	3.37	2
J3QQ67	60S ribosomal protein L18 (Fragment) OS=Homo sapiens GN=RPL18 PE=1 SV=1	0	2.695	13	2	2	2	1	190	21.8	11.72	1.77	2
P61247	40S ribosomal protein S3a OS=Homo sapiens GN=RPS3A PE=1 SV=2	0	2.583	6	1	1	1	1	264	29.9	9.73	1.66	1
P31327	Carbamoyl-phosphate synthase [ammonia], mitochondrial OS=Homo sapiens GN=CPS1 PE=1 SV=2	0	2.58	3	2	2	2	1	1500	164.8	6.74	2.16	2
A0A087WVQ6	Clathrin heavy chain OS=Homo sapiens GN=CLTC PE=1 SV=1	0	2.554	2	2	4	2	1	1679	191.9	5.69	0	2
P09012	U1 small nuclear ribonucleoprotein A OS=Homo sapiens GN=SNRPA PE=1 SV=3	0	2.543	6	1	1	1	1	282	31.3	9.83	0	1
P04083	Annexin A1 OS=Homo sapiens GN=ANXA1 PE=1 SV=2	0	2.374	3	1	1	1	1	346	38.7	7.02	2.34	1
P07737	Profilin-1 OS=Homo sapiens GN=PFN1 PE=1 SV=2	0	2.366	21	2	2	2	1	140	15	8.27	1.94	2
P27635	60S ribosomal protein L10 OS=Homo sapiens GN=RPL10 PE=1 SV=4	0	2.336	13	1	2	1	1	214	24.6	10.08	0	1
P60174	Triosephosphate isomerase OS=Homo sapiens GN=TPI1 PE=1 SV=3	0	2.144	16	2	3	2	1	286	30.8	5.92	0	2
P25705	ATP synthase subunit alpha, mitochondrial OS=Homo sapiens GN=ATP5A1 PE=1 SV=1	0	2.137	4	2	2	2	1	553	59.7	9.13	0	2
P02545	Prelamin-A/C OS=Homo sapiens GN=LMNA PE=1 SV=1	0	2.098	1	1	1	1	1	664	74.1	7.02	2.17	1
J3KPS3	Fructose-bisphosphate aldolase OS=Homo sapiens GN=ALDOA PE=1 SV=1	0	2.004	5	1	1	1	1	368	39.8	8.09	2.27	1
P69905	Hemoglobin subunit alpha OS=Homo sapiens GN=HBA1 PE=1 SV=2	0	1.958	17	2	2	2	1	142	15.2	8.68	2.06	2
S4R3N1	HSPE1-MOB4 readthrough OS=Homo sapiens GN=HSPE1-MOB4 PE=3 SV=1	0	1.945	5	1	1	1	1	261	29.7	6.16	1.72	1
G3V5Z7	Proteasome subunit alpha type OS=Homo sapiens GN=PSMA6 PE=1 SV=1	0	1.906	7	1	1	1	1	252	28.1	6.76	0	1
Q92841	Probable ATP-dependent RNA helicase DDX17 OS=Homo sapiens GN=DDX17 PE=1 SV=2	0	1.89	2	1	1	1	1	729	80.2	8.27	1.71	1
Q00839	Heterogeneous nuclear ribonucleoprotein U OS=Homo sapiens GN=HNRNPU PE=1 SV=6	0	1.87	3	1	2	1	1	825	90.5	6	2.1	1
P26641	Elongation factor 1-gamma OS=Homo sapiens GN=EEF1G PE=1 SV=3	0	1.855	3	1	1	1	1	437	50.1	6.67	0	1
Q9P287	BRCA2 and CDKN1A-interacting protein OS=Homo sapiens GN=BCCIP PE=1 SV=1	0	1.842	7	1	1	1	1	314	36	4.61	0	1
P21333	Filamin-A OS=Homo sapiens GN=FLNA PE=1 SV=4	0	1.81	2	2	2	2	1	2647	280.6	6.06	0	2
P05783	Keratin, type I cytoskeletal 18 OS=Homo sapiens GN=KRT18 PE=1 SV=2	0	1.787	3	1	1	1	1	430	48	5.45	0	1
P41091	Eukaryotic translation initiation factor 2 subunit 3 OS=Homo sapiens GN=EIF2S3 PE=1 SV=3	0	1.773	5	1	1	1	1	472	51.1	8.4	0	1
P53999	Activated RNA polymerase II transcriptional coactivator p15 OS=Homo sapiens GN=SUB1 PE=1 SV=3	0	1.732	9	1	1	1	1	127	14.4	9.6	0	1
P62753	40S ribosomal protein S6 OS=Homo sapiens GN=RPS6 PE=1 SV=1	0	1.73	5	1	1	1	1	249	28.7	10.84	0	1
O75367	Core histone macro-H2A.1 OS=Homo sapiens GN=H2AFY PE=1 SV=4	0	1.66	5	1	1	1	1	372	39.6	9.79	0	1
P63244	Receptor of activated protein C kinase 1 OS=Homo sapiens GN=RACK1 PE=1 SV=3	0	1.645	4	1	1	1	1	317	35.1	7.69	0	1
Q14240	Eukaryotic initiation factor 4A-II OS=Homo sapiens GN=EIF4A2 PE=1 SV=2	0	1.556	5	1	1	1	1	407	46.4	5.48	0	1
U3KQK0	Histone H2B OS=Homo sapiens GN=HIST1H2BN PE=1 SV=1	0	1.513	5	1	2	1	1	166	18.8	10.54	1.63	1
A8MUS3	60S ribosomal protein L23a OS=Homo sapiens GN=RPL23A PE=1 SV=1	0	1.501	7	1	1	1	1	194	21.9	10.48	0	1
Q08211	ATP-dependent RNA helicase A OS=Homo sapiens GN=DHX9 PE=1 SV=4	0	1.443	1	1	1	1	1	1270	140.9	6.84	0	1
Q07021	Complement component 1 Q subcomponent-binding protein, mitochondrial OS=Homo sapiens GN=C1QBP PE=1 SV=1	0	1.413	10	1	1	1	1	282	31.3	4.84	0	1
P30050	60S ribosomal protein L12 OS=Homo sapiens GN=RPL12 PE=1 SV=1	0	1.408	9	1	1	1	1	165	17.8	9.42	0	1
P60903	Protein S100-A10 OS=Homo sapiens GN=S100A10 PE=1 SV=2	0	1.402	10	1	1	1	1	97	11.2	7.37	0	1
P62277	40S ribosomal protein S13 OS=Homo sapiens GN=RPS13 PE=1 SV=2	0	1.387	8	1	1	1	1	151	17.2	10.54	0	1
P62258	14-3-3 protein epsilon OS=Homo sapiens GN=YWHAE PE=1 SV=1	0	1.34	7	1	1	1	1	255	29.2	4.74	0	1
P62913	60S ribosomal protein L11 OS=Homo sapiens GN=RPL11 PE=1 SV=2	0	1.33	5	1	1	1	1	178	20.2	9.6	0	1
Q96J66	ATP-binding cassette sub-family C member 11 OS=Homo sapiens GN=ABCC11 PE=1 SV=1	0	1.311	1	1	1	1	1	1382	154.2	8.09	0	1
P62263	40S ribosomal protein S14 OS=Homo sapiens GN=RPS14 PE=1 SV=3	0	1.311	14	1	1	1	1	151	16.3	10.05	0	1
P32969	60S ribosomal protein L9 OS=Homo sapiens GN=RPL9 PE=1 SV=1	0	1.307	14	1	1	1	1	192	21.9	9.95	0	1
O43175	D-3-phosphoglycerate dehydrogenase OS=Homo sapiens GN=PHGDH PE=1 SV=4	0	1.299	3	1	1	1	1	533	56.6	6.71	0	1
J3KNF8	Cytochrome b5 type B OS=Homo sapiens GN=CYB5B PE=1 SV=1	0	1.263	23	1	1	1	1	150	16.7	4.97	0	1
Q6DN03	Putative histone H2B type 2-C OS=Homo sapiens GN=HIST2H2BC PE=5 SV=3	0	1.244	5	1	1	1	1	193	21.5	10.7	1.6	1
A0A0C4DG17	40S ribosomal protein SA OS=Homo sapiens GN=RPSA PE=1 SV=1	0	1.244	9	1	1	1	1	300	33.3	4.87	0	1
P35579	Myosin-9 OS=Homo sapiens GN=MYH9 PE=1 SV=4	0	1.226	1	1	1	1	1	1960	226.4	5.6	0	1
P0DME0	Protein SETSIP OS=Homo sapiens GN=SETSIP PE=1 SV=1	0	1.187	6	1	1	1	1	302	34.9	4.31	0	1
P26368	Splicing factor U2AF 65 kDa subunit OS=Homo sapiens GN=U2AF2 PE=1 SV=4	0	1.147	7	1	2	1	1	475	53.5	9.09	0	1
P27348	14-3-3 protein theta OS=Homo sapiens GN=YWHAQ PE=1 SV=1	0	1.138	8	1	1	1	1	245	27.7	4.78	0	1
P00441	Superoxide dismutase [Cu-Zn] OS=Homo sapiens GN=SOD1 PE=1 SV=2	0	1.113	16	1	1	1	1	154	15.9	6.13	0	1
P62241	40S ribosomal protein S8 OS=Homo sapiens GN=RPS8 PE=1 SV=2	0	1.089	5	1	1	1	1	208	24.2	10.32	0	1
P49736	DNA replication licensing factor MCM2 OS=Homo sapiens GN=MCM2 PE=1 SV=4	0	1.082	2	1	1	1	1	904	101.8	5.52	0	1
Q8WZ55	Barttin OS=Homo sapiens GN=BSND PE=1 SV=1	0	1.078	13	1	1	1	1	320	35.2	4.37	0	1
P30041	Peroxiredoxin-6 OS=Homo sapiens GN=PRDX6 PE=1 SV=3	0	1.037	8	1	1	1	1	224	25	6.38	0	1
F5H423	Uncharacterized protein OS=Homo sapiens PE=3 SV=1	0	1.033	10	1	1	1	1	210	23.3	8.6	0	1
P52907	F-actin-capping protein subunit alpha-1 OS=Homo sapiens GN=CAPZA1 PE=1 SV=3	0	1.007	6	1	1	1	1	286	32.9	5.69	0	1
P62979	Ubiquitin-40S ribosomal protein S27a OS=Homo sapiens GN=RPS27A PE=1 SV=2	0	0.971	10	1	1	1	1	156	18	9.64	1.64	1
P31040	Succinate dehydrogenase [ubiquinone] flavoprotein subunit, mitochondrial OS=Homo sapiens GN=SDHA PE=1 SV=2	0	0.944	4	1	1	1	1	664	72.6	7.39	0	1
P61254	60S ribosomal protein L26 OS=Homo sapiens GN=RPL26 PE=1 SV=1	0	0.93	6	1	1	1	1	145	17.2	10.55	0	1
Q6NV74	Uncharacterized protein KIAA1211-like OS=Homo sapiens GN=KIAA1211L PE=1 SV=3	0	0.923	4	1	1	1	1	962	102.1	7.96	0	1
P23284	Peptidyl-prolyl cis-trans isomerase B OS=Homo sapiens GN=PPIB PE=1 SV=2	0	0.906	5	1	1	1	1	216	23.7	9.41	0	1
P62851	40S ribosomal protein S25 OS=Homo sapiens GN=RPS25 PE=1 SV=1	0	0.888	8	1	1	1	1	125	13.7	10.11	0	1
A0A0D9SGJ8	PWWP domain-containing protein MUM1 OS=Homo sapiens GN=MUM1 PE=1 SV=1	0	0.875	5	1	1	1	1	732	80.8	8.63	0	1
P05141	ADP/ATP translocase 2 OS=Homo sapiens GN=SLC25A5 PE=1 SV=7	0.004	0.852	3	1	1	1	1	298	32.8	9.69	0	1
P38646	Stress-70 protein, mitochondrial OS=Homo sapiens GN=HSPA9 PE=1 SV=2	0.008	0.837	2	1	1	1	1	679	73.6	6.16	0	1
P49327	Fatty acid synthase OS=Homo sapiens GN=FASN PE=1 SV=3	0.008	0.814	1	1	1	1	1	2511	273.3	6.44	0	1
P31629	Transcription factor HIVEP2 OS=Homo sapiens GN=HIVEP2 PE=1 SV=2	0.008	0.805	2	1	1	1	1	2446	268.9	6.96	0	1
P31153	S-adenosylmethionine synthase isoform type-2 OS=Homo sapiens GN=MAT2A PE=1 SV=1	0.008	0.793	6	1	1	1	1	395	43.6	6.48	0	1
P62820	Ras-related protein Rab-1A OS=Homo sapiens GN=RAB1A PE=1 SV=3	0.008	0.79	9	1	1	1	1	205	22.7	6.21	0	1
Q99623	Prohibitin-2 OS=Homo sapiens GN=PHB2 PE=1 SV=2	0.008	0.78	6	1	1	1	1	299	33.3	9.83	0	1

## Sheet: 0.5 ng replicate 1
Accession	Description	Exp. q-value: Combined	Sum PEP Score	Coverage [%]	# Peptides	# PSMs	# Unique Peptides	# Protein Groups	# AAs	MW [kDa]	calc. pI	Score Sequest HT: Sequest HT	# Peptides (by Search Engine): Sequest HT
P06733	Alpha-enolase OS=Homo sapiens GN=ENO1 PE=1 SV=2	0	40.774	32	8	17	8	1	434	47.1	7.39	27.35	8
P14618	Pyruvate kinase PKM OS=Homo sapiens GN=PKM PE=1 SV=4	0	30.781	24	8	12	8	1	531	57.9	7.84	23.67	8
P11142	Heat shock cognate 71 kDa protein OS=Homo sapiens GN=HSPA8 PE=1 SV=1	0	26.756	26	11	13	9	1	646	70.9	5.52	15.85	11
P04406	Glyceraldehyde-3-phosphate dehydrogenase OS=Homo sapiens GN=GAPDH PE=1 SV=3	0	26.264	24	5	13	5	1	335	36	8.46	19.7	5
P07355	Annexin A2 OS=Homo sapiens GN=ANXA2 PE=1 SV=2	0	25.579	27	8	10	8	1	339	38.6	7.75	14.89	8
P60709	Actin, cytoplasmic 1 OS=Homo sapiens GN=ACTB PE=1 SV=1	0	24.571	33	7	16	7	1	375	41.7	5.48	23.38	7
P05787	Keratin, type II cytoskeletal 8 OS=Homo sapiens GN=KRT8 PE=1 SV=7	0	23.471	18	8	14	8	1	483	53.7	5.59	27.3	8
P08238	Heat shock protein HSP 90-beta OS=Homo sapiens GN=HSP90AB1 PE=1 SV=4	0	22.586	16	9	13	3	1	724	83.2	5.03	24.05	9
P11021	78 kDa glucose-regulated protein OS=Homo sapiens GN=HSPA5 PE=1 SV=2	0	22.466	20	9	12	8	1	654	72.3	5.16	15.86	9
P68104	Elongation factor 1-alpha 1 OS=Homo sapiens GN=EEF1A1 PE=1 SV=1	0	22.308	21	6	14	6	1	462	50.1	9.01	16.82	6
P68371	Tubulin beta-4B chain OS=Homo sapiens GN=TUBB4B PE=1 SV=1	0	20.251	16	7	7	1	1	445	49.8	4.89	11.76	7
P00558	Phosphoglycerate kinase 1 OS=Homo sapiens GN=PGK1 PE=1 SV=3	0	18.917	26	8	9	8	1	417	44.6	8.1	10.95	8
P07437	Tubulin beta chain OS=Homo sapiens GN=TUBB PE=1 SV=2	0	18.43	16	7	7	1	1	444	49.6	4.89	9.43	7
P07900	Heat shock protein HSP 90-alpha OS=Homo sapiens GN=HSP90AA1 PE=1 SV=5	0	17.104	13	7	11	2	1	732	84.6	5.02	20.05	7
A0A0U1RRH7	Histone H2A OS=Homo sapiens PE=3 SV=1	0	16.978	21	3	12	1	1	170	18.5	11.52	31.91	3
P00338	L-lactate dehydrogenase A chain OS=Homo sapiens GN=LDHA PE=1 SV=2	0	15.229	17	5	8	5	1	332	36.7	8.27	10.6	5
F5H5D3	Tubulin alpha chain OS=Homo sapiens GN=TUBA1C PE=1 SV=1	0	14.227	24	7	11	1	1	519	57.7	5.07	8.63	7
P68363	Tubulin alpha-1B chain OS=Homo sapiens GN=TUBA1B PE=1 SV=1	0	13.582	27	7	11	1	1	451	50.1	5.06	8.63	7
Q04695	Keratin, type I cytoskeletal 17 OS=Homo sapiens GN=KRT17 PE=1 SV=2	0	13.06	15	5	8	4	1	432	48.1	5.02	6.98	5
P62805	Histone H4 OS=Homo sapiens GN=HIST1H4A PE=1 SV=2	0	12.143	41	4	13	4	1	103	11.4	11.36	20.29	4
P08729	Keratin, type II cytoskeletal 7 OS=Homo sapiens GN=KRT7 PE=1 SV=5	0	10.782	13	5	5	5	1	469	51.4	5.48	10.47	5
G3V4C1	Heterogeneous nuclear ribonucleoproteins C1/C2 OS=Homo sapiens GN=HNRNPC PE=1 SV=1	0	10.691	21	5	6	5	1	292	32.2	5.08	6.39	5
P06748	Nucleophosmin OS=Homo sapiens GN=NPM1 PE=1 SV=2	0	10.341	14	2	5	2	1	294	32.6	4.78	8.21	2
P05387	60S acidic ribosomal protein P2 OS=Homo sapiens GN=RPLP2 PE=1 SV=1	0	10.024	53	3	3	3	1	115	11.7	4.54	5.77	3
J3KPS3	Fructose-bisphosphate aldolase OS=Homo sapiens GN=ALDOA PE=1 SV=1	0	9.968	24	4	4	4	1	368	39.8	8.09	3.21	4
Q32Q12	Nucleoside diphosphate kinase OS=Homo sapiens GN=NME1-NME2 PE=1 SV=1	0	9.484	29	4	6	4	1	292	32.6	8.48	4.2	4
A0A0C4DG17	40S ribosomal protein SA OS=Homo sapiens GN=RPSA PE=1 SV=1	0	9.367	25	5	5	5	1	300	33.3	4.87	6.15	5
P22626	Heterogeneous nuclear ribonucleoproteins A2/B1 OS=Homo sapiens GN=HNRNPA2B1 PE=1 SV=2	0	8.802	16	4	6	3	1	353	37.4	8.95	5.56	4
P10809	60 kDa heat shock protein, mitochondrial OS=Homo sapiens GN=HSPD1 PE=1 SV=2	0	8.613	10	4	7	4	1	573	61	5.87	4.25	4
O43175	D-3-phosphoglycerate dehydrogenase OS=Homo sapiens GN=PHGDH PE=1 SV=4	0	8.484	10	4	4	4	1	533	56.6	6.71	3.93	4
P25705	ATP synthase subunit alpha, mitochondrial OS=Homo sapiens GN=ATP5A1 PE=1 SV=1	0	8.3	9	4	4	4	1	553	59.7	9.13	5.03	4
P22314	Ubiquitin-like modifier-activating enzyme 1 OS=Homo sapiens GN=UBA1 PE=1 SV=3	0	8.247	6	5	6	5	1	1058	117.8	5.76	2.17	5
P62937	Peptidyl-prolyl cis-trans isomerase A OS=Homo sapiens GN=PPIA PE=1 SV=2	0	8.166	36	4	5	4	1	165	18	7.81	6.54	4
P06576	ATP synthase subunit beta, mitochondrial OS=Homo sapiens GN=ATP5B PE=1 SV=3	0	7.97	10	4	4	4	1	529	56.5	5.4	4.47	4
P02545	Prelamin-A/C OS=Homo sapiens GN=LMNA PE=1 SV=1	0	7.937	9	5	5	5	1	664	74.1	7.02	1.79	5
P07195	L-lactate dehydrogenase B chain OS=Homo sapiens GN=LDHB PE=1 SV=2	0	7.832	13	3	3	3	1	334	36.6	6.05	4.59	3
P31327	Carbamoyl-phosphate synthase [ammonia], mitochondrial OS=Homo sapiens GN=CPS1 PE=1 SV=2	0	7.487	4	4	4	4	1	1500	164.8	6.74	4.4	4
P09651	Heterogeneous nuclear ribonucleoprotein A1 OS=Homo sapiens GN=HNRNPA1 PE=1 SV=5	0	7.394	13	4	6	3	1	372	38.7	9.13	4.09	4
A0A0G2JIW1	Heat shock 70 kDa protein 1B OS=Homo sapiens GN=HSPA1B PE=1 SV=1	0	7.006	8	3	4	2	1	642	70.1	5.66	4.63	3
P04083	Annexin A1 OS=Homo sapiens GN=ANXA1 PE=1 SV=2	0	6.933	8	2	2	2	1	346	38.7	7.02	4.7	2
Q06830	Peroxiredoxin-1 OS=Homo sapiens GN=PRDX1 PE=1 SV=1	0	6.882	20	4	5	4	1	199	22.1	8.13	5.83	4
P60842	Eukaryotic initiation factor 4A-I OS=Homo sapiens GN=EIF4A1 PE=1 SV=1	0	6.778	8	3	4	3	1	406	46.1	5.48	2.39	3
P23396	40S ribosomal protein S3 OS=Homo sapiens GN=RPS3 PE=1 SV=2	0	6.73	18	4	5	4	1	243	26.7	9.66	3.8	4
P29401	Transketolase OS=Homo sapiens GN=TKT PE=1 SV=3	0	6.652	12	4	4	4	1	623	67.8	7.66	0	4
Q09666	Neuroblast differentiation-associated protein AHNAK OS=Homo sapiens GN=AHNAK PE=1 SV=2	0	6.637	3	3	3	3	1	5890	628.7	6.15	5.68	3
P14625	Endoplasmin OS=Homo sapiens GN=HSP90B1 PE=1 SV=1	0	6.629	4	3	3	2	1	803	92.4	4.84	5.33	3
Q01105	Protein SET OS=Homo sapiens GN=SET PE=1 SV=3	0	6.596	13	3	4	3	1	290	33.5	4.32	5.99	3
Q00839	Heterogeneous nuclear ribonucleoprotein U OS=Homo sapiens GN=HNRNPU PE=1 SV=6	0	6.552	4	3	4	3	1	825	90.5	6	5.23	3
P46783	40S ribosomal protein S10 OS=Homo sapiens GN=RPS10 PE=1 SV=1	0	6.513	18	2	2	2	1	165	18.9	10.15	2.64	2
P13639	Elongation factor 2 OS=Homo sapiens GN=EEF2 PE=1 SV=4	0	6.289	8	5	5	5	1	858	95.3	6.83	2.14	5
Q14697	Neutral alpha-glucosidase AB OS=Homo sapiens GN=GANAB PE=1 SV=3	0	5.922	5	4	4	4	1	944	106.8	6.14	0	4
J3KTL2	Serine/arginine-rich-splicing factor 1 OS=Homo sapiens GN=SRSF1 PE=1 SV=1	0	5.921	12	3	4	3	1	253	28.3	10.08	2.29	3
P35268	60S ribosomal protein L22 OS=Homo sapiens GN=RPL22 PE=1 SV=2	0	5.862	30	3	4	3	1	128	14.8	9.19	4.27	3
P08670	Vimentin OS=Homo sapiens GN=VIM PE=1 SV=4	0	5.78	9	3	3	3	1	466	53.6	5.12	2.3	3
P0C0S5	Histone H2A.Z OS=Homo sapiens GN=H2AFZ PE=1 SV=2	0	5.72	20	3	5	1	1	128	13.5	10.58	9.69	3
P16402	Histone H1.3 OS=Homo sapiens GN=HIST1H1D PE=1 SV=2	0	5.638	10	2	3	2	1	221	22.3	11.02	7.14	2
P07737	Profilin-1 OS=Homo sapiens GN=PFN1 PE=1 SV=2	0	5.627	20	2	3	2	1	140	15	8.27	6.54	2
J3KPF3	4F2 cell-surface antigen heavy chain OS=Homo sapiens GN=SLC3A2 PE=1 SV=1	0	5.385	6	3	4	3	1	631	68.1	5.05	1.83	3
P61978	Heterogeneous nuclear ribonucleoprotein K OS=Homo sapiens GN=HNRNPK PE=1 SV=1	0	5.245	9	2	4	2	1	463	50.9	5.54	2.27	2
A0A0U1RRM4	Polypyrimidine tract-binding protein 1 OS=Homo sapiens GN=PTBP1 PE=1 SV=1	0	5.168	7	2	3	2	1	588	62.4	9.1	0	2
P19338	Nucleolin OS=Homo sapiens GN=NCL PE=1 SV=3	0	5.168	4	3	3	3	1	710	76.6	4.7	3.68	3
D6RBZ0	Heterogeneous nuclear ribonucleoprotein A/B OS=Homo sapiens GN=HNRNPAB PE=1 SV=1	0	5.12	7	2	2	1	1	327	35.7	6.95	2.15	2
J3QQ67	60S ribosomal protein L18 (Fragment) OS=Homo sapiens GN=RPL18 PE=1 SV=1	0	4.988	18	3	3	3	1	190	21.8	11.72	1.63	3
P06899	Histone H2B type 1-J OS=Homo sapiens GN=HIST1H2BJ PE=1 SV=3	0	4.959	26	3	4	3	1	126	13.9	10.32	4.01	3
Q14103	Heterogeneous nuclear ribonucleoprotein D0 OS=Homo sapiens GN=HNRNPD PE=1 SV=1	0	4.801	7	2	2	1	1	355	38.4	7.81	3.75	2
A0A087WVQ6	Clathrin heavy chain OS=Homo sapiens GN=CLTC PE=1 SV=1	0	4.783	3	3	3	3	1	1679	191.9	5.69	0	3
P05783	Keratin, type I cytoskeletal 18 OS=Homo sapiens GN=KRT18 PE=1 SV=2	0	4.771	7	3	3	3	1	430	48	5.45	2.68	3
P30044	Peroxiredoxin-5, mitochondrial OS=Homo sapiens GN=PRDX5 PE=1 SV=4	0	4.622	14	3	3	3	1	214	22.1	8.7	1.63	3
P62277	40S ribosomal protein S13 OS=Homo sapiens GN=RPS13 PE=1 SV=2	0	4.615	15	2	2	2	1	151	17.2	10.54	1.93	2
P10599	Thioredoxin OS=Homo sapiens GN=TXN PE=1 SV=3	0	4.614	12	1	1	1	1	105	11.7	4.92	3.42	1
E7EX29	14-3-3 protein zeta/delta (Fragment) OS=Homo sapiens GN=YWHAZ PE=1 SV=1	0	4.603	17	3	4	2	1	246	28	4.92	5.16	3
P60866	40S ribosomal protein S20 OS=Homo sapiens GN=RPS20 PE=1 SV=1	0	4.586	19	2	2	2	1	119	13.4	9.94	2.03	2
P30050	60S ribosomal protein L12 OS=Homo sapiens GN=RPL12 PE=1 SV=1	0	4.54	15	2	2	2	1	165	17.8	9.42	3.95	2
P08727	Keratin, type I cytoskeletal 19 OS=Homo sapiens GN=KRT19 PE=1 SV=4	0	4.431	6	2	2	1	1	400	44.1	5.14	3.89	2
E9PRY8	Elongation factor 1-delta OS=Homo sapiens GN=EEF1D PE=1 SV=1	0	4.364	3	2	2	2	1	697	76.5	7.05	4	2
P23526	Adenosylhomocysteinase OS=Homo sapiens GN=AHCY PE=1 SV=4	0	4.246	6	2	3	2	1	432	47.7	6.34	5.82	2
P62851	40S ribosomal protein S25 OS=Homo sapiens GN=RPS25 PE=1 SV=1	0	4.223	15	2	2	2	1	125	13.7	10.11	4.69	2
P50991	T-complex protein 1 subunit delta OS=Homo sapiens GN=CCT4 PE=1 SV=4	0	4.148	4	2	2	2	1	539	57.9	7.83	1.94	2
E9PK25	Cofilin-1 OS=Homo sapiens GN=CFL1 PE=1 SV=1	0	4.139	5	1	1	1	1	204	22.7	8.34	2.81	1
P02786	Transferrin receptor protein 1 OS=Homo sapiens GN=TFRC PE=1 SV=2	0	3.908	4	3	3	3	1	760	84.8	6.61	0	3
P21333	Filamin-A OS=Homo sapiens GN=FLNA PE=1 SV=4	0	3.809	1	3	3	3	1	2647	280.6	6.06	0	3
P61981	14-3-3 protein gamma OS=Homo sapiens GN=YWHAG PE=1 SV=2	0	3.613	10	2	2	1	1	247	28.3	4.89	1.74	2
P36952	Serpin B5 OS=Homo sapiens GN=SERPINB5 PE=1 SV=2	0	3.613	7	2	2	2	1	375	42.1	6.05	0	2
P62753	40S ribosomal protein S6 OS=Homo sapiens GN=RPS6 PE=1 SV=1	0	3.589	10	2	2	2	1	249	28.7	10.84	3.51	2
Q5HYB6	Epididymis luminal protein 189 OS=Homo sapiens GN=DKFZp686J1372 PE=1 SV=1	0	3.523	10	2	2	2	1	232	27.2	4.74	1.88	2
P12956	X-ray repair cross-complementing protein 6 OS=Homo sapiens GN=XRCC6 PE=1 SV=2	0	3.478	4	2	2	2	1	609	69.8	6.64	0	2
P62979	Ubiquitin-40S ribosomal protein S27a OS=Homo sapiens GN=RPS27A PE=1 SV=2	0	3.475	10	1	1	1	1	156	18	9.64	2.52	1
P18124	60S ribosomal protein L7 OS=Homo sapiens GN=RPL7 PE=1 SV=1	0	3.457	8	2	2	2	1	248	29.2	10.65	1.98	2
P38646	Stress-70 protein, mitochondrial OS=Homo sapiens GN=HSPA9 PE=1 SV=2	0	3.373	4	2	2	2	1	679	73.6	6.16	3.44	2
P46781	40S ribosomal protein S9 OS=Homo sapiens GN=RPS9 PE=1 SV=3	0	3.302	8	2	2	2	1	194	22.6	10.65	2.18	2
P62263	40S ribosomal protein S14 OS=Homo sapiens GN=RPS14 PE=1 SV=3	0	3.293	15	2	2	2	1	151	16.3	10.05	2.39	2
B7Z6Z4	Myosin light polypeptide 6 OS=Homo sapiens GN=MYL6 PE=1 SV=1	0	3.27	9	2	2	2	1	238	26.7	5.08	0	2
P49411	Elongation factor Tu, mitochondrial OS=Homo sapiens GN=TUFM PE=1 SV=2	0	3.255	6	2	2	2	1	452	49.5	7.61	0	2
E7EMB3	Calmodulin OS=Homo sapiens GN=CALM2 PE=1 SV=1	0	3.247	6	1	1	1	1	196	21.7	4.56	2.43	1
P60174	Triosephosphate isomerase OS=Homo sapiens GN=TPI1 PE=1 SV=3	0	3.238	10	2	2	2	1	286	30.8	5.92	2.49	2
P50990	T-complex protein 1 subunit theta OS=Homo sapiens GN=CCT8 PE=1 SV=4	0	3.201	5	2	2	2	1	548	59.6	5.6	1.61	2
Q92522	Histone H1x OS=Homo sapiens GN=H1FX PE=1 SV=1	0	3.115	10	2	2	2	1	213	22.5	10.76	1.66	2
P35613	Basigin OS=Homo sapiens GN=BSG PE=1 SV=2	0	3.067	5	1	2	1	1	385	42.2	5.66	0	1
P27824	Calnexin OS=Homo sapiens GN=CANX PE=1 SV=2	0	3.004	2	1	1	1	1	592	67.5	4.6	2.31	1
P62913	60S ribosomal protein L11 OS=Homo sapiens GN=RPL11 PE=1 SV=2	0	2.998	13	2	2	2	1	178	20.2	9.6	1.67	2
P30041	Peroxiredoxin-6 OS=Homo sapiens GN=PRDX6 PE=1 SV=3	0	2.936	9	2	2	2	1	224	25	6.38	1.64	2
F5H423	Uncharacterized protein OS=Homo sapiens PE=3 SV=1	0	2.885	5	1	1	1	1	210	23.3	8.6	2.25	1
O43707	Alpha-actinin-4 OS=Homo sapiens GN=ACTN4 PE=1 SV=2	0	2.822	2	1	5	1	1	911	104.8	5.44	0	1
G8JLB6	Heterogeneous nuclear ribonucleoprotein H OS=Homo sapiens GN=HNRNPH1 PE=1 SV=1	0	2.816	2	1	2	1	1	472	51.2	6.8	1.76	1
P22090	40S ribosomal protein S4, Y isoform 1 OS=Homo sapiens GN=RPS4Y1 PE=1 SV=2	0	2.799	8	2	2	2	1	263	29.4	10.24	0	2
P78527	DNA-dependent protein kinase catalytic subunit OS=Homo sapiens GN=PRKDC PE=1 SV=3	0	2.79	1	2	4	2	1	4128	468.8	7.12	0	2
P15880	40S ribosomal protein S2 OS=Homo sapiens GN=RPS2 PE=1 SV=2	0	2.724	10	2	2	2	1	293	31.3	10.24	0	2
P62888	60S ribosomal protein L30 OS=Homo sapiens GN=RPL30 PE=1 SV=2	0	2.709	10	1	1	1	1	115	12.8	9.63	0	1
P14866	Heterogeneous nuclear ribonucleoprotein L OS=Homo sapiens GN=HNRNPL PE=1 SV=2	0	2.704	5	2	2	2	1	589	64.1	8.22	0	2
P26641	Elongation factor 1-gamma OS=Homo sapiens GN=EEF1G PE=1 SV=3	0	2.698	3	1	1	1	1	437	50.1	6.67	1.66	1
P31153	S-adenosylmethionine synthase isoform type-2 OS=Homo sapiens GN=MAT2A PE=1 SV=1	0	2.662	4	1	1	1	1	395	43.6	6.48	1.89	1
P46776	60S ribosomal protein L27a OS=Homo sapiens GN=RPL27A PE=1 SV=2	0	2.635	7	1	1	1	1	148	16.6	11	1.96	1
P21796	Voltage-dependent anion-selective channel protein 1 OS=Homo sapiens GN=VDAC1 PE=1 SV=2	0	2.56	11	2	2	2	1	283	30.8	8.54	0	2
P30101	Protein disulfide-isomerase A3 OS=Homo sapiens GN=PDIA3 PE=1 SV=4	0	2.553	5	2	2	2	1	505	56.7	6.35	1.6	2
P53999	Activated RNA polymerase II transcriptional coactivator p15 OS=Homo sapiens GN=SUB1 PE=1 SV=3	0	2.486	9	1	1	1	1	127	14.4	9.6	2.3	1
P13073	Cytochrome c oxidase subunit 4 isoform 1, mitochondrial OS=Homo sapiens GN=COX4I1 PE=1 SV=1	0	2.466	6	1	1	1	1	169	19.6	9.51	1.77	1
P37802	Transgelin-2 OS=Homo sapiens GN=TAGLN2 PE=1 SV=3	0	2.448	6	1	2	1	1	199	22.4	8.25	3.58	1
Q08170	Serine/arginine-rich splicing factor 4 OS=Homo sapiens GN=SRSF4 PE=1 SV=2	0	2.427	3	2	2	2	1	494	56.6	11.52	3.84	2
K7ELC7	60S ribosomal protein L27 (Fragment) OS=Homo sapiens GN=RPL27 PE=1 SV=1	0	2.408	21	2	2	2	1	144	16.5	10.58	0	2
Q12906	Interleukin enhancer-binding factor 3 OS=Homo sapiens GN=ILF3 PE=1 SV=3	0	2.386	1	1	1	1	1	894	95.3	8.76	0	1
Q9UQ80	Proliferation-associated protein 2G4 OS=Homo sapiens GN=PA2G4 PE=1 SV=3	0	2.287	3	1	1	1	1	394	43.8	6.55	2.11	1
P78371	T-complex protein 1 subunit beta OS=Homo sapiens GN=CCT2 PE=1 SV=4	0	2.268	3	1	1	1	1	535	57.5	6.46	2.07	1
P08559	Pyruvate dehydrogenase E1 component subunit alpha, somatic form, mitochondrial OS=Homo sapiens GN=PDHA1 PE=1 SV=3	0	2.252	3	1	1	1	1	390	43.3	8.06	0	1
P62318	Small nuclear ribonucleoprotein Sm D3 OS=Homo sapiens GN=SNRPD3 PE=1 SV=1	0	2.218	8	1	1	1	1	126	13.9	10.32	2.09	1
Q99832	T-complex protein 1 subunit eta OS=Homo sapiens GN=CCT7 PE=1 SV=2	0	2.216	3	2	2	2	1	543	59.3	7.65	0	2
Q8TAA3	Proteasome subunit alpha type-7-like OS=Homo sapiens GN=PSMA8 PE=2 SV=3	0	2.202	4	1	1	1	1	256	28.5	8.98	2.09	1
P63244	Receptor of activated protein C kinase 1 OS=Homo sapiens GN=RACK1 PE=1 SV=3	0	2.185	4	1	1	1	1	317	35.1	7.69	1.62	1
P36542	ATP synthase subunit gamma, mitochondrial OS=Homo sapiens GN=ATP5C1 PE=1 SV=1	0	2.172	3	1	1	1	1	298	33	9.22	0	1
J3KQE5	GTP-binding nuclear protein Ran (Fragment) OS=Homo sapiens GN=RAN PE=1 SV=1	0	2.166	4	1	1	1	1	234	26.8	9.58	2.16	1
P32969	60S ribosomal protein L9 OS=Homo sapiens GN=RPL9 PE=1 SV=1	0	2.156	14	1	1	1	1	192	21.9	9.95	0	1
Q16658	Fascin OS=Homo sapiens GN=FSCN1 PE=1 SV=3	0	2.11	2	1	1	1	1	493	54.5	7.24	0	1
H0Y449	Nuclease-sensitive element-binding protein 1 (Fragment) OS=Homo sapiens GN=YBX1 PE=1 SV=1	0	2.087	8	2	2	2	1	374	42	10.43	0	2
P78417	Glutathione S-transferase omega-1 OS=Homo sapiens GN=GSTO1 PE=1 SV=2	0	2.067	5	1	1	1	1	241	27.5	6.6	0	1
Q15084	Protein disulfide-isomerase A6 OS=Homo sapiens GN=PDIA6 PE=1 SV=1	0	2.036	3	1	1	1	1	440	48.1	5.08	1.63	1
A8MUS3	60S ribosomal protein L23a OS=Homo sapiens GN=RPL23A PE=1 SV=1	0	2.035	11	2	2	2	1	194	21.9	10.48	0	2
F5H2F4	C-1-tetrahydrofolate synthase, cytoplasmic OS=Homo sapiens GN=MTHFD1 PE=1 SV=1	0	2.011	1	1	1	1	1	1020	110.5	8.43	1.9	1
Q92973	Transportin-1 OS=Homo sapiens GN=TNPO1 PE=1 SV=2	0	1.997	2	1	1	1	1	898	102.3	4.98	0	1
O75390	Citrate synthase, mitochondrial OS=Homo sapiens GN=CS PE=1 SV=2	0	1.981	2	1	1	1	1	466	51.7	8.32	0	1
E9PEB5	Far upstream element-binding protein 1 OS=Homo sapiens GN=FUBP1 PE=1 SV=1	0.003	1.892	2	1	1	1	1	655	68.9	7.93	0	1
P26038	Moesin OS=Homo sapiens GN=MSN PE=1 SV=3	0.003	1.888	3	1	2	1	1	577	67.8	6.4	0	1
P02768	Serum albumin OS=Homo sapiens GN=ALB PE=1 SV=2	0.003	1.863	2	1	1	1	1	609	69.3	6.28	1.76	1
H7BZJ3	Protein disulfide-isomerase A3 (Fragment) OS=Homo sapiens GN=PDIA3 PE=1 SV=1	0.003	1.859	11	1	1	1	1	123	13.5	7.3	0	1
H7C2I1	Protein arginine N-methyltransferase 1 OS=Homo sapiens GN=PRMT1 PE=1 SV=1	0.003	1.836	2	1	1	1	1	371	42.4	5.35	0	1
E9PR17	CD59 glycoprotein OS=Homo sapiens GN=CD59 PE=1 SV=1	0.003	1.822	9	1	1	1	1	130	14.5	7.77	0	1
Q9BRL6	Serine/arginine-rich splicing factor 8 OS=Homo sapiens GN=SRSF8 PE=1 SV=1	0.003	1.812	3	1	1	1	1	282	32.3	11.72	0	1
Q12905	Interleukin enhancer-binding factor 2 OS=Homo sapiens GN=ILF2 PE=1 SV=2	0.003	1.812	3	1	1	1	1	390	43	5.26	1.66	1
H7C0C1	Uncharacterized protein (Fragment) OS=Homo sapiens PE=4 SV=2	0.003	1.812	6	1	1	1	1	242	26.8	9.45	0	1
P49189	4-trimethylaminobutyraldehyde dehydrogenase OS=Homo sapiens GN=ALDH9A1 PE=1 SV=3	0.003	1.796	2	1	1	1	1	494	53.8	5.87	0	1
P00492	Hypoxanthine-guanine phosphoribosyltransferase OS=Homo sapiens GN=HPRT1 PE=1 SV=2	0.003	1.762	6	1	1	1	1	218	24.6	6.68	0	1
P39748	Flap endonuclease 1 OS=Homo sapiens GN=FEN1 PE=1 SV=1	0.003	1.731	3	1	1	1	1	380	42.6	8.62	0	1
P22234	Multifunctional protein ADE2 OS=Homo sapiens GN=PAICS PE=1 SV=3	0.003	1.728	3	1	1	1	1	425	47	7.23	1.71	1
P05198	Eukaryotic translation initiation factor 2 subunit 1 OS=Homo sapiens GN=EIF2S1 PE=1 SV=3	0.003	1.728	3	1	1	1	1	315	36.1	5.08	0	1
P61224	Ras-related protein Rap-1b OS=Homo sapiens GN=RAP1B PE=1 SV=1	0.003	1.711	6	1	1	1	1	184	20.8	5.78	1.68	1
P62241	40S ribosomal protein S8 OS=Homo sapiens GN=RPS8 PE=1 SV=2	0.003	1.694	5	1	1	1	1	208	24.2	10.32	0	1
E9PB61	THO complex subunit 4 OS=Homo sapiens GN=ALYREF PE=1 SV=1	0.003	1.677	4	1	1	1	1	264	27.5	11.05	0	1
Q9BYK1	40S ribosomal protein S21 OS=Homo sapiens GN=RPS21 PE=1 SV=1	0.003	1.651	16	1	1	1	1	90	9.9	7.83	0	1
Q92841	Probable ATP-dependent RNA helicase DDX17 OS=Homo sapiens GN=DDX17 PE=1 SV=2	0.003	1.643	2	1	1	1	1	729	80.2	8.27	1.66	1
P62280	40S ribosomal protein S11 OS=Homo sapiens GN=RPS11 PE=1 SV=3	0.003	1.605	7	1	1	1	1	158	18.4	10.3	0	1
P00403	Cytochrome c oxidase subunit 2 OS=Homo sapiens GN=MT-CO2 PE=1 SV=1	0.003	1.597	4	1	1	1	1	227	25.5	4.82	0	1
A0A087WYT3	Prostaglandin E synthase 3 OS=Homo sapiens GN=PTGES3 PE=1 SV=1	0.003	1.58	8	1	1	1	1	164	19.1	4.55	0	1
P51858	Hepatoma-derived growth factor OS=Homo sapiens GN=HDGF PE=1 SV=1	0.003	1.561	4	1	1	1	1	240	26.8	4.73	0	1
P25398	40S ribosomal protein S12 OS=Homo sapiens GN=RPS12 PE=1 SV=3	0.003	1.546	6	1	1	1	1	132	14.5	7.21	0	1
P38117	Electron transfer flavoprotein subunit beta OS=Homo sapiens GN=ETFB PE=1 SV=3	0.003	1.537	4	1	1	1	1	255	27.8	8.1	0	1
Q99623	Prohibitin-2 OS=Homo sapiens GN=PHB2 PE=1 SV=2	0.003	1.528	3	1	1	1	1	299	33.3	9.83	1.61	1
A0A0D9SF53	ATP-dependent RNA helicase DDX3X OS=Homo sapiens GN=DDX3X PE=1 SV=1	0.003	1.521	2	1	1	1	1	733	81.4	8.07	0	1
P38919	Eukaryotic initiation factor 4A-III OS=Homo sapiens GN=EIF4A3 PE=1 SV=4	0.003	1.499	3	1	1	1	1	411	46.8	6.73	0	1
P51149	Ras-related protein Rab-7a OS=Homo sapiens GN=RAB7A PE=1 SV=1	0.003	1.488	5	1	1	1	1	207	23.5	6.7	0	1
P47755	F-actin-capping protein subunit alpha-2 OS=Homo sapiens GN=CAPZA2 PE=1 SV=3	0.002	1.481	3	1	1	1	1	286	32.9	5.85	1.74	1
P39023	60S ribosomal protein L3 OS=Homo sapiens GN=RPL3 PE=1 SV=2	0.002	1.481	4	1	1	1	1	403	46.1	10.18	0	1
Q99714	3-hydroxyacyl-CoA dehydrogenase type-2 OS=Homo sapiens GN=HSD17B10 PE=1 SV=3	0.002	1.479	4	1	1	1	1	261	26.9	7.78	0	1
Q02543	60S ribosomal protein L18a OS=Homo sapiens GN=RPL18A PE=1 SV=2	0.002	1.476	7	1	1	1	1	176	20.7	10.71	0	1
P39687	Acidic leucine-rich nuclear phosphoprotein 32 family member A OS=Homo sapiens GN=ANP32A PE=1 SV=1	0.002	1.469	4	1	1	1	1	249	28.6	4.09	2.05	1
O95197	Reticulon-3 OS=Homo sapiens GN=RTN3 PE=1 SV=2	0.002	1.425	1	1	1	1	1	1032	112.5	4.96	0	1
P30086	Phosphatidylethanolamine-binding protein 1 OS=Homo sapiens GN=PEBP1 PE=1 SV=3	0.002	1.424	7	1	1	1	1	187	21	7.53	0	1
Q14999	Cullin-7 OS=Homo sapiens GN=CUL7 PE=1 SV=2	0.002	1.402	1	1	1	1	1	1698	191	5.87	0	1
P17931	Galectin-3 OS=Homo sapiens GN=LGALS3 PE=1 SV=5	0.002	1.402	4	1	1	1	1	250	26.1	8.56	0	1
Q38SD2	Leucine-rich repeat serine/threonine-protein kinase 1 OS=Homo sapiens GN=LRRK1 PE=1 SV=3	0.002	1.397	0	1	1	1	1	2015	225.2	6.68	0	1
H3BN98	Uncharacterized protein (Fragment) OS=Homo sapiens PE=4 SV=2	0.002	1.365	4	1	1	1	1	237	27.2	9.55	1.72	1
Q99497	Protein DJ-1 OS=Homo sapiens GN=PARK7 PE=1 SV=2	0.002	1.352	8	1	1	1	1	189	19.9	6.79	0	1
E9PAV3	Nascent polypeptide-associated complex subunit alpha, muscle-specific form OS=Homo sapiens GN=NACA PE=1 SV=1	0.002	1.34	1	1	1	1	1	2078	205.3	9.58	0	1
P08758	Annexin A5 OS=Homo sapiens GN=ANXA5 PE=1 SV=2	0.002	1.335	3	1	1	1	1	320	35.9	5.05	1.87	1
Q0IIM8	TBC1 domain family member 8B OS=Homo sapiens GN=TBC1D8B PE=1 SV=2	0.002	1.326	1	1	1	1	1	1120	128.6	5.95	0	1
A0A0U1RQC5	Neurexin-3-beta OS=Homo sapiens GN=NRXN3 PE=1 SV=1	0.002	1.322	2	1	1	1	1	1664	183.2	5.74	0	1
K7ES00	Histone H3.3 (Fragment) OS=Homo sapiens GN=H3F3B PE=1 SV=1	0.002	1.316	5	1	10	1	1	151	16.6	11.84	0	1
P61247	40S ribosomal protein S3a OS=Homo sapiens GN=RPS3A PE=1 SV=2	0.002	1.305	5	1	1	1	1	264	29.9	9.73	0	1
Q02878	60S ribosomal protein L6 OS=Homo sapiens GN=RPL6 PE=1 SV=3	0.002	1.289	3	1	1	1	1	288	32.7	10.58	1.62	1
Q13310	Polyadenylate-binding protein 4 OS=Homo sapiens GN=PABPC4 PE=1 SV=1	0.002	1.274	2	1	1	1	1	644	70.7	9.26	0	1
P36578	60S ribosomal protein L4 OS=Homo sapiens GN=RPL4 PE=1 SV=5	0.002	1.264	3	1	1	1	1	427	47.7	11.06	0	1
P37837	Transaldolase OS=Homo sapiens GN=TALDO1 PE=1 SV=2	0.002	1.258	2	1	1	1	1	337	37.5	6.81	1.65	1
P04792	Heat shock protein beta-1 OS=Homo sapiens GN=HSPB1 PE=1 SV=2	0.003	1.238	5	1	1	1	1	205	22.8	6.4	0	1
P28066	Proteasome subunit alpha type-5 OS=Homo sapiens GN=PSMA5 PE=1 SV=3	0.003	1.233	5	1	1	1	1	241	26.4	4.79	0	1
P18077	60S ribosomal protein L35a OS=Homo sapiens GN=RPL35A PE=1 SV=2	0.003	1.205	8	1	1	1	1	110	12.5	11.06	0	1
P62424	60S ribosomal protein L7a OS=Homo sapiens GN=RPL7A PE=1 SV=2	0.009	1.196	3	1	1	1	1	266	30	10.61	0	1
P60903	Protein S100-A10 OS=Homo sapiens GN=S100A10 PE=1 SV=2	0.009	1.187	10	1	1	1	1	97	11.2	7.37	1.61	1
O76021	Ribosomal L1 domain-containing protein 1 OS=Homo sapiens GN=RSL1D1 PE=1 SV=3	0.011	1.162	2	1	1	1	1	490	54.9	10.13	0	1
E9PL57	NEDD8-MDP1 readthrough (Fragment) OS=Homo sapiens GN=NEDD8-MDP1 PE=4 SV=1	0.011	1.16	6	1	1	1	1	170	19.5	7.43	0	1
O75369	Filamin-B OS=Homo sapiens GN=FLNB PE=1 SV=2	0.011	1.157	0	1	1	1	1	2602	278	5.73	0	1
P05388	60S acidic ribosomal protein P0 OS=Homo sapiens GN=RPLP0 PE=1 SV=1	0.011	1.145	4	1	1	1	1	317	34.3	5.97	0	1
A0A075B6Q6	A-kinase anchor protein 4 (Fragment) OS=Homo sapiens GN=AKAP4 PE=1 SV=1	0.011	1.128	14	1	2	1	1	213	23.7	4.97	0	1
P13010	X-ray repair cross-complementing protein 5 OS=Homo sapiens GN=XRCC5 PE=1 SV=3	0.011	1.127	1	1	1	1	1	732	82.7	5.81	1.76	1
P46940	Ras GTPase-activating-like protein IQGAP1 OS=Homo sapiens GN=IQGAP1 PE=1 SV=1	0.011	1.125	1	1	1	1	1	1657	189.1	6.48	0	1
A0A087WYR3	Tumor protein D54 OS=Homo sapiens GN=TPD52L2 PE=1 SV=1	0.011	1.119	6	1	1	1	1	222	23.8	6.55	0	1
E2RYF7	Protein PBMUCL2 OS=Homo sapiens GN=HCG22 PE=2 SV=1	0.011	1.118	5	1	1	1	1	251	26.3	4.56	0	1
P07237	Protein disulfide-isomerase OS=Homo sapiens GN=P4HB PE=1 SV=3	0.01	1.117	2	1	1	1	1	508	57.1	4.87	0	1
Q9H3S7	Tyrosine-protein phosphatase non-receptor type 23 OS=Homo sapiens GN=PTPN23 PE=1 SV=1	0.01	1.111	1	1	1	1	1	1636	178.9	6.92	0	1
P38159	RNA-binding motif protein, X chromosome OS=Homo sapiens GN=RBMX PE=1 SV=3	0.01	1.1	2	1	1	1	1	391	42.3	10.05	1.67	1
Q92804	TATA-binding protein-associated factor 2N OS=Homo sapiens GN=TAF15 PE=1 SV=1	0.01	1.099	2	1	1	1	1	592	61.8	8.02	0	1
P23246	Splicing factor, proline- and glutamine-rich OS=Homo sapiens GN=SFPQ PE=1 SV=2	0.01	1.096	2	1	1	1	1	707	76.1	9.44	0	1
P17987	T-complex protein 1 subunit alpha OS=Homo sapiens GN=TCP1 PE=1 SV=1	0.01	1.078	2	1	1	1	1	556	60.3	6.11	0	1
Q96SM3	Probable carboxypeptidase X1 OS=Homo sapiens GN=CPXM1 PE=2 SV=2	0.01	1.065	3	1	1	1	1	734	81.6	6.67	0	1
A0A0G2JL56	HLA class I histocompatibility antigen, A-3 alpha chain OS=Homo sapiens GN=HLA-A PE=1 SV=1	0.01	1.063	10	1	1	1	1	394	44.2	6.25	0	1
A0A1B0GU24	Trinucleotide repeat-containing gene 6C protein OS=Homo sapiens GN=TNRC6C PE=1 SV=1	0.01	1.034	1	1	1	1	1	1944	202.6	7.2	0	1
P11413	Glucose-6-phosphate 1-dehydrogenase OS=Homo sapiens GN=G6PD PE=1 SV=4	0.01	1.017	2	1	1	1	1	515	59.2	6.84	0	1
B1AK88	Capping protein (Actin filament) muscle Z-line, beta, isoform CRA_d OS=Homo sapiens GN=CAPZB PE=1 SV=1	0.01	1.013	3	1	1	1	1	301	33.8	6.43	0	1
K7EKI0	Envoplakin OS=Homo sapiens GN=EVPL PE=1 SV=1	0.01	1.01	1	1	3	1	1	2055	233.7	7.25	0	1
Q9ULW8	Protein-arginine deiminase type-3 OS=Homo sapiens GN=PADI3 PE=1 SV=2	0.01	1.009	3	1	1	1	1	664	74.7	5.54	0	1
P49755	Transmembrane emp24 domain-containing protein 10 OS=Homo sapiens GN=TMED10 PE=1 SV=2	0.01	1.004	5	1	1	1	1	219	25	7.44	0	1
P69905	Hemoglobin subunit alpha OS=Homo sapiens GN=HBA1 PE=1 SV=2	0.01	1.003	6	1	1	1	1	142	15.2	8.68	2.13	1
P12268	Inosine-5'-monophosphate dehydrogenase 2 OS=Homo sapiens GN=IMPDH2 PE=1 SV=2	0.01	1.001	2	1	1	1	1	514	55.8	6.9	0	1
P04843	Dolichyl-diphosphooligosaccharide--protein glycosyltransferase subunit 1 OS=Homo sapiens GN=RPN1 PE=1 SV=1	0.01	0.996	2	1	1	1	1	607	68.5	6.38	0	1
P16401	Histone H1.5 OS=Homo sapiens GN=HIST1H1B PE=1 SV=3	0.01	0.994	5	1	1	1	1	226	22.6	10.92	0	1
K7ELL7	Glucosidase 2 subunit beta OS=Homo sapiens GN=PRKCSH PE=1 SV=1	0.011	0.973	2	1	1	1	1	535	60.2	4.41	0	1
O43390	Heterogeneous nuclear ribonucleoprotein R OS=Homo sapiens GN=HNRNPR PE=1 SV=1	0.013	0.954	2	1	1	1	1	633	70.9	8.13	0	1
Q13884	Beta-1-syntrophin OS=Homo sapiens GN=SNTB1 PE=1 SV=3	0.013	0.954	4	1	1	1	1	538	58	8.63	0	1

## Sheet: 0.5 ng replicate 2
Accession	Description	Exp. q-value: Combined	Sum PEP Score	Coverage [%]	# Peptides	# PSMs	# Unique Peptides	# Protein Groups	# AAs	MW [kDa]	calc. pI	Score Sequest HT: Sequest HT	# Peptides (by Search Engine): Sequest HT
P06733	Alpha-enolase OS=Homo sapiens GN=ENO1 PE=1 SV=2	0	29.071	31	8	16	8	1	434	47.1	7.39	22.81	8
P11021	78 kDa glucose-regulated protein OS=Homo sapiens GN=HSPA5 PE=1 SV=2	0	28.964	20	10	15	9	1	654	72.3	5.16	24.74	10
P11142	Heat shock cognate 71 kDa protein OS=Homo sapiens GN=HSPA8 PE=1 SV=1	0	26.948	17	8	13	6	1	646	70.9	5.52	22.89	8
P07355	Annexin A2 OS=Homo sapiens GN=ANXA2 PE=1 SV=2	0	26.818	27	9	10	9	1	339	38.6	7.75	20.25	9
P14618	Pyruvate kinase PKM OS=Homo sapiens GN=PKM PE=1 SV=4	0	25.606	25	9	15	9	1	531	57.9	7.84	22.28	9
P60709	Actin, cytoplasmic 1 OS=Homo sapiens GN=ACTB PE=1 SV=1	0	25.328	26	6	15	3	1	375	41.7	5.48	28.61	6
P08238	Heat shock protein HSP 90-beta OS=Homo sapiens GN=HSP90AB1 PE=1 SV=4	0	24.291	16	9	15	3	1	724	83.2	5.03	27.72	9
P04406	Glyceraldehyde-3-phosphate dehydrogenase OS=Homo sapiens GN=GAPDH PE=1 SV=3	0	23.381	24	5	11	5	1	335	36	8.46	19.75	5
P05787	Keratin, type II cytoskeletal 8 OS=Homo sapiens GN=KRT8 PE=1 SV=7	0	22.197	20	9	14	8	1	483	53.7	5.59	27.3	9
Q6S8J3	POTE ankyrin domain family member E OS=Homo sapiens GN=POTEE PE=2 SV=3	0	18.742	6	4	9	1	1	1075	121.3	6.2	13.42	4
P68371	Tubulin beta-4B chain OS=Homo sapiens GN=TUBB4B PE=1 SV=1	0	17.677	17	7	10	2	1	445	49.8	4.89	20.08	7
P31327	Carbamoyl-phosphate synthase [ammonia], mitochondrial OS=Homo sapiens GN=CPS1 PE=1 SV=2	0	17.605	7	9	9	9	1	1500	164.8	6.74	16.96	9
P07437	Tubulin beta chain OS=Homo sapiens GN=TUBB PE=1 SV=2	0	15.884	14	6	8	1	1	444	49.6	4.89	19.89	6
P06576	ATP synthase subunit beta, mitochondrial OS=Homo sapiens GN=ATP5B PE=1 SV=3	0	15.71	19	7	8	7	1	529	56.5	5.4	11.56	7
P10809	60 kDa heat shock protein, mitochondrial OS=Homo sapiens GN=HSPD1 PE=1 SV=2	0	15.15	13	5	5	5	1	573	61	5.87	13.29	5
P62805	Histone H4 OS=Homo sapiens GN=HIST1H4A PE=1 SV=2	0	15.021	41	4	12	4	1	103	11.4	11.36	24.29	4
P07900	Heat shock protein HSP 90-alpha OS=Homo sapiens GN=HSP90AA1 PE=1 SV=5	0	14.942	10	6	9	1	1	732	84.6	5.02	21.69	6
P21333	Filamin-A OS=Homo sapiens GN=FLNA PE=1 SV=4	0	14.752	5	9	9	9	1	2647	280.6	6.06	2.14	9
P13639	Elongation factor 2 OS=Homo sapiens GN=EEF2 PE=1 SV=4	0	14.75	11	8	8	8	1	858	95.3	6.83	8.68	8
P02545	Prelamin-A/C OS=Homo sapiens GN=LMNA PE=1 SV=1	0	14.454	11	5	5	5	1	664	74.1	7.02	6.17	5
P38646	Stress-70 protein, mitochondrial OS=Homo sapiens GN=HSPA9 PE=1 SV=2	0	12.388	12	6	7	6	1	679	73.6	6.16	9.6	6
P00558	Phosphoglycerate kinase 1 OS=Homo sapiens GN=PGK1 PE=1 SV=3	0	12.309	16	5	8	5	1	417	44.6	8.1	9.94	5
F5H5D3	Tubulin alpha chain OS=Homo sapiens GN=TUBA1C PE=1 SV=1	0	11.404	14	6	7	3	1	519	57.7	5.07	7.47	6
Q00839	Heterogeneous nuclear ribonucleoprotein U OS=Homo sapiens GN=HNRNPU PE=1 SV=6	0	11.369	6	4	5	4	1	825	90.5	6	6.22	4
P22314	Ubiquitin-like modifier-activating enzyme 1 OS=Homo sapiens GN=UBA1 PE=1 SV=3	0	11.342	7	6	6	6	1	1058	117.8	5.76	7.06	6
A0A0G2JIW1	Heat shock 70 kDa protein 1B OS=Homo sapiens GN=HSPA1B PE=1 SV=1	0	11.289	11	5	7	4	1	642	70.1	5.66	11.74	5
P05387	60S acidic ribosomal protein P2 OS=Homo sapiens GN=RPLP2 PE=1 SV=1	0	11.264	53	4	7	4	1	115	11.7	4.54	6.79	4
P60842	Eukaryotic initiation factor 4A-I OS=Homo sapiens GN=EIF4A1 PE=1 SV=1	0	11.076	15	5	6	5	1	406	46.1	5.48	9.54	5
P25705	ATP synthase subunit alpha, mitochondrial OS=Homo sapiens GN=ATP5A1 PE=1 SV=1	0	10.567	9	4	4	4	1	553	59.7	9.13	9.36	4
P29401	Transketolase OS=Homo sapiens GN=TKT PE=1 SV=3	0	10.107	14	5	9	5	1	623	67.8	7.66	1.88	5
P68104	Elongation factor 1-alpha 1 OS=Homo sapiens GN=EEF1A1 PE=1 SV=1	0	10.061	15	5	9	5	1	462	50.1	9.01	12.59	5
J3KPS3	Fructose-bisphosphate aldolase OS=Homo sapiens GN=ALDOA PE=1 SV=1	0	10.009	17	4	5	4	1	368	39.8	8.09	3.31	4
P07910	Heterogeneous nuclear ribonucleoproteins C1/C2 OS=Homo sapiens GN=HNRNPC PE=1 SV=4	0	9.976	10	3	4	3	1	306	33.7	5.08	9.32	3
P04083	Annexin A1 OS=Homo sapiens GN=ANXA1 PE=1 SV=2	0	9.742	11	4	5	4	1	346	38.7	7.02	7.79	4
P00338	L-lactate dehydrogenase A chain OS=Homo sapiens GN=LDHA PE=1 SV=2	0	9.555	15	5	6	5	1	332	36.7	8.27	8.97	5
P14625	Endoplasmin OS=Homo sapiens GN=HSP90B1 PE=1 SV=1	0	9.528	9	5	5	4	1	803	92.4	4.84	7.53	5
Q04695	Keratin, type I cytoskeletal 17 OS=Homo sapiens GN=KRT17 PE=1 SV=2	0	9.436	11	4	5	4	1	432	48.1	5.02	8.76	4
P08729	Keratin, type II cytoskeletal 7 OS=Homo sapiens GN=KRT7 PE=1 SV=5	0	9.263	9	4	5	3	1	469	51.4	5.48	10.96	4
P22626	Heterogeneous nuclear ribonucleoproteins A2/B1 OS=Homo sapiens GN=HNRNPA2B1 PE=1 SV=2	0	8.641	21	5	7	4	1	353	37.4	8.95	8.32	5
P68366	Tubulin alpha-4A chain OS=Homo sapiens GN=TUBA4A PE=1 SV=1	0	8.489	10	4	4	1	1	448	49.9	5.06	5.67	4
P62701	40S ribosomal protein S4, X isoform OS=Homo sapiens GN=RPS4X PE=1 SV=2	0	8.457	14	3	5	3	1	263	29.6	10.15	2.32	3
P62979	Ubiquitin-40S ribosomal protein S27a OS=Homo sapiens GN=RPS27A PE=1 SV=2	0	8.202	16	2	4	2	1	156	18	9.64	7.85	2
P19338	Nucleolin OS=Homo sapiens GN=NCL PE=1 SV=3	0	8.037	6	5	6	5	1	710	76.6	4.7	10.48	5
A0A0U1RRH7	Histone H2A OS=Homo sapiens PE=3 SV=1	0	7.9	21	3	6	1	1	170	18.5	11.52	15.12	3
Q32Q12	Nucleoside diphosphate kinase OS=Homo sapiens GN=NME1-NME2 PE=1 SV=1	0	7.763	23	3	4	3	1	292	32.6	8.48	6.98	3
P23396	40S ribosomal protein S3 OS=Homo sapiens GN=RPS3 PE=1 SV=2	0	7.759	20	4	5	4	1	243	26.7	9.66	6.77	4
P50990	T-complex protein 1 subunit theta OS=Homo sapiens GN=CCT8 PE=1 SV=4	0	7.748	6	3	3	3	1	548	59.6	5.6	7.01	3
Q5HYB6	Epididymis luminal protein 189 OS=Homo sapiens GN=DKFZp686J1372 PE=1 SV=1	0	7.485	10	2	3	2	1	232	27.2	4.74	5.03	2
P05783	Keratin, type I cytoskeletal 18 OS=Homo sapiens GN=KRT18 PE=1 SV=2	0	7.453	13	5	5	4	1	430	48	5.45	6.32	5
P08670	Vimentin OS=Homo sapiens GN=VIM PE=1 SV=4	0	7.355	12	5	5	5	1	466	53.6	5.12	8.45	5
P62937	Peptidyl-prolyl cis-trans isomerase A OS=Homo sapiens GN=PPIA PE=1 SV=2	0	7.211	19	3	4	3	1	165	18	7.81	8.48	3
P07195	L-lactate dehydrogenase B chain OS=Homo sapiens GN=LDHB PE=1 SV=2	0	6.872	8	2	4	2	1	334	36.6	6.05	6.65	2
P18124	60S ribosomal protein L7 OS=Homo sapiens GN=RPL7 PE=1 SV=1	0	6.788	16	3	3	3	1	248	29.2	10.65	1.96	3
P46776	60S ribosomal protein L27a OS=Homo sapiens GN=RPL27A PE=1 SV=2	0	6.732	16	2	3	2	1	148	16.6	11	6.19	2
Q09666	Neuroblast differentiation-associated protein AHNAK OS=Homo sapiens GN=AHNAK PE=1 SV=2	0	6.623	4	4	4	4	1	5890	628.7	6.15	4.46	4
O43175	D-3-phosphoglycerate dehydrogenase OS=Homo sapiens GN=PHGDH PE=1 SV=4	0	6.561	7	3	3	3	1	533	56.6	6.71	7	3
P0C0S5	Histone H2A.Z OS=Homo sapiens GN=H2AFZ PE=1 SV=2	0	6.355	20	3	6	1	1	128	13.5	10.58	13.61	3
O43707	Alpha-actinin-4 OS=Homo sapiens GN=ACTN4 PE=1 SV=2	0	6.322	5	3	3	3	1	911	104.8	5.44	0	3
P69905	Hemoglobin subunit alpha OS=Homo sapiens GN=HBA1 PE=1 SV=2	0	6.127	23	3	3	3	1	142	15.2	8.68	6.62	3
P45880	Voltage-dependent anion-selective channel protein 2 OS=Homo sapiens GN=VDAC2 PE=1 SV=2	0	6.067	11	2	3	2	1	294	31.5	7.56	5.12	2
E9PRY8	Elongation factor 1-delta OS=Homo sapiens GN=EEF1D PE=1 SV=1	0	6.017	3	2	2	2	1	697	76.5	7.05	5.04	2
P26641	Elongation factor 1-gamma OS=Homo sapiens GN=EEF1G PE=1 SV=3	0	5.988	9	3	4	3	1	437	50.1	6.67	1.73	3
E9PAV3	Nascent polypeptide-associated complex subunit alpha, muscle-specific form OS=Homo sapiens GN=NACA PE=1 SV=1	0	5.972	1	2	3	2	1	2078	205.3	9.58	3.82	2
Q01105	Protein SET OS=Homo sapiens GN=SET PE=1 SV=3	0	5.937	13	3	3	3	1	290	33.5	4.32	4.7	3
Q14974	Importin subunit beta-1 OS=Homo sapiens GN=KPNB1 PE=1 SV=2	0	5.907	5	3	4	3	1	876	97.1	4.78	1.81	3
P12956	X-ray repair cross-complementing protein 6 OS=Homo sapiens GN=XRCC6 PE=1 SV=2	0	5.618	5	2	2	2	1	609	69.8	6.64	2.95	2
P62249	40S ribosomal protein S16 OS=Homo sapiens GN=RPS16 PE=1 SV=2	0	5.478	23	3	3	3	1	146	16.4	10.21	2.76	3
P36952	Serpin B5 OS=Homo sapiens GN=SERPINB5 PE=1 SV=2	0	5.449	13	3	3	3	1	375	42.1	6.05	2.09	3
J3QQ67	60S ribosomal protein L18 (Fragment) OS=Homo sapiens GN=RPL18 PE=1 SV=1	0	5.342	18	3	3	3	1	190	21.8	11.72	4.39	3
Q12906	Interleukin enhancer-binding factor 3 OS=Homo sapiens GN=ILF3 PE=1 SV=3	0	5.34	2	2	2	2	1	894	95.3	8.76	4.99	2
A8MUS3	60S ribosomal protein L23a OS=Homo sapiens GN=RPL23A PE=1 SV=1	0	5.245	11	2	3	2	1	194	21.9	10.48	2.01	2
P07737	Profilin-1 OS=Homo sapiens GN=PFN1 PE=1 SV=2	0	5.155	20	2	3	2	1	140	15	8.27	3.47	2
Q14697	Neutral alpha-glucosidase AB OS=Homo sapiens GN=GANAB PE=1 SV=3	0	5.146	4	3	4	3	1	944	106.8	6.14	1.67	3
D6RBZ0	Heterogeneous nuclear ribonucleoprotein A/B OS=Homo sapiens GN=HNRNPAB PE=1 SV=1	0	5.049	7	2	2	2	1	327	35.7	6.95	4.53	2
P39023	60S ribosomal protein L3 OS=Homo sapiens GN=RPL3 PE=1 SV=2	0	4.957	7	2	2	2	1	403	46.1	10.18	4.71	2
Q15365	Poly(rC)-binding protein 1 OS=Homo sapiens GN=PCBP1 PE=1 SV=2	0	4.939	20	4	4	4	1	356	37.5	7.09	0	4
P62263	40S ribosomal protein S14 OS=Homo sapiens GN=RPS14 PE=1 SV=3	0	4.934	23	2	3	2	1	151	16.3	10.05	5.22	2
Q06830	Peroxiredoxin-1 OS=Homo sapiens GN=PRDX1 PE=1 SV=1	0	4.913	16	3	3	2	1	199	22.1	8.13	6.15	3
Q12931	Heat shock protein 75 kDa, mitochondrial OS=Homo sapiens GN=TRAP1 PE=1 SV=3	0	4.846	4	2	3	1	1	704	80.1	8.21	5.61	2
E9PK25	Cofilin-1 OS=Homo sapiens GN=CFL1 PE=1 SV=1	0	4.692	11	2	3	2	1	204	22.7	8.34	5.09	2
P61978	Heterogeneous nuclear ribonucleoprotein K OS=Homo sapiens GN=HNRNPK PE=1 SV=1	0	4.682	6	2	3	2	1	463	50.9	5.54	1.71	2
P62913	60S ribosomal protein L11 OS=Homo sapiens GN=RPL11 PE=1 SV=2	0	4.641	13	2	2	2	1	178	20.2	9.6	4.5	2
P49588	Alanine--tRNA ligase, cytoplasmic OS=Homo sapiens GN=AARS PE=1 SV=2	0	4.63	4	2	3	2	1	968	106.7	5.53	0	2
Q13838	Spliceosome RNA helicase DDX39B OS=Homo sapiens GN=DDX39B PE=1 SV=1	0	4.585	9	3	3	3	1	428	49	5.67	1.74	3
P16402	Histone H1.3 OS=Homo sapiens GN=HIST1H1D PE=1 SV=2	0	4.551	10	2	3	2	1	221	22.3	11.02	4.96	2
P15880	40S ribosomal protein S2 OS=Homo sapiens GN=RPS2 PE=1 SV=2	0	4.523	10	2	2	2	1	293	31.3	10.24	2.38	2
P12004	Proliferating cell nuclear antigen OS=Homo sapiens GN=PCNA PE=1 SV=1	0	4.493	8	2	2	2	1	261	28.8	4.69	2.44	2
P62753	40S ribosomal protein S6 OS=Homo sapiens GN=RPS6 PE=1 SV=1	0	4.442	10	2	3	2	1	249	28.7	10.84	5.82	2
P61604	10 kDa heat shock protein, mitochondrial OS=Homo sapiens GN=HSPE1 PE=1 SV=2	0	4.4	24	2	2	2	1	102	10.9	8.92	5.21	2
P62241	40S ribosomal protein S8 OS=Homo sapiens GN=RPS8 PE=1 SV=2	0	4.323	19	3	3	3	1	208	24.2	10.32	2.4	3
A0A087WVQ6	Clathrin heavy chain OS=Homo sapiens GN=CLTC PE=1 SV=1	0	4.29	3	3	3	3	1	1679	191.9	5.69	4.07	3
P62851	40S ribosomal protein S25 OS=Homo sapiens GN=RPS25 PE=1 SV=1	0	4.214	22	3	3	3	1	125	13.7	10.11	6.25	3
Q02543	60S ribosomal protein L18a OS=Homo sapiens GN=RPL18A PE=1 SV=2	0	4.159	13	2	2	2	1	176	20.7	10.71	1.99	2
P17931	Galectin-3 OS=Homo sapiens GN=LGALS3 PE=1 SV=5	0	4.15	10	2	2	2	1	250	26.1	8.56	0	2
F5H2F4	C-1-tetrahydrofolate synthase, cytoplasmic OS=Homo sapiens GN=MTHFD1 PE=1 SV=1	0	4.124	2	2	2	2	1	1020	110.5	8.43	2.17	2
P46781	40S ribosomal protein S9 OS=Homo sapiens GN=RPS9 PE=1 SV=3	0	4.097	13	3	3	3	1	194	22.6	10.65	3.77	3
P83731	60S ribosomal protein L24 OS=Homo sapiens GN=RPL24 PE=1 SV=1	0	4.029	11	2	2	2	1	157	17.8	11.25	1.94	2
Q92841	Probable ATP-dependent RNA helicase DDX17 OS=Homo sapiens GN=DDX17 PE=1 SV=2	0	4.024	3	2	3	2	1	729	80.2	8.27	4.39	2
P27824	Calnexin OS=Homo sapiens GN=CANX PE=1 SV=2	0	3.997	4	2	2	2	1	592	67.5	4.6	2.36	2
Q16881	Thioredoxin reductase 1, cytoplasmic OS=Homo sapiens GN=TXNRD1 PE=1 SV=3	0	3.992	4	2	3	2	1	649	70.9	7.39	0	2
A0A0C4DG17	40S ribosomal protein SA OS=Homo sapiens GN=RPSA PE=1 SV=1	0	3.936	6	1	2	1	1	300	33.3	4.87	1.66	1
P60174	Triosephosphate isomerase OS=Homo sapiens GN=TPI1 PE=1 SV=3	0	3.904	10	2	2	2	1	286	30.8	5.92	2.91	2
P30050	60S ribosomal protein L12 OS=Homo sapiens GN=RPL12 PE=1 SV=1	0	3.848	27	3	3	3	1	165	17.8	9.42	1.73	3
P35613	Basigin OS=Homo sapiens GN=BSG PE=1 SV=2	0	3.84	5	1	1	1	1	385	42.2	5.66	2.07	1
U3KQK0	Histone H2B OS=Homo sapiens GN=HIST1H2BN PE=1 SV=1	0	3.831	20	3	4	1	1	166	18.8	10.54	6.09	3
Q9NQ39	Putative 40S ribosomal protein S10-like OS=Homo sapiens GN=RPS10P5 PE=5 SV=1	0	3.807	8	1	1	1	1	176	20.1	10.13	2.71	1
P26038	Moesin OS=Homo sapiens GN=MSN PE=1 SV=3	0	3.792	6	3	3	3	1	577	67.8	6.4	1.66	3
P78527	DNA-dependent protein kinase catalytic subunit OS=Homo sapiens GN=PRKDC PE=1 SV=3	0	3.774	1	3	3	3	1	4128	468.8	7.12	1.69	3
P20042	Eukaryotic translation initiation factor 2 subunit 2 OS=Homo sapiens GN=EIF2S2 PE=1 SV=2	0	3.708	6	2	2	2	1	333	38.4	5.8	0	2
O75369	Filamin-B OS=Homo sapiens GN=FLNB PE=1 SV=2	0	3.657	1	2	2	2	1	2602	278	5.73	0	2
P19823	Inter-alpha-trypsin inhibitor heavy chain H2 OS=Homo sapiens GN=ITIH2 PE=1 SV=2	0	3.638	3	3	3	3	1	946	106.4	6.86	2.22	3
P10599	Thioredoxin OS=Homo sapiens GN=TXN PE=1 SV=3	0	3.443	12	1	1	1	1	105	11.7	4.92	3.22	1
P38117	Electron transfer flavoprotein subunit beta OS=Homo sapiens GN=ETFB PE=1 SV=3	0	3.431	8	2	2	2	1	255	27.8	8.1	3.82	2
P09651	Heterogeneous nuclear ribonucleoprotein A1 OS=Homo sapiens GN=HNRNPA1 PE=1 SV=5	0	3.43	9	3	5	2	1	372	38.7	9.13	5.48	3
P49411	Elongation factor Tu, mitochondrial OS=Homo sapiens GN=TUFM PE=1 SV=2	0	3.425	6	2	2	2	1	452	49.5	7.61	0	2
P60866	40S ribosomal protein S20 OS=Homo sapiens GN=RPS20 PE=1 SV=1	0	3.401	9	1	1	1	1	119	13.4	9.94	3.17	1
P06899	Histone H2B type 1-J OS=Homo sapiens GN=HIST1H2BJ PE=1 SV=3	0	3.389	26	3	4	1	1	126	13.9	10.32	5.48	3
E7EX29	14-3-3 protein zeta/delta (Fragment) OS=Homo sapiens GN=YWHAZ PE=1 SV=1	0	3.359	8	2	2	2	1	246	28	4.92	3.93	2
P32119	Peroxiredoxin-2 OS=Homo sapiens GN=PRDX2 PE=1 SV=5	0	3.293	14	3	3	2	1	198	21.9	5.97	5.31	3
Q04637	Eukaryotic translation initiation factor 4 gamma 1 OS=Homo sapiens GN=EIF4G1 PE=1 SV=4	0	3.261	2	2	2	2	1	1599	175.4	5.33	0	2
E9PB61	THO complex subunit 4 OS=Homo sapiens GN=ALYREF PE=1 SV=1	0	3.244	4	1	1	1	1	264	27.5	11.05	2.52	1
P18754	Regulator of chromosome condensation OS=Homo sapiens GN=RCC1 PE=1 SV=1	0	3.195	5	1	1	1	1	421	44.9	7.52	2.25	1
K7ELC7	60S ribosomal protein L27 (Fragment) OS=Homo sapiens GN=RPL27 PE=1 SV=1	0	3.071	21	2	3	2	1	144	16.5	10.58	1.77	2
P02786	Transferrin receptor protein 1 OS=Homo sapiens GN=TFRC PE=1 SV=2	0	3.036	1	1	1	1	1	760	84.8	6.61	2.55	1
Q92522	Histone H1x OS=Homo sapiens GN=H1FX PE=1 SV=1	0	3.022	6	1	1	1	1	213	22.5	10.76	2.45	1
P62906	60S ribosomal protein L10a OS=Homo sapiens GN=RPL10A PE=1 SV=2	0	3.01	7	1	1	1	1	217	24.8	9.94	2.26	1
P06748	Nucleophosmin OS=Homo sapiens GN=NPM1 PE=1 SV=2	0	2.997	6	1	2	1	1	294	32.6	4.78	4.61	1
Q06033	Inter-alpha-trypsin inhibitor heavy chain H3 OS=Homo sapiens GN=ITIH3 PE=1 SV=2	0	2.921	2	2	2	2	1	890	99.8	5.74	0	2
B7Z6Z4	Myosin light polypeptide 6 OS=Homo sapiens GN=MYL6 PE=1 SV=1	0	2.89	5	1	1	1	1	238	26.7	5.08	1.81	1
P08727	Keratin, type I cytoskeletal 19 OS=Homo sapiens GN=KRT19 PE=1 SV=4	0	2.861	6	2	2	1	1	400	44.1	5.14	2.56	2
E9PR17	CD59 glycoprotein OS=Homo sapiens GN=CD59 PE=1 SV=1	0	2.853	18	2	2	2	1	130	14.5	7.77	0	2
A0A087WYR3	Tumor protein D54 OS=Homo sapiens GN=TPD52L2 PE=1 SV=1	0	2.852	6	1	1	1	1	222	23.8	6.55	2.25	1
P26447	Protein S100-A4 OS=Homo sapiens GN=S100A4 PE=1 SV=1	0	2.843	11	1	1	1	1	101	11.7	6.11	2.07	1
P62318	Small nuclear ribonucleoprotein Sm D3 OS=Homo sapiens GN=SNRPD3 PE=1 SV=1	0	2.831	25	2	2	2	1	126	13.9	10.32	1.98	2
P18669	Phosphoglycerate mutase 1 OS=Homo sapiens GN=PGAM1 PE=1 SV=2	0	2.775	13	2	2	2	1	254	28.8	7.18	2.33	2
A0A0A0MTS2	Glucose-6-phosphate isomerase (Fragment) OS=Homo sapiens GN=GPI PE=1 SV=1	0	2.771	5	2	2	2	1	573	64.8	9.04	0	2
E9PL57	NEDD8-MDP1 readthrough (Fragment) OS=Homo sapiens GN=NEDD8-MDP1 PE=4 SV=1	0	2.761	6	1	1	1	1	170	19.5	7.43	1.73	1
P20618	Proteasome subunit beta type-1 OS=Homo sapiens GN=PSMB1 PE=1 SV=2	0	2.75	12	2	2	2	1	241	26.5	8.13	0	2
P00505	Aspartate aminotransferase, mitochondrial OS=Homo sapiens GN=GOT2 PE=1 SV=3	0	2.713	3	1	1	1	1	430	47.5	9.01	2.31	1
E7EMB3	Calmodulin OS=Homo sapiens GN=CALM2 PE=1 SV=1	0	2.695	6	1	2	1	1	196	21.7	4.56	1.78	1
P62280	40S ribosomal protein S11 OS=Homo sapiens GN=RPS11 PE=1 SV=3	0	2.626	13	2	2	2	1	158	18.4	10.3	0	2
Q9UQ80	Proliferation-associated protein 2G4 OS=Homo sapiens GN=PA2G4 PE=1 SV=3	0	2.582	3	1	1	1	1	394	43.8	6.55	2.47	1
P22234	Multifunctional protein ADE2 OS=Homo sapiens GN=PAICS PE=1 SV=3	0	2.553	3	1	1	1	1	425	47	7.23	2.22	1
F5H423	Uncharacterized protein OS=Homo sapiens PE=3 SV=1	0	2.53	5	1	1	1	1	210	23.3	8.6	2.59	1
P05141	ADP/ATP translocase 2 OS=Homo sapiens GN=SLC25A5 PE=1 SV=7	0	2.512	4	1	1	1	1	298	32.8	9.69	1.99	1
P30048	Thioredoxin-dependent peroxide reductase, mitochondrial OS=Homo sapiens GN=PRDX3 PE=1 SV=3	0	2.481	4	1	2	1	1	256	27.7	7.78	0	1
B1AK88	Capping protein (Actin filament) muscle Z-line, beta, isoform CRA_d OS=Homo sapiens GN=CAPZB PE=1 SV=1	0	2.453	6	2	2	2	1	301	33.8	6.43	0	2
Q99623	Prohibitin-2 OS=Homo sapiens GN=PHB2 PE=1 SV=2	0	2.445	5	1	1	1	1	299	33.3	9.83	0	1
O60506	Heterogeneous nuclear ribonucleoprotein Q OS=Homo sapiens GN=SYNCRIP PE=1 SV=2	0	2.438	5	2	2	2	1	623	69.6	8.59	0	2
P31153	S-adenosylmethionine synthase isoform type-2 OS=Homo sapiens GN=MAT2A PE=1 SV=1	0	2.403	8	2	2	2	1	395	43.6	6.48	2.13	2
G8JLB6	Heterogeneous nuclear ribonucleoprotein H OS=Homo sapiens GN=HNRNPH1 PE=1 SV=1	0	2.388	2	1	2	1	1	472	51.2	6.8	1.62	1
A0A0U1RRM4	Polypyrimidine tract-binding protein 1 OS=Homo sapiens GN=PTBP1 PE=1 SV=1	0	2.385	3	2	2	2	1	588	62.4	9.1	3.75	2
P36578	60S ribosomal protein L4 OS=Homo sapiens GN=RPL4 PE=1 SV=5	0	2.367	3	1	1	1	1	427	47.7	11.06	2.12	1
P62277	40S ribosomal protein S13 OS=Homo sapiens GN=RPS13 PE=1 SV=2	0	2.339	8	1	1	1	1	151	17.2	10.54	2.34	1
A0A087X0X3	Heterogeneous nuclear ribonucleoprotein M OS=Homo sapiens GN=HNRNPM PE=1 SV=1	0	2.331	5	2	2	2	1	730	77.5	8.78	0	2
J3KTL2	Serine/arginine-rich-splicing factor 1 OS=Homo sapiens GN=SRSF1 PE=1 SV=1	0	2.328	7	2	2	2	1	253	28.3	10.08	3.3	2
Q92688	Acidic leucine-rich nuclear phosphoprotein 32 family member B OS=Homo sapiens GN=ANP32B PE=1 SV=1	0	2.326	5	1	1	1	1	251	28.8	4.06	0	1
O60664	Perilipin-3 OS=Homo sapiens GN=PLIN3 PE=1 SV=3	0	2.285	3	1	1	1	1	434	47	5.44	0	1
J3KQE5	GTP-binding nuclear protein Ran (Fragment) OS=Homo sapiens GN=RAN PE=1 SV=1	0	2.276	4	1	1	1	1	234	26.8	9.58	2.43	1
Q9Y230	RuvB-like 2 OS=Homo sapiens GN=RUVBL2 PE=1 SV=3	0	2.267	2	1	1	1	1	463	51.1	5.64	2.5	1
P53999	Activated RNA polymerase II transcriptional coactivator p15 OS=Homo sapiens GN=SUB1 PE=1 SV=3	0	2.239	9	1	1	1	1	127	14.4	9.6	2.52	1
Q08170	Serine/arginine-rich splicing factor 4 OS=Homo sapiens GN=SRSF4 PE=1 SV=2	0	2.226	3	2	2	2	1	494	56.6	11.52	3.84	2
P26639	Threonine--tRNA ligase, cytoplasmic OS=Homo sapiens GN=TARS PE=1 SV=3	0	2.213	2	1	1	1	1	723	83.4	6.67	0	1
P48643	T-complex protein 1 subunit epsilon OS=Homo sapiens GN=CCT5 PE=1 SV=1	0	2.206	4	2	2	2	1	541	59.6	5.66	0	2
P35268	60S ribosomal protein L22 OS=Homo sapiens GN=RPL22 PE=1 SV=2	0	2.202	10	1	1	1	1	128	14.8	9.19	2.45	1
P05388	60S acidic ribosomal protein P0 OS=Homo sapiens GN=RPLP0 PE=1 SV=1	0	2.202	7	2	2	2	1	317	34.3	5.97	0	2
P18206	Vinculin OS=Homo sapiens GN=VCL PE=1 SV=4	0	2.176	2	2	2	2	1	1134	123.7	5.66	0	2
P11940	Polyadenylate-binding protein 1 OS=Homo sapiens GN=PABPC1 PE=1 SV=2	0	2.153	3	2	2	2	1	636	70.6	9.5	3.5	2
J3KPF3	4F2 cell-surface antigen heavy chain OS=Homo sapiens GN=SLC3A2 PE=1 SV=1	0	2.14	5	2	2	2	1	631	68.1	5.05	1.74	2
Q15181	Inorganic pyrophosphatase OS=Homo sapiens GN=PPA1 PE=1 SV=2	0	2.073	8	2	2	2	1	289	32.6	5.86	0	2
P30041	Peroxiredoxin-6 OS=Homo sapiens GN=PRDX6 PE=1 SV=3	0	2.006	9	2	2	2	1	224	25	6.38	1.6	2
I3L504	Eukaryotic translation initiation factor 5A-1 OS=Homo sapiens GN=EIF5A PE=1 SV=1	0	2.006	6	1	1	1	1	186	20.5	5.25	2.09	1
H0Y449	Nuclease-sensitive element-binding protein 1 (Fragment) OS=Homo sapiens GN=YBX1 PE=1 SV=1	0	1.985	3	1	1	1	1	374	42	10.43	0	1
O75390	Citrate synthase, mitochondrial OS=Homo sapiens GN=CS PE=1 SV=2	0	1.977	2	1	1	1	1	466	51.7	8.32	2.17	1
P49736	DNA replication licensing factor MCM2 OS=Homo sapiens GN=MCM2 PE=1 SV=4	0	1.976	1	1	1	1	1	904	101.8	5.52	1.76	1
P30101	Protein disulfide-isomerase A3 OS=Homo sapiens GN=PDIA3 PE=1 SV=4	0	1.958	2	1	2	1	1	505	56.7	6.35	1.84	1
J3QQX2	Rho GDP-dissociation inhibitor 1 OS=Homo sapiens GN=ARHGDIA PE=1 SV=1	0	1.955	6	1	1	1	1	235	25.8	7.44	1.83	1
H7BZJ3	Protein disulfide-isomerase A3 (Fragment) OS=Homo sapiens GN=PDIA3 PE=1 SV=1	0	1.95	11	1	2	1	1	123	13.5	7.3	0	1
Q92973	Transportin-1 OS=Homo sapiens GN=TNPO1 PE=1 SV=2	0	1.943	2	1	1	1	1	898	102.3	4.98	0	1
G3V5Z7	Proteasome subunit alpha type OS=Homo sapiens GN=PSMA6 PE=1 SV=1	0	1.917	5	1	1	1	1	252	28.1	6.76	2.15	1
P07237	Protein disulfide-isomerase OS=Homo sapiens GN=P4HB PE=1 SV=3	0	1.899	3	1	1	1	1	508	57.1	4.87	0	1
P11766	Alcohol dehydrogenase class-3 OS=Homo sapiens GN=ADH5 PE=1 SV=4	0	1.885	2	1	1	1	1	374	39.7	7.49	1.61	1
P35232	Prohibitin OS=Homo sapiens GN=PHB PE=1 SV=1	0	1.865	4	1	1	1	1	272	29.8	5.76	2.2	1
P18077	60S ribosomal protein L35a OS=Homo sapiens GN=RPL35A PE=1 SV=2	0	1.858	8	1	1	1	1	110	12.5	11.06	1.85	1
P38919	Eukaryotic initiation factor 4A-III OS=Homo sapiens GN=EIF4A3 PE=1 SV=4	0	1.835	3	1	1	1	1	411	46.8	6.73	0	1
P50995	Annexin A11 OS=Homo sapiens GN=ANXA11 PE=1 SV=1	0	1.832	2	1	1	1	1	505	54.4	7.65	0	1
H3BPE7	RNA-binding protein FUS OS=Homo sapiens GN=FUS PE=1 SV=1	0	1.813	2	1	1	1	1	527	53.5	9.36	1.63	1
Q9Y277	Voltage-dependent anion-selective channel protein 3 OS=Homo sapiens GN=VDAC3 PE=1 SV=1	0	1.781	4	1	1	1	1	283	30.6	8.66	0	1
P61247	40S ribosomal protein S3a OS=Homo sapiens GN=RPS3A PE=1 SV=2	0	1.769	5	1	1	1	1	264	29.9	9.73	0	1
P08758	Annexin A5 OS=Homo sapiens GN=ANXA5 PE=1 SV=2	0	1.767	4	1	1	1	1	320	35.9	5.05	2.14	1
P62424	60S ribosomal protein L7a OS=Homo sapiens GN=RPL7A PE=1 SV=2	0	1.766	3	1	1	1	1	266	30	10.61	0	1
Q9BTT0	Acidic leucine-rich nuclear phosphoprotein 32 family member E OS=Homo sapiens GN=ANP32E PE=1 SV=1	0	1.749	4	1	1	1	1	268	30.7	3.85	1.97	1
P62857	40S ribosomal protein S28 OS=Homo sapiens GN=RPS28 PE=1 SV=1	0	1.708	17	1	1	1	1	69	7.8	10.7	2.14	1
P05198	Eukaryotic translation initiation factor 2 subunit 1 OS=Homo sapiens GN=EIF2S1 PE=1 SV=3	0	1.706	3	1	1	1	1	315	36.1	5.08	1.71	1
E9PR30	40S ribosomal protein S30 OS=Homo sapiens GN=FAU PE=1 SV=1	0	1.704	10	1	1	1	1	98	10.9	11.56	1.96	1
P49189	4-trimethylaminobutyraldehyde dehydrogenase OS=Homo sapiens GN=ALDH9A1 PE=1 SV=3	0	1.691	2	1	1	1	1	494	53.8	5.87	1.62	1
P51858	Hepatoma-derived growth factor OS=Homo sapiens GN=HDGF PE=1 SV=1	0	1.686	4	1	1	1	1	240	26.8	4.73	0	1
E9PEB5	Far upstream element-binding protein 1 OS=Homo sapiens GN=FUBP1 PE=1 SV=1	0	1.684	2	1	1	1	1	655	68.9	7.93	1.65	1
P47755	F-actin-capping protein subunit alpha-2 OS=Homo sapiens GN=CAPZA2 PE=1 SV=3	0	1.677	3	1	1	1	1	286	32.9	5.85	1.98	1
O95197	Reticulon-3 OS=Homo sapiens GN=RTN3 PE=1 SV=2	0	1.655	1	1	1	1	1	1032	112.5	4.96	0	1
P02768	Serum albumin OS=Homo sapiens GN=ALB PE=1 SV=2	0	1.654	2	1	1	1	1	609	69.3	6.28	2.04	1
P14324	Farnesyl pyrophosphate synthase OS=Homo sapiens GN=FDPS PE=1 SV=4	0	1.635	4	1	1	1	1	419	48.2	6.15	0	1
P22087	rRNA 2'-O-methyltransferase fibrillarin OS=Homo sapiens GN=FBL PE=1 SV=2	0	1.623	6	1	2	1	1	321	33.8	10.18	0	1
K7ELL7	Glucosidase 2 subunit beta OS=Homo sapiens GN=PRKCSH PE=1 SV=1	0	1.613	2	1	1	1	1	535	60.2	4.41	1.82	1
P06396	Gelsolin OS=Homo sapiens GN=GSN PE=1 SV=1	0	1.561	1	1	1	1	1	782	85.6	6.28	2.05	1
P49327	Fatty acid synthase OS=Homo sapiens GN=FASN PE=1 SV=3	0	1.524	0	1	1	1	1	2511	273.3	6.44	1.77	1
P04080	Cystatin-B OS=Homo sapiens GN=CSTB PE=1 SV=2	0	1.524	12	1	1	1	1	98	11.1	7.56	1.78	1
P50914	60S ribosomal protein L14 OS=Homo sapiens GN=RPL14 PE=1 SV=4	0	1.522	6	1	1	1	1	215	23.4	10.93	0	1
Q99497	Protein DJ-1 OS=Homo sapiens GN=PARK7 PE=1 SV=2	0	1.513	7	1	1	1	1	189	19.9	6.79	0	1
O15347	High mobility group protein B3 OS=Homo sapiens GN=HMGB3 PE=1 SV=4	0	1.512	7	1	1	1	1	200	23	8.37	1.73	1
P41252	Isoleucine--tRNA ligase, cytoplasmic OS=Homo sapiens GN=IARS PE=1 SV=2	0	1.499	2	1	1	1	1	1262	144.4	6.15	0	1
P07741	Adenine phosphoribosyltransferase OS=Homo sapiens GN=APRT PE=1 SV=2	0	1.496	6	1	1	1	1	180	19.6	6.02	1.84	1
Q9P0L0	Vesicle-associated membrane protein-associated protein A OS=Homo sapiens GN=VAPA PE=1 SV=3	0	1.49	5	1	1	1	1	249	27.9	8.62	2.13	1
H3BN98	Uncharacterized protein (Fragment) OS=Homo sapiens PE=4 SV=2	0	1.48	4	1	1	1	1	237	27.2	9.55	1.95	1
O14744	Protein arginine N-methyltransferase 5 OS=Homo sapiens GN=PRMT5 PE=1 SV=4	0	1.478	2	1	1	1	1	637	72.6	6.29	1.79	1
Q02878	60S ribosomal protein L6 OS=Homo sapiens GN=RPL6 PE=1 SV=3	0	1.471	5	1	1	1	1	288	32.7	10.58	0	1
P60903	Protein S100-A10 OS=Homo sapiens GN=S100A10 PE=1 SV=2	0	1.466	10	1	2	1	1	97	11.2	7.37	1.91	1
P23284	Peptidyl-prolyl cis-trans isomerase B OS=Homo sapiens GN=PPIB PE=1 SV=2	0	1.452	5	1	1	1	1	216	23.7	9.41	0	1
P62269	40S ribosomal protein S18 OS=Homo sapiens GN=RPS18 PE=1 SV=3	0	1.433	8	1	1	1	1	152	17.7	10.99	1.81	1
Q04837	Single-stranded DNA-binding protein, mitochondrial OS=Homo sapiens GN=SSBP1 PE=1 SV=1	0	1.41	10	1	1	1	1	148	17.2	9.6	0	1
P00966	Argininosuccinate synthase OS=Homo sapiens GN=ASS1 PE=1 SV=2	0	1.406	3	1	1	1	1	412	46.5	8.02	0	1
P50395	Rab GDP dissociation inhibitor beta OS=Homo sapiens GN=GDI2 PE=1 SV=2	0	1.39	3	1	1	1	1	445	50.6	6.47	0	1
P54727	UV excision repair protein RAD23 homolog B OS=Homo sapiens GN=RAD23B PE=1 SV=1	0	1.39	2	1	1	1	1	409	43.1	4.84	1.75	1
Q9BUJ2	Heterogeneous nuclear ribonucleoprotein U-like protein 1 OS=Homo sapiens GN=HNRNPUL1 PE=1 SV=2	0	1.366	2	1	1	1	1	856	95.7	6.92	0	1
P23246	Splicing factor, proline- and glutamine-rich OS=Homo sapiens GN=SFPQ PE=1 SV=2	0	1.365	2	1	1	1	1	707	76.1	9.44	1.83	1
Q9NZ45	CDGSH iron-sulfur domain-containing protein 1 OS=Homo sapiens GN=CISD1 PE=1 SV=1	0	1.354	12	1	1	1	1	108	12.2	9.09	0	1
P48047	ATP synthase subunit O, mitochondrial OS=Homo sapiens GN=ATP5O PE=1 SV=1	0	1.32	5	1	1	1	1	213	23.3	9.96	1.74	1
Q9Y2W1	Thyroid hormone receptor-associated protein 3 OS=Homo sapiens GN=THRAP3 PE=1 SV=2	0	1.316	1	1	1	1	1	955	108.6	10.15	0	1
Q15691	Microtubule-associated protein RP/EB family member 1 OS=Homo sapiens GN=MAPRE1 PE=1 SV=3	0	1.316	3	1	1	1	1	268	30	5.14	0	1
P23526	Adenosylhomocysteinase OS=Homo sapiens GN=AHCY PE=1 SV=4	0	1.298	2	1	1	1	1	432	47.7	6.34	0	1
Q15293	Reticulocalbin-1 OS=Homo sapiens GN=RCN1 PE=1 SV=1	0	1.297	5	1	1	1	1	331	38.9	5	0	1
Q04760	Lactoylglutathione lyase OS=Homo sapiens GN=GLO1 PE=1 SV=4	0	1.292	5	1	1	1	1	184	20.8	5.31	0	1
P16401	Histone H1.5 OS=Homo sapiens GN=HIST1H1B PE=1 SV=3	0	1.292	5	1	1	1	1	226	22.6	10.92	2.11	1
P62917	60S ribosomal protein L8 OS=Homo sapiens GN=RPL8 PE=1 SV=2	0	1.278	6	1	1	1	1	257	28	11.03	0	1
P14678	Small nuclear ribonucleoprotein-associated proteins B and B' OS=Homo sapiens GN=SNRPB PE=1 SV=2	0	1.264	3	1	1	1	1	240	24.6	11.19	0	1
F6WQW2	Ran-specific GTPase-activating protein OS=Homo sapiens GN=RANBP1 PE=1 SV=1	0	1.26	4	1	1	1	1	278	31.9	8.75	0	1
K7ES00	Histone H3.3 (Fragment) OS=Homo sapiens GN=H3F3B PE=1 SV=1	0.002	1.241	5	1	14	1	1	151	16.6	11.84	0	1
P51149	Ras-related protein Rab-7a OS=Homo sapiens GN=RAB7A PE=1 SV=1	0.002	1.239	5	1	1	1	1	207	23.5	6.7	1.82	1
P11413	Glucose-6-phosphate 1-dehydrogenase OS=Homo sapiens GN=G6PD PE=1 SV=4	0.002	1.231	2	1	1	1	1	515	59.2	6.84	0	1
Q15149	Plectin OS=Homo sapiens GN=PLEC PE=1 SV=3	0.002	1.217	0	1	1	1	1	4684	531.5	5.96	0	1
P62266	40S ribosomal protein S23 OS=Homo sapiens GN=RPS23 PE=1 SV=3	0.002	1.217	8	1	1	1	1	143	15.8	10.49	1.78	1
P78371	T-complex protein 1 subunit beta OS=Homo sapiens GN=CCT2 PE=1 SV=4	0.002	1.209	3	1	1	1	1	535	57.5	6.46	0	1
P14866	Heterogeneous nuclear ribonucleoprotein L OS=Homo sapiens GN=HNRNPL PE=1 SV=2	0.002	1.2	2	1	1	1	1	589	64.1	8.22	0	1
P30044	Peroxiredoxin-5, mitochondrial OS=Homo sapiens GN=PRDX5 PE=1 SV=4	0.002	1.2	4	1	1	1	1	214	22.1	8.7	2.01	1
P42704	Leucine-rich PPR motif-containing protein, mitochondrial OS=Homo sapiens GN=LRPPRC PE=1 SV=3	0.002	1.182	1	1	1	1	1	1394	157.8	6.13	0	1
P13010	X-ray repair cross-complementing protein 5 OS=Homo sapiens GN=XRCC5 PE=1 SV=3	0.002	1.172	1	1	1	1	1	732	82.7	5.81	1.61	1
P05455	Lupus La protein OS=Homo sapiens GN=SSB PE=1 SV=2	0.002	1.17	3	1	1	1	1	408	46.8	7.12	1.74	1
P50454	Serpin H1 OS=Homo sapiens GN=SERPINH1 PE=1 SV=2	0.002	1.165	3	1	1	1	1	418	46.4	8.69	0	1
P26373	60S ribosomal protein L13 OS=Homo sapiens GN=RPL13 PE=1 SV=4	0.002	1.162	6	1	1	1	1	211	24.2	11.65	0	1
Q5JWF2	Guanine nucleotide-binding protein G(s) subunit alpha isoforms XLas OS=Homo sapiens GN=GNAS PE=1 SV=2	0.002	1.155	1	1	1	1	1	1037	111	5.03	1.66	1
P63244	Receptor of activated protein C kinase 1 OS=Homo sapiens GN=RACK1 PE=1 SV=3	0.004	1.118	4	1	1	1	1	317	35.1	7.69	0	1
Q99832	T-complex protein 1 subunit eta OS=Homo sapiens GN=CCT7 PE=1 SV=2	0.004	1.107	1	1	1	1	1	543	59.3	7.65	0	1
P78417	Glutathione S-transferase omega-1 OS=Homo sapiens GN=GSTO1 PE=1 SV=2	0.004	1.099	4	1	1	1	1	241	27.5	6.6	0	1
O76021	Ribosomal L1 domain-containing protein 1 OS=Homo sapiens GN=RSL1D1 PE=1 SV=3	0.004	1.088	2	1	1	1	1	490	54.9	10.13	0	1
P62888	60S ribosomal protein L30 OS=Homo sapiens GN=RPL30 PE=1 SV=2	0.004	1.065	10	1	1	1	1	115	12.8	9.63	0	1
A0A087WYT3	Prostaglandin E synthase 3 OS=Homo sapiens GN=PTGES3 PE=1 SV=1	0.004	1.048	8	1	1	1	1	164	19.1	4.55	0	1
H7C2I1	Protein arginine N-methyltransferase 1 OS=Homo sapiens GN=PRMT1 PE=1 SV=1	0.004	1.045	2	1	1	1	1	371	42.4	5.35	0	1
P37802	Transgelin-2 OS=Homo sapiens GN=TAGLN2 PE=1 SV=3	0.004	1.042	6	1	1	1	1	199	22.4	8.25	1.9	1
Q13347	Eukaryotic translation initiation factor 3 subunit I OS=Homo sapiens GN=EIF3I PE=1 SV=1	0.004	1.04	3	1	1	1	1	325	36.5	5.64	0	1
P38159	RNA-binding motif protein, X chromosome OS=Homo sapiens GN=RBMX PE=1 SV=3	0.006	1.014	3	1	1	1	1	391	42.3	10.05	0	1
Q8TAA3	Proteasome subunit alpha type-7-like OS=Homo sapiens GN=PSMA8 PE=2 SV=3	0.008	1.007	4	1	1	1	1	256	28.5	8.98	2.44	1
B0QYN7	SUMO-conjugating enzyme OS=Homo sapiens GN=UBE2I PE=1 SV=1	0.007	0.999	7	1	1	1	1	184	20.4	8.46	0	1
P49915	GMP synthase [glutamine-hydrolyzing] OS=Homo sapiens GN=GMPS PE=1 SV=1	0.007	0.979	2	1	1	1	1	693	76.7	6.87	0	1
A8MXP9	Matrin-3 OS=Homo sapiens GN=MATR3 PE=1 SV=1	0.007	0.969	1	1	1	1	1	895	99.9	6.04	0	1
P17987	T-complex protein 1 subunit alpha OS=Homo sapiens GN=TCP1 PE=1 SV=1	0.007	0.968	2	1	1	1	1	556	60.3	6.11	0	1
Q14152	Eukaryotic translation initiation factor 3 subunit A OS=Homo sapiens GN=EIF3A PE=1 SV=1	0.007	0.961	1	1	1	1	1	1382	166.5	6.79	0	1
P41091	Eukaryotic translation initiation factor 2 subunit 3 OS=Homo sapiens GN=EIF2S3 PE=1 SV=3	0.007	0.959	3	1	1	1	1	472	51.1	8.4	0	1
Q16891	MICOS complex subunit MIC60 OS=Homo sapiens GN=IMMT PE=1 SV=1	0.007	0.955	1	1	1	1	1	758	83.6	6.48	0	1
Q15084	Protein disulfide-isomerase A6 OS=Homo sapiens GN=PDIA6 PE=1 SV=1	0.007	0.952	3	1	1	1	1	440	48.1	5.08	0	1
P80723	Brain acid soluble protein 1 OS=Homo sapiens GN=BASP1 PE=1 SV=2	0.007	0.951	12	1	1	1	1	227	22.7	4.63	0	1
P01024	Complement C3 OS=Homo sapiens GN=C3 PE=1 SV=2	0.007	0.946	1	1	1	1	1	1663	187	6.4	0	1
P39748	Flap endonuclease 1 OS=Homo sapiens GN=FEN1 PE=1 SV=1	0.007	0.945	3	1	1	1	1	380	42.6	8.62	0	1
Q9Y5B9	FACT complex subunit SPT16 OS=Homo sapiens GN=SUPT16H PE=1 SV=1	0.007	0.934	1	1	1	1	1	1047	119.8	5.66	0	1
O75821	Eukaryotic translation initiation factor 3 subunit G OS=Homo sapiens GN=EIF3G PE=1 SV=2	0.009	0.916	4	1	1	1	1	320	35.6	6.13	0	1
P12429	Annexin A3 OS=Homo sapiens GN=ANXA3 PE=1 SV=3	0.009	0.909	3	1	1	1	1	323	36.4	5.92	0	1
P37837	Transaldolase OS=Homo sapiens GN=TALDO1 PE=1 SV=2	0.009	0.907	2	1	1	1	1	337	37.5	6.81	0	1
O75367	Core histone macro-H2A.1 OS=Homo sapiens GN=H2AFY PE=1 SV=4	0.009	0.903	5	1	1	1	1	372	39.6	9.79	0	1
P61254	60S ribosomal protein L26 OS=Homo sapiens GN=RPL26 PE=1 SV=1	0.009	0.891	6	1	1	1	1	145	17.2	10.55	2.01	1
P49748	Very long-chain specific acyl-CoA dehydrogenase, mitochondrial OS=Homo sapiens GN=ACADVL PE=1 SV=1	0.009	0.89	2	1	1	1	1	655	70.3	8.75	1.62	1
F8W1E5	Rac GTPase-activating protein 1 (Fragment) OS=Homo sapiens GN=RACGAP1 PE=1 SV=1	0.009	0.887	6	1	1	1	1	155	16.9	8.72	0	1
P08621	U1 small nuclear ribonucleoprotein 70 kDa OS=Homo sapiens GN=SNRNP70 PE=1 SV=2	0.009	0.884	2	1	1	1	1	437	51.5	9.94	0	1
Q10567	AP-1 complex subunit beta-1 OS=Homo sapiens GN=AP1B1 PE=1 SV=2	0.009	0.878	1	1	1	1	1	949	104.6	5.06	0	1
B1AHD1	NHP2-like protein 1 OS=Homo sapiens GN=SNU13 PE=1 SV=1	0.009	0.878	8	1	1	1	1	132	14.6	8.46	0	1

## Sheet: 1.0 ng replicate 1
Accession	Description	Exp. q-value: Combined	Sum PEP Score	Coverage [%]	# Peptides	# PSMs	# Unique Peptides	# Protein Groups	# AAs	MW [kDa]	calc. pI	Score Sequest HT: Sequest HT	# Peptides (by Search Engine): Sequest HT
P06733	Alpha-enolase OS=Homo sapiens GN=ENO1 PE=1 SV=2	0	57.464	36	9	24	9	1	434	47.1	7.39	47.59	9
P11142	Heat shock cognate 71 kDa protein OS=Homo sapiens GN=HSPA8 PE=1 SV=1	0	52.44	31	13	26	11	1	646	70.9	5.52	47.43	13
P11021	78 kDa glucose-regulated protein OS=Homo sapiens GN=HSPA5 PE=1 SV=2	0	50.971	27	13	25	12	1	654	72.3	5.16	44.38	13
P14618	Pyruvate kinase PKM OS=Homo sapiens GN=PKM PE=1 SV=4	0	47.052	29	10	24	10	1	531	57.9	7.84	45.78	10
P04406	Glyceraldehyde-3-phosphate dehydrogenase OS=Homo sapiens GN=GAPDH PE=1 SV=3	0	46.752	25	6	25	6	1	335	36	8.46	43.3	6
P60709	Actin, cytoplasmic 1 OS=Homo sapiens GN=ACTB PE=1 SV=1	0	46.107	33	7	30	4	1	375	41.7	5.48	57.15	7
P05787	Keratin, type II cytoskeletal 8 OS=Homo sapiens GN=KRT8 PE=1 SV=7	0	43.953	37	12	26	12	1	483	53.7	5.59	39.51	12
P07355	Annexin A2 OS=Homo sapiens GN=ANXA2 PE=1 SV=2	0	40.407	35	11	18	11	1	339	38.6	7.75	31.6	11
P21333	Filamin-A OS=Homo sapiens GN=FLNA PE=1 SV=4	0	38.922	11	18	23	18	1	2647	280.6	6.06	11.54	18
P00558	Phosphoglycerate kinase 1 OS=Homo sapiens GN=PGK1 PE=1 SV=3	0	36.869	31	9	18	9	1	417	44.6	8.1	25.06	9
P08238	Heat shock protein HSP 90-beta OS=Homo sapiens GN=HSP90AB1 PE=1 SV=4	0	35.324	19	9	22	4	1	724	83.2	5.03	45.94	9
P68371	Tubulin beta-4B chain OS=Homo sapiens GN=TUBB4B PE=1 SV=1	0	34.273	26	9	17	2	1	445	49.8	4.89	24.07	9
F5H5D3	Tubulin alpha chain OS=Homo sapiens GN=TUBA1C PE=1 SV=1	0	33.328	28	9	14	5	1	519	57.7	5.07	22.49	9
P68104	Elongation factor 1-alpha 1 OS=Homo sapiens GN=EEF1A1 PE=1 SV=1	0	33.223	21	6	17	6	1	462	50.1	9.01	34.54	6
P07437	Tubulin beta chain OS=Homo sapiens GN=TUBB PE=1 SV=2	0	32.878	26	9	20	2	1	444	49.6	4.89	23.79	9
P04075	Fructose-bisphosphate aldolase A OS=Homo sapiens GN=ALDOA PE=1 SV=2	0	27.836	41	7	15	7	1	364	39.4	8.09	14.82	7
P10809	60 kDa heat shock protein, mitochondrial OS=Homo sapiens GN=HSPD1 PE=1 SV=2	0	26.398	21	8	13	8	1	573	61	5.87	21.13	8
P31327	Carbamoyl-phosphate synthase [ammonia], mitochondrial OS=Homo sapiens GN=CPS1 PE=1 SV=2	0	25.843	10	10	13	10	1	1500	164.8	6.74	14.83	10
Q04695	Keratin, type I cytoskeletal 17 OS=Homo sapiens GN=KRT17 PE=1 SV=2	0	25.264	26	8	11	7	1	432	48.1	5.02	17.02	8
P06576	ATP synthase subunit beta, mitochondrial OS=Homo sapiens GN=ATP5B PE=1 SV=3	0	23.969	25	9	10	9	1	529	56.5	5.4	10.58	9
P08729	Keratin, type II cytoskeletal 7 OS=Homo sapiens GN=KRT7 PE=1 SV=5	0	23.145	21	7	12	7	1	469	51.4	5.48	16.25	7
P05783	Keratin, type I cytoskeletal 18 OS=Homo sapiens GN=KRT18 PE=1 SV=2	0	23.11	29	8	15	7	1	430	48	5.45	15.8	8
P38646	Stress-70 protein, mitochondrial OS=Homo sapiens GN=HSPA9 PE=1 SV=2	0	22.718	17	8	9	8	1	679	73.6	6.16	12.03	8
P25705	ATP synthase subunit alpha, mitochondrial OS=Homo sapiens GN=ATP5A1 PE=1 SV=1	0	22.714	20	8	8	8	1	553	59.7	9.13	13.55	8
P08670	Vimentin OS=Homo sapiens GN=VIM PE=1 SV=4	0	22.457	27	9	13	9	1	466	53.6	5.12	12.74	9
P62937	Peptidyl-prolyl cis-trans isomerase A OS=Homo sapiens GN=PPIA PE=1 SV=2	0	22.314	36	4	11	4	1	165	18	7.81	13.63	4
A0A0G2JIW1	Heat shock 70 kDa protein 1B OS=Homo sapiens GN=HSPA1B PE=1 SV=1	0	22.179	25	10	19	9	1	642	70.1	5.66	12.53	10
P02545	Prelamin-A/C OS=Homo sapiens GN=LMNA PE=1 SV=1	0	21.75	11	6	9	6	1	664	74.1	7.02	15.69	6
P07195	L-lactate dehydrogenase B chain OS=Homo sapiens GN=LDHB PE=1 SV=2	0	21.747	18	4	10	4	1	334	36.6	6.05	17.62	4
P05387	60S acidic ribosomal protein P2 OS=Homo sapiens GN=RPLP2 PE=1 SV=1	0	21.64	53	4	8	4	1	115	11.7	4.54	13.03	4
P68366	Tubulin alpha-4A chain OS=Homo sapiens GN=TUBA4A PE=1 SV=1	0	20.956	23	6	9	2	1	448	49.9	5.06	14.27	6
P07737	Profilin-1 OS=Homo sapiens GN=PFN1 PE=1 SV=2	0	20.596	41	4	10	4	1	140	15	8.27	14.58	4
P00338	L-lactate dehydrogenase A chain OS=Homo sapiens GN=LDHA PE=1 SV=2	0	20.241	24	6	12	6	1	332	36.7	8.27	11.11	6
P22314	Ubiquitin-like modifier-activating enzyme 1 OS=Homo sapiens GN=UBA1 PE=1 SV=3	0	19.311	10	7	8	7	1	1058	117.8	5.76	9.05	7
O75369	Filamin-B OS=Homo sapiens GN=FLNB PE=1 SV=2	0	19.132	6	10	10	10	1	2602	278	5.73	4.2	10
P22626	Heterogeneous nuclear ribonucleoproteins A2/B1 OS=Homo sapiens GN=HNRNPA2B1 PE=1 SV=2	0	18.976	26	6	11	5	1	353	37.4	8.95	13.48	6
P13639	Elongation factor 2 OS=Homo sapiens GN=EEF2 PE=1 SV=4	0	18.88	13	8	11	8	1	858	95.3	6.83	10.06	8
P07900	Heat shock protein HSP 90-alpha OS=Homo sapiens GN=HSP90AA1 PE=1 SV=5	0	18.575	12	7	14	3	1	732	84.6	5.02	29.1	7
P29401	Transketolase OS=Homo sapiens GN=TKT PE=1 SV=3	0	18.325	16	6	13	6	1	623	67.8	7.66	13.67	6
P60842	Eukaryotic initiation factor 4A-I OS=Homo sapiens GN=EIF4A1 PE=1 SV=1	0	18.234	26	8	12	8	1	406	46.1	5.48	18.28	8
Q00839	Heterogeneous nuclear ribonucleoprotein U OS=Homo sapiens GN=HNRNPU PE=1 SV=6	0	18.09	9	5	8	5	1	825	90.5	6	11.43	5
P04083	Annexin A1 OS=Homo sapiens GN=ANXA1 PE=1 SV=2	0	18.074	21	6	7	6	1	346	38.7	7.02	10.74	6
Q09666	Neuroblast differentiation-associated protein AHNAK OS=Homo sapiens GN=AHNAK PE=1 SV=2	0	18.069	7	8	8	8	1	5890	628.7	6.15	10.77	8
P62805	Histone H4 OS=Homo sapiens GN=HIST1H4A PE=1 SV=2	0	17.499	41	4	19	4	1	103	11.4	11.36	42.63	4
E9PRY8	Elongation factor 1-delta OS=Homo sapiens GN=EEF1D PE=1 SV=1	0	16.201	11	5	6	5	1	697	76.5	7.05	10	5
P06748	Nucleophosmin OS=Homo sapiens GN=NPM1 PE=1 SV=2	0	16.054	14	2	8	2	1	294	32.6	4.78	14.62	2
P62736	Actin, aortic smooth muscle OS=Homo sapiens GN=ACTA2 PE=1 SV=1	0	15.691	14	4	11	1	1	377	42	5.39	18.15	4
G3V4C1	Heterogeneous nuclear ribonucleoproteins C1/C2 OS=Homo sapiens GN=HNRNPC PE=1 SV=1	0	15.468	21	6	8	6	1	292	32.2	5.08	10	6
A0A087WVQ6	Clathrin heavy chain OS=Homo sapiens GN=CLTC PE=1 SV=1	0	15.435	7	8	8	8	1	1679	191.9	5.69	6.51	8
P62979	Ubiquitin-40S ribosomal protein S27a OS=Homo sapiens GN=RPS27A PE=1 SV=2	0	15.434	28	3	8	3	1	156	18	9.64	14.14	3
P61978	Heterogeneous nuclear ribonucleoprotein K OS=Homo sapiens GN=HNRNPK PE=1 SV=1	0	14.657	14	4	7	4	1	463	50.9	5.54	13.08	4
A0A0U1RRH7	Histone H2A OS=Homo sapiens PE=3 SV=1	0	14.491	16	2	15	1	1	170	18.5	11.52	37.9	2
O43175	D-3-phosphoglycerate dehydrogenase OS=Homo sapiens GN=PHGDH PE=1 SV=4	0	14.277	16	6	7	6	1	533	56.6	6.71	9.71	6
P26641	Elongation factor 1-gamma OS=Homo sapiens GN=EEF1G PE=1 SV=3	0	14.072	13	4	7	4	1	437	50.1	6.67	4.16	4
A0A0U1RRM4	Polypyrimidine tract-binding protein 1 OS=Homo sapiens GN=PTBP1 PE=1 SV=1	0	14.069	15	5	6	5	1	588	62.4	9.1	7.65	5
P14625	Endoplasmin OS=Homo sapiens GN=HSP90B1 PE=1 SV=1	0	13.965	10	6	7	5	1	803	92.4	4.84	11.41	6
P45880	Voltage-dependent anion-selective channel protein 2 OS=Homo sapiens GN=VDAC2 PE=1 SV=2	0	13.644	19	4	4	4	1	294	31.5	7.56	8.59	4
P23396	40S ribosomal protein S3 OS=Homo sapiens GN=RPS3 PE=1 SV=2	0	13.582	38	7	9	7	1	243	26.7	9.66	14.09	7
P62701	40S ribosomal protein S4, X isoform OS=Homo sapiens GN=RPS4X PE=1 SV=2	0	13.243	20	4	6	4	1	263	29.6	10.15	3.98	4
P62263	40S ribosomal protein S14 OS=Homo sapiens GN=RPS14 PE=1 SV=3	0	12.876	23	2	5	2	1	151	16.3	10.05	8.36	2
P78371	T-complex protein 1 subunit beta OS=Homo sapiens GN=CCT2 PE=1 SV=4	0	12.673	18	6	6	6	1	535	57.5	6.46	6.04	6
A0A0C4DG17	40S ribosomal protein SA OS=Homo sapiens GN=RPSA PE=1 SV=1	0	12.62	20	3	4	3	1	300	33.3	4.87	5.2	3
Q32Q12	Nucleoside diphosphate kinase OS=Homo sapiens GN=NME1-NME2 PE=1 SV=1	0	12.244	27	4	6	4	1	292	32.6	8.48	11.28	4
E9PK25	Cofilin-1 OS=Homo sapiens GN=CFL1 PE=1 SV=1	0	12.201	27	5	6	5	1	204	22.7	8.34	11.79	5
P19338	Nucleolin OS=Homo sapiens GN=NCL PE=1 SV=3	0	12.161	11	6	6	6	1	710	76.6	4.7	9.45	6
O60506	Heterogeneous nuclear ribonucleoprotein Q OS=Homo sapiens GN=SYNCRIP PE=1 SV=2	0	11.282	12	6	6	3	1	623	69.6	8.59	8.01	6
P61247	40S ribosomal protein S3a OS=Homo sapiens GN=RPS3A PE=1 SV=2	0	11.28	20	4	5	4	1	264	29.9	9.73	3.92	4
P30101	Protein disulfide-isomerase A3 OS=Homo sapiens GN=PDIA3 PE=1 SV=4	0	10.829	13	4	5	4	1	505	56.7	6.35	4.59	4
Q9BUF5	Tubulin beta-6 chain OS=Homo sapiens GN=TUBB6 PE=1 SV=1	0	10.547	9	4	6	1	1	446	49.8	4.88	7.13	4
E7EX29	14-3-3 protein zeta/delta (Fragment) OS=Homo sapiens GN=YWHAZ PE=1 SV=1	0	10.461	20	4	6	2	1	246	28	4.92	9.95	4
P36952	Serpin B5 OS=Homo sapiens GN=SERPINB5 PE=1 SV=2	0	10.387	14	4	4	4	1	375	42.1	6.05	8.95	4
P78527	DNA-dependent protein kinase catalytic subunit OS=Homo sapiens GN=PRKDC PE=1 SV=3	0	10.375	2	5	7	5	1	4128	468.8	7.12	4.33	5
P09651	Heterogeneous nuclear ribonucleoprotein A1 OS=Homo sapiens GN=HNRNPA1 PE=1 SV=5	0	10.345	13	4	4	3	1	372	38.7	9.13	9.16	4
P30050	60S ribosomal protein L12 OS=Homo sapiens GN=RPL12 PE=1 SV=1	0	10.254	36	4	5	4	1	165	17.8	9.42	2.28	4
Q01105	Protein SET OS=Homo sapiens GN=SET PE=1 SV=3	0	10.216	18	4	6	4	1	290	33.5	4.32	10	4
P30044	Peroxiredoxin-5, mitochondrial OS=Homo sapiens GN=PRDX5 PE=1 SV=4	0	10.051	29	5	5	5	1	214	22.1	8.7	6.14	5
E9PAV3	Nascent polypeptide-associated complex subunit alpha, muscle-specific form OS=Homo sapiens GN=NACA PE=1 SV=1	0	10.022	2	3	6	3	1	2078	205.3	9.58	6.41	3
P62241	40S ribosomal protein S8 OS=Homo sapiens GN=RPS8 PE=1 SV=2	0	9.787	19	3	5	3	1	208	24.2	10.32	6.58	3
P62258	14-3-3 protein epsilon OS=Homo sapiens GN=YWHAE PE=1 SV=1	0	9.629	15	3	6	1	1	255	29.2	4.74	6.69	3
P06899	Histone H2B type 1-J OS=Homo sapiens GN=HIST1H2BJ PE=1 SV=3	0	9.549	26	3	5	1	1	126	13.9	10.32	8.92	3
U3KQK0	Histone H2B OS=Homo sapiens GN=HIST1H2BN PE=1 SV=1	0	9.257	20	3	5	1	1	166	18.8	10.54	9.28	3
P12956	X-ray repair cross-complementing protein 6 OS=Homo sapiens GN=XRCC6 PE=1 SV=2	0	9.239	13	5	6	5	1	609	69.8	6.64	2.55	5
Q14697	Neutral alpha-glucosidase AB OS=Homo sapiens GN=GANAB PE=1 SV=3	0	8.748	5	4	6	4	1	944	106.8	6.14	0	4
P61981	14-3-3 protein gamma OS=Homo sapiens GN=YWHAG PE=1 SV=2	0	8.655	13	3	5	1	1	247	28.3	4.89	7.84	3
P49411	Elongation factor Tu, mitochondrial OS=Homo sapiens GN=TUFM PE=1 SV=2	0	8.579	9	3	3	3	1	452	49.5	7.61	6.87	3
Q9Y230	RuvB-like 2 OS=Homo sapiens GN=RUVBL2 PE=1 SV=3	0	8.34	10	4	4	4	1	463	51.1	5.64	4.64	4
P08727	Keratin, type I cytoskeletal 19 OS=Homo sapiens GN=KRT19 PE=1 SV=4	0	8.339	11	4	4	2	1	400	44.1	5.14	9.5	4
P30041	Peroxiredoxin-6 OS=Homo sapiens GN=PRDX6 PE=1 SV=3	0	8.143	21	4	5	4	1	224	25	6.38	7.76	4
P12004	Proliferating cell nuclear antigen OS=Homo sapiens GN=PCNA PE=1 SV=1	0	8.135	17	3	4	3	1	261	28.8	4.69	2.76	3
P17987	T-complex protein 1 subunit alpha OS=Homo sapiens GN=TCP1 PE=1 SV=1	0	8.023	8	4	4	4	1	556	60.3	6.11	3.86	4
P49588	Alanine--tRNA ligase, cytoplasmic OS=Homo sapiens GN=AARS PE=1 SV=2	0	8.01	5	3	3	3	1	968	106.7	5.53	2.25	3
Q99623	Prohibitin-2 OS=Homo sapiens GN=PHB2 PE=1 SV=2	0	7.936	15	4	6	4	1	299	33.3	9.83	5.44	4
P41091	Eukaryotic translation initiation factor 2 subunit 3 OS=Homo sapiens GN=EIF2S3 PE=1 SV=3	0	7.827	8	3	3	3	1	472	51.1	8.4	5.18	3
P35579	Myosin-9 OS=Homo sapiens GN=MYH9 PE=1 SV=4	0	7.715	3	5	5	5	1	1960	226.4	5.6	0	5
A0A087X0X3	Heterogeneous nuclear ribonucleoprotein M OS=Homo sapiens GN=HNRNPM PE=1 SV=1	0	7.615	9	4	4	4	1	730	77.5	8.78	3.91	4
Q06830	Peroxiredoxin-1 OS=Homo sapiens GN=PRDX1 PE=1 SV=1	0	7.564	28	5	5	4	1	199	22.1	8.13	8.98	5
P02786	Transferrin receptor protein 1 OS=Homo sapiens GN=TFRC PE=1 SV=2	0	7.56	5	4	4	4	1	760	84.8	6.61	4	4
F5H2F4	C-1-tetrahydrofolate synthase, cytoplasmic OS=Homo sapiens GN=MTHFD1 PE=1 SV=1	0	7.545	4	3	3	3	1	1020	110.5	8.43	4.17	3
P11940	Polyadenylate-binding protein 1 OS=Homo sapiens GN=PABPC1 PE=1 SV=2	0	7.492	7	4	4	4	1	636	70.6	9.5	3.48	4
Q92688	Acidic leucine-rich nuclear phosphoprotein 32 family member B OS=Homo sapiens GN=ANP32B PE=1 SV=1	0	7.487	12	2	4	1	1	251	28.8	4.06	0	2
P62917	60S ribosomal protein L8 OS=Homo sapiens GN=RPL8 PE=1 SV=2	0	7.446	6	1	2	1	1	257	28	11.03	3.91	1
P62280	40S ribosomal protein S11 OS=Homo sapiens GN=RPS11 PE=1 SV=3	0	7.361	25	3	4	3	1	158	18.4	10.3	2.11	3
P39687	Acidic leucine-rich nuclear phosphoprotein 32 family member A OS=Homo sapiens GN=ANP32A PE=1 SV=1	0	7.326	11	2	5	1	1	249	28.6	4.09	3.5	2
P26038	Moesin OS=Homo sapiens GN=MSN PE=1 SV=3	0	7.302	12	5	5	5	1	577	67.8	6.4	1.81	5
Q12906	Interleukin enhancer-binding factor 3 OS=Homo sapiens GN=ILF3 PE=1 SV=3	0	7.272	5	4	4	4	1	894	95.3	8.76	4.03	4
Q15181	Inorganic pyrophosphatase OS=Homo sapiens GN=PPA1 PE=1 SV=2	0	7.243	18	4	4	4	1	289	32.6	5.86	0	4
J3KTA4	Probable ATP-dependent RNA helicase DDX5 OS=Homo sapiens GN=DDX5 PE=1 SV=1	0	7.154	7	4	5	2	1	614	69	8.85	5.53	4
J3KPF3	4F2 cell-surface antigen heavy chain OS=Homo sapiens GN=SLC3A2 PE=1 SV=1	0	7.076	11	5	6	5	1	631	68.1	5.05	2.05	5
P15880	40S ribosomal protein S2 OS=Homo sapiens GN=RPS2 PE=1 SV=2	0	7.018	11	2	2	2	1	293	31.3	10.24	3.89	2
P50991	T-complex protein 1 subunit delta OS=Homo sapiens GN=CCT4 PE=1 SV=4	0	6.994	13	4	5	4	1	539	57.9	7.83	3.65	4
P14866	Heterogeneous nuclear ribonucleoprotein L OS=Homo sapiens GN=HNRNPL PE=1 SV=2	0	6.886	8	3	3	3	1	589	64.1	8.22	1.99	3
P18124	60S ribosomal protein L7 OS=Homo sapiens GN=RPL7 PE=1 SV=1	0	6.879	12	2	3	2	1	248	29.2	10.65	2.04	2
P50990	T-complex protein 1 subunit theta OS=Homo sapiens GN=CCT8 PE=1 SV=4	0	6.879	8	4	4	4	1	548	59.6	5.6	2.12	4
P04792	Heat shock protein beta-1 OS=Homo sapiens GN=HSPB1 PE=1 SV=2	0	6.853	13	2	2	2	1	205	22.8	6.4	4.98	2
J3QQ67	60S ribosomal protein L18 (Fragment) OS=Homo sapiens GN=RPL18 PE=1 SV=1	0	6.839	13	2	3	2	1	190	21.8	11.72	8.06	2
P35232	Prohibitin OS=Homo sapiens GN=PHB PE=1 SV=1	0	6.831	13	3	3	3	1	272	29.8	5.76	2.27	3
Q15084	Protein disulfide-isomerase A6 OS=Homo sapiens GN=PDIA6 PE=1 SV=1	0	6.687	10	3	4	3	1	440	48.1	5.08	2.05	3
P31153	S-adenosylmethionine synthase isoform type-2 OS=Homo sapiens GN=MAT2A PE=1 SV=1	0	6.487	13	3	5	3	1	395	43.6	6.48	4.36	3
Q92841	Probable ATP-dependent RNA helicase DDX17 OS=Homo sapiens GN=DDX17 PE=1 SV=2	0	6.427	5	3	4	1	1	729	80.2	8.27	3.92	3
O43390	Heterogeneous nuclear ribonucleoprotein R OS=Homo sapiens GN=HNRNPR PE=1 SV=1	0	6.397	6	4	4	1	1	633	70.9	8.13	3.97	4
P27824	Calnexin OS=Homo sapiens GN=CANX PE=1 SV=2	0	6.367	6	3	4	3	1	592	67.5	4.6	6.32	3
P50395	Rab GDP dissociation inhibitor beta OS=Homo sapiens GN=GDI2 PE=1 SV=2	0	6.362	9	3	3	3	1	445	50.6	6.47	2.02	3
P60174	Triosephosphate isomerase OS=Homo sapiens GN=TPI1 PE=1 SV=3	0	6.358	10	2	3	2	1	286	30.8	5.92	2.12	2
P19823	Inter-alpha-trypsin inhibitor heavy chain H2 OS=Homo sapiens GN=ITIH2 PE=1 SV=2	0	6.337	4	3	3	3	1	946	106.4	6.86	4	3
Q5HYB6	Epididymis luminal protein 189 OS=Homo sapiens GN=DKFZp686J1372 PE=1 SV=1	0	6.268	6	1	2	1	1	232	27.2	4.74	4.31	1
P55072	Transitional endoplasmic reticulum ATPase OS=Homo sapiens GN=VCP PE=1 SV=4	0	6.267	5	3	4	3	1	806	89.3	5.26	4.07	3
Q15365	Poly(rC)-binding protein 1 OS=Homo sapiens GN=PCBP1 PE=1 SV=2	0	6.196	13	3	3	2	1	356	37.5	7.09	3.58	3
P07954	Fumarate hydratase, mitochondrial OS=Homo sapiens GN=FH PE=1 SV=3	0	6.195	10	3	3	3	1	510	54.6	8.76	0	3
P69905	Hemoglobin subunit alpha OS=Homo sapiens GN=HBA1 PE=1 SV=2	0	6.17	28	3	3	3	1	142	15.2	8.68	4.61	3
Q12931	Heat shock protein 75 kDa, mitochondrial OS=Homo sapiens GN=TRAP1 PE=1 SV=3	0	6.108	6	2	5	1	1	704	80.1	8.21	8.38	2
P62888	60S ribosomal protein L30 OS=Homo sapiens GN=RPL30 PE=1 SV=2	0	6.103	41	3	3	3	1	115	12.8	9.63	2.35	3
Q14103	Heterogeneous nuclear ribonucleoprotein D0 OS=Homo sapiens GN=HNRNPD PE=1 SV=1	0	6.038	7	2	3	1	1	355	38.4	7.81	7.62	2
P05141	ADP/ATP translocase 2 OS=Homo sapiens GN=SLC25A5 PE=1 SV=7	0	6.016	12	3	4	1	1	298	32.8	9.69	1.79	3
A0A0A0MTS2	Glucose-6-phosphate isomerase (Fragment) OS=Homo sapiens GN=GPI PE=1 SV=1	0	5.973	5	2	2	2	1	573	64.8	9.04	2.82	2
D6RBZ0	Heterogeneous nuclear ribonucleoprotein A/B OS=Homo sapiens GN=HNRNPAB PE=1 SV=1	0	5.965	7	2	3	1	1	327	35.7	6.95	7.16	2
H0Y449	Nuclease-sensitive element-binding protein 1 (Fragment) OS=Homo sapiens GN=YBX1 PE=1 SV=1	0	5.908	18	3	4	3	1	374	42	10.43	0	3
P40926	Malate dehydrogenase, mitochondrial OS=Homo sapiens GN=MDH2 PE=1 SV=3	0	5.908	13	3	3	3	1	338	35.5	8.68	1.83	3
P05388	60S acidic ribosomal protein P0 OS=Homo sapiens GN=RPLP0 PE=1 SV=1	0	5.862	14	3	3	3	1	317	34.3	5.97	4.05	3
P31947	14-3-3 protein sigma OS=Homo sapiens GN=SFN PE=1 SV=1	0	5.792	15	3	4	1	1	248	27.8	4.74	4.5	3
P36578	60S ribosomal protein L4 OS=Homo sapiens GN=RPL4 PE=1 SV=5	0	5.719	9	3	3	3	1	427	47.7	11.06	4.54	3
P62424	60S ribosomal protein L7a OS=Homo sapiens GN=RPL7A PE=1 SV=2	0	5.691	18	4	4	4	1	266	30	10.61	3.83	4
Q99497	Protein DJ-1 OS=Homo sapiens GN=PARK7 PE=1 SV=2	0	5.672	8	2	2	2	1	189	19.9	6.79	3.22	2
P62851	40S ribosomal protein S25 OS=Homo sapiens GN=RPS25 PE=1 SV=1	0	5.617	22	3	3	3	1	125	13.7	10.11	7.04	3
A8MXP9	Matrin-3 OS=Homo sapiens GN=MATR3 PE=1 SV=1	0	5.519	4	3	4	3	1	895	99.9	6.04	0	3
P09429	High mobility group protein B1 OS=Homo sapiens GN=HMGB1 PE=1 SV=3	0	5.416	7	2	3	2	1	215	24.9	5.74	2.35	2
P16402	Histone H1.3 OS=Homo sapiens GN=HIST1H1D PE=1 SV=2	0	5.29	10	2	7	2	1	221	22.3	11.02	7.52	2
P30086	Phosphatidylethanolamine-binding protein 1 OS=Homo sapiens GN=PEBP1 PE=1 SV=3	0	5.25	18	2	3	2	1	187	21	7.53	0	2
P38159	RNA-binding motif protein, X chromosome OS=Homo sapiens GN=RBMX PE=1 SV=3	0	5.241	5	2	2	2	1	391	42.3	10.05	2.55	2
Q9NQ39	Putative 40S ribosomal protein S10-like OS=Homo sapiens GN=RPS10P5 PE=5 SV=1	0	5.182	8	1	1	1	1	176	20.1	10.13	3.56	1
O75367	Core histone macro-H2A.1 OS=Homo sapiens GN=H2AFY PE=1 SV=4	0	5.157	14	3	3	3	1	372	39.6	9.79	3.95	3
P27348	14-3-3 protein theta OS=Homo sapiens GN=YWHAQ PE=1 SV=1	0	5.146	15	3	4	1	1	245	27.7	4.78	4.5	3
P46776	60S ribosomal protein L27a OS=Homo sapiens GN=RPL27A PE=1 SV=2	0	5.126	16	2	3	2	1	148	16.6	11	5.65	2
P32119	Peroxiredoxin-2 OS=Homo sapiens GN=PRDX2 PE=1 SV=5	0	5.058	18	3	3	2	1	198	21.9	5.97	4.43	3
P38117	Electron transfer flavoprotein subunit beta OS=Homo sapiens GN=ETFB PE=1 SV=3	0	5.046	13	3	3	3	1	255	27.8	8.1	3.98	3
Q08211	ATP-dependent RNA helicase A OS=Homo sapiens GN=DHX9 PE=1 SV=4	0	5.039	4	4	4	4	1	1270	140.9	6.84	0	4
A8MUS3	60S ribosomal protein L23a OS=Homo sapiens GN=RPL23A PE=1 SV=1	0	5.033	11	2	3	2	1	194	21.9	10.48	6.26	2
P42765	3-ketoacyl-CoA thiolase, mitochondrial OS=Homo sapiens GN=ACAA2 PE=1 SV=2	0	4.951	11	3	3	3	1	397	41.9	8.09	0	3
P31946	14-3-3 protein beta/alpha OS=Homo sapiens GN=YWHAB PE=1 SV=3	0	4.921	15	3	4	1	1	246	28.1	4.83	4.5	3
P08708	40S ribosomal protein S17 OS=Homo sapiens GN=RPS17 PE=1 SV=2	0	4.888	33	2	2	2	1	135	15.5	9.85	0	2
K7ELL7	Glucosidase 2 subunit beta OS=Homo sapiens GN=PRKCSH PE=1 SV=1	0	4.851	4	2	3	2	1	535	60.2	4.41	4.98	2
P18085	ADP-ribosylation factor 4 OS=Homo sapiens GN=ARF4 PE=1 SV=3	0	4.816	10	2	2	2	1	180	20.5	7.14	4.14	2
I3L504	Eukaryotic translation initiation factor 5A-1 OS=Homo sapiens GN=EIF5A PE=1 SV=1	0	4.771	16	3	3	3	1	186	20.5	5.25	0	3
O75390	Citrate synthase, mitochondrial OS=Homo sapiens GN=CS PE=1 SV=2	0	4.756	5	2	2	2	1	466	51.7	8.32	2.12	2
E9PB61	THO complex subunit 4 OS=Homo sapiens GN=ALYREF PE=1 SV=1	0	4.733	8	2	2	2	1	264	27.5	11.05	2.78	2
Q16881	Thioredoxin reductase 1, cytoplasmic OS=Homo sapiens GN=TXNRD1 PE=1 SV=3	0	4.7	6	3	3	3	1	649	70.9	7.39	0	3
P23284	Peptidyl-prolyl cis-trans isomerase B OS=Homo sapiens GN=PPIB PE=1 SV=2	0	4.613	11	2	4	2	1	216	23.7	9.41	3.52	2
P83731	60S ribosomal protein L24 OS=Homo sapiens GN=RPL24 PE=1 SV=1	0	4.579	11	2	2	2	1	157	17.8	11.25	3.94	2
P62906	60S ribosomal protein L10a OS=Homo sapiens GN=RPL10A PE=1 SV=2	0	4.544	13	2	2	2	1	217	24.8	9.94	2.39	2
B7Z6Z4	Myosin light polypeptide 6 OS=Homo sapiens GN=MYL6 PE=1 SV=1	0	4.524	11	2	2	2	1	238	26.7	5.08	3.69	2
P63244	Receptor of activated protein C kinase 1 OS=Homo sapiens GN=RACK1 PE=1 SV=3	0	4.485	12	2	3	2	1	317	35.1	7.69	2.09	2
P12236	ADP/ATP translocase 3 OS=Homo sapiens GN=SLC25A6 PE=1 SV=4	0	4.48	12	3	3	1	1	298	32.8	9.74	0	3
P04080	Cystatin-B OS=Homo sapiens GN=CSTB PE=1 SV=2	0	4.451	34	2	2	2	1	98	11.1	7.56	2.42	2
F8W727	60S ribosomal protein L32 OS=Homo sapiens GN=RPL32 PE=1 SV=1	0	4.445	18	2	2	2	1	153	18	10.59	2.32	2
O14979	Heterogeneous nuclear ribonucleoprotein D-like OS=Homo sapiens GN=HNRNPDL PE=1 SV=3	0	4.437	6	2	2	1	1	420	46.4	9.57	2.92	2
P32969	60S ribosomal protein L9 OS=Homo sapiens GN=RPL9 PE=1 SV=1	0	4.43	29	3	3	3	1	192	21.9	9.95	0	3
P10599	Thioredoxin OS=Homo sapiens GN=TXN PE=1 SV=3	0	4.417	12	1	1	1	1	105	11.7	4.92	3.36	1
J3KTL2	Serine/arginine-rich-splicing factor 1 OS=Homo sapiens GN=SRSF1 PE=1 SV=1	0	4.375	8	2	2	2	1	253	28.3	10.08	2.24	2
Q13838	Spliceosome RNA helicase DDX39B OS=Homo sapiens GN=DDX39B PE=1 SV=1	0	4.321	6	2	3	2	1	428	49	5.67	0	2
P39023	60S ribosomal protein L3 OS=Homo sapiens GN=RPL3 PE=1 SV=2	0	4.272	7	2	3	2	1	403	46.1	10.18	0	2
P12814	Alpha-actinin-1 OS=Homo sapiens GN=ACTN1 PE=1 SV=2	0	4.26	3	2	2	1	1	892	103	5.41	1.83	2
P62913	60S ribosomal protein L11 OS=Homo sapiens GN=RPL11 PE=1 SV=2	0	4.249	13	2	2	2	1	178	20.2	9.6	4.24	2
P20042	Eukaryotic translation initiation factor 2 subunit 2 OS=Homo sapiens GN=EIF2S2 PE=1 SV=2	0	4.248	6	2	2	2	1	333	38.4	5.8	2.01	2
P48047	ATP synthase subunit O, mitochondrial OS=Homo sapiens GN=ATP5O PE=1 SV=1	0	4.241	11	2	2	2	1	213	23.3	9.96	4.24	2
P49915	GMP synthase [glutamine-hydrolyzing] OS=Homo sapiens GN=GMPS PE=1 SV=1	0	4.226	4	2	2	2	1	693	76.7	6.87	0	2
P42167	Lamina-associated polypeptide 2, isoforms beta/gamma OS=Homo sapiens GN=TMPO PE=1 SV=2	0	4.224	7	2	2	2	1	454	50.6	9.38	0	2
P34932	Heat shock 70 kDa protein 4 OS=Homo sapiens GN=HSPA4 PE=1 SV=4	0	4.14	3	2	3	2	1	840	94.3	5.19	3.37	2
P21796	Voltage-dependent anion-selective channel protein 1 OS=Homo sapiens GN=VDAC1 PE=1 SV=2	0	4.133	15	2	2	2	1	283	30.8	8.54	0	2
O43707	Alpha-actinin-4 OS=Homo sapiens GN=ACTN4 PE=1 SV=2	0	4.063	5	3	3	2	1	911	104.8	5.44	0	3
P53985	Monocarboxylate transporter 1 OS=Homo sapiens GN=SLC16A1 PE=1 SV=3	0	4.052	3	1	1	1	1	500	53.9	8.66	2.14	1
P16949	Stathmin OS=Homo sapiens GN=STMN1 PE=1 SV=3	0	4.049	15	2	2	2	1	149	17.3	5.97	3.69	2
Q12905	Interleukin enhancer-binding factor 2 OS=Homo sapiens GN=ILF2 PE=1 SV=2	0	3.981	9	2	2	2	1	390	43	5.26	2.11	2
A0A087WYT3	Prostaglandin E synthase 3 OS=Homo sapiens GN=PTGES3 PE=1 SV=1	0	3.971	8	1	1	1	1	164	19.1	4.55	2.63	1
Q04637	Eukaryotic translation initiation factor 4 gamma 1 OS=Homo sapiens GN=EIF4G1 PE=1 SV=4	0	3.939	2	2	3	2	1	1599	175.4	5.33	0	2
O60664	Perilipin-3 OS=Homo sapiens GN=PLIN3 PE=1 SV=3	0	3.929	3	1	1	1	1	434	47	5.44	2.82	1
P13010	X-ray repair cross-complementing protein 5 OS=Homo sapiens GN=XRCC5 PE=1 SV=3	0	3.893	4	2	2	2	1	732	82.7	5.81	1.88	2
P0C0S5	Histone H2A.Z OS=Homo sapiens GN=H2AFZ PE=1 SV=2	0	3.886	15	2	4	1	1	128	13.5	10.58	7.33	2
P55884	Eukaryotic translation initiation factor 3 subunit B OS=Homo sapiens GN=EIF3B PE=1 SV=3	0	3.871	2	2	2	2	1	814	92.4	5	0	2
P30153	Serine/threonine-protein phosphatase 2A 65 kDa regulatory subunit A alpha isoform OS=Homo sapiens GN=PPP2R1A PE=1 SV=4	0	3.869	6	2	2	2	1	589	65.3	5.11	0	2
Q9P258	Protein RCC2 OS=Homo sapiens GN=RCC2 PE=1 SV=2	0	3.855	7	2	2	2	1	522	56	8.78	0	2
H7BZJ3	Protein disulfide-isomerase A3 (Fragment) OS=Homo sapiens GN=PDIA3 PE=1 SV=1	0	3.84	11	1	2	1	1	123	13.5	7.3	2.74	1
P50914	60S ribosomal protein L14 OS=Homo sapiens GN=RPL14 PE=1 SV=4	0	3.828	6	1	2	1	1	215	23.4	10.93	0	1
G8JLB6	Heterogeneous nuclear ribonucleoprotein H OS=Homo sapiens GN=HNRNPH1 PE=1 SV=1	0	3.827	6	2	2	2	1	472	51.2	6.8	2.03	2
Q92522	Histone H1x OS=Homo sapiens GN=H1FX PE=1 SV=1	0	3.817	10	2	2	2	1	213	22.5	10.76	4.04	2
P11413	Glucose-6-phosphate 1-dehydrogenase OS=Homo sapiens GN=G6PD PE=1 SV=4	0	3.815	4	2	2	2	1	515	59.2	6.84	3.61	2
K7ELC7	60S ribosomal protein L27 (Fragment) OS=Homo sapiens GN=RPL27 PE=1 SV=1	0	3.804	21	2	2	2	1	144	16.5	10.58	2.23	2
Q02543	60S ribosomal protein L18a OS=Homo sapiens GN=RPL18A PE=1 SV=2	0	3.785	15	2	3	2	1	176	20.7	10.71	1.66	2
Q02878	60S ribosomal protein L6 OS=Homo sapiens GN=RPL6 PE=1 SV=3	0	3.776	8	2	2	2	1	288	32.7	10.58	1.73	2
Q15366	Poly(rC)-binding protein 2 OS=Homo sapiens GN=PCBP2 PE=1 SV=1	0	3.756	12	2	2	1	1	365	38.6	6.79	0	2
P25786	Proteasome subunit alpha type-1 OS=Homo sapiens GN=PSMA1 PE=1 SV=1	0	3.7	9	2	2	2	1	263	29.5	6.61	4.07	2
P20700	Lamin-B1 OS=Homo sapiens GN=LMNB1 PE=1 SV=2	0	3.691	4	2	2	2	1	586	66.4	5.16	1.81	2
E9PEB5	Far upstream element-binding protein 1 OS=Homo sapiens GN=FUBP1 PE=1 SV=1	0	3.676	4	2	2	1	1	655	68.9	7.93	1.93	2
P60866	40S ribosomal protein S20 OS=Homo sapiens GN=RPS20 PE=1 SV=1	0	3.676	9	1	2	1	1	119	13.4	9.94	5.36	1
Q9BTT0	Acidic leucine-rich nuclear phosphoprotein 32 family member E OS=Homo sapiens GN=ANP32E PE=1 SV=1	0	3.667	4	1	1	1	1	268	30.7	3.85	2.23	1
Q9Y277	Voltage-dependent anion-selective channel protein 3 OS=Homo sapiens GN=VDAC3 PE=1 SV=1	0	3.655	8	2	2	2	1	283	30.6	8.66	1.8	2
P62277	40S ribosomal protein S13 OS=Homo sapiens GN=RPS13 PE=1 SV=2	0	3.64	15	2	2	2	1	151	17.2	10.54	3.66	2
O76021	Ribosomal L1 domain-containing protein 1 OS=Homo sapiens GN=RSL1D1 PE=1 SV=3	0	3.579	4	2	2	2	1	490	54.9	10.13	1.95	2
E7EMB3	Calmodulin OS=Homo sapiens GN=CALM2 PE=1 SV=1	0	3.391	6	1	2	1	1	196	21.7	4.56	2.82	1
A0A0D9SGF6	Spectrin alpha chain, non-erythrocytic 1 OS=Homo sapiens GN=SPTAN1 PE=1 SV=1	0	3.371	0	1	1	1	1	2498	287.4	5.36	2.08	1
P62753	40S ribosomal protein S6 OS=Homo sapiens GN=RPS6 PE=1 SV=1	0	3.362	5	1	2	1	1	249	28.7	10.84	4.68	1
P59190	Ras-related protein Rab-15 OS=Homo sapiens GN=RAB15 PE=1 SV=1	0	3.355	5	1	1	1	1	212	24.4	5.71	1.84	1
Q6IPX4	40S ribosomal protein S16 OS=Homo sapiens GN=RPS16 PE=1 SV=1	0	3.342	7	1	1	1	1	152	17.1	10.96	2.72	1
Q7L1Q6	Basic leucine zipper and W2 domain-containing protein 1 OS=Homo sapiens GN=BZW1 PE=1 SV=1	0	3.333	5	2	2	2	1	419	48	5.92	2.06	2
P53999	Activated RNA polymerase II transcriptional coactivator p15 OS=Homo sapiens GN=SUB1 PE=1 SV=3	0	3.318	9	1	2	1	1	127	14.4	9.6	5.01	1
P13797	Plastin-3 OS=Homo sapiens GN=PLS3 PE=1 SV=4	0	3.303	2	1	1	1	1	630	70.8	5.6	2.41	1
C9JSZ1	Far upstream element-binding protein 1 (Fragment) OS=Homo sapiens GN=FUBP1 PE=1 SV=1	0	3.271	14	2	2	1	1	232	24	6.21	1.93	2
P35268	60S ribosomal protein L22 OS=Homo sapiens GN=RPL22 PE=1 SV=2	0	3.26	10	1	1	1	1	128	14.8	9.19	2.97	1
P30048	Thioredoxin-dependent peroxide reductase, mitochondrial OS=Homo sapiens GN=PRDX3 PE=1 SV=3	0	3.256	4	1	2	1	1	256	27.7	7.78	1.73	1
Q86VP6	Cullin-associated NEDD8-dissociated protein 1 OS=Homo sapiens GN=CAND1 PE=1 SV=2	0	3.221	2	2	2	2	1	1230	136.3	5.78	0	2
P30043	Flavin reductase (NADPH) OS=Homo sapiens GN=BLVRB PE=1 SV=3	0	3.206	12	1	2	1	1	206	22.1	7.65	0	1
P61160	Actin-related protein 2 OS=Homo sapiens GN=ACTR2 PE=1 SV=1	0	3.172	3	1	1	1	1	394	44.7	6.74	1.83	1
Q92973	Transportin-1 OS=Homo sapiens GN=TNPO1 PE=1 SV=2	0	3.163	2	1	1	1	1	898	102.3	4.98	0	1
P27635	60S ribosomal protein L10 OS=Homo sapiens GN=RPL10 PE=1 SV=4	0	3.157	19	2	2	2	1	214	24.6	10.08	0	2
P36955	Pigment epithelium-derived factor OS=Homo sapiens GN=SERPINF1 PE=1 SV=4	0	3.15	3	1	1	1	1	418	46.3	6.38	1.78	1
P28066	Proteasome subunit alpha type-5 OS=Homo sapiens GN=PSMA5 PE=1 SV=3	0	3.132	13	2	2	2	1	241	26.4	4.79	0	2
B1AK88	Capping protein (Actin filament) muscle Z-line, beta, isoform CRA_d OS=Homo sapiens GN=CAPZB PE=1 SV=1	0	3.125	6	2	2	2	1	301	33.8	6.43	1.97	2
A0A087WYR3	Tumor protein D54 OS=Homo sapiens GN=TPD52L2 PE=1 SV=1	0	3.013	6	1	1	1	1	222	23.8	6.55	1.94	1
P46940	Ras GTPase-activating-like protein IQGAP1 OS=Homo sapiens GN=IQGAP1 PE=1 SV=1	0	2.992	2	2	2	2	1	1657	189.1	6.48	0	2
P18669	Phosphoglycerate mutase 1 OS=Homo sapiens GN=PGAM1 PE=1 SV=2	0	2.988	15	2	2	2	1	254	28.8	7.18	0	2
P37802	Transgelin-2 OS=Homo sapiens GN=TAGLN2 PE=1 SV=3	0	2.982	13	2	2	2	1	199	22.4	8.25	1.87	2
Q07021	Complement component 1 Q subcomponent-binding protein, mitochondrial OS=Homo sapiens GN=C1QBP PE=1 SV=1	0	2.974	17	2	2	2	1	282	31.3	4.84	0	2
P22087	rRNA 2'-O-methyltransferase fibrillarin OS=Homo sapiens GN=FBL PE=1 SV=2	0	2.949	10	2	2	2	1	321	33.8	10.18	0	2
P61224	Ras-related protein Rap-1b OS=Homo sapiens GN=RAP1B PE=1 SV=1	0	2.915	6	1	1	1	1	184	20.8	5.78	1.97	1
P00441	Superoxide dismutase [Cu-Zn] OS=Homo sapiens GN=SOD1 PE=1 SV=2	0	2.901	16	1	1	1	1	154	15.9	6.13	0	1
Q14974	Importin subunit beta-1 OS=Homo sapiens GN=KPNB1 PE=1 SV=2	0	2.898	3	2	3	2	1	876	97.1	4.78	1.6	2
Q9Y6C9	Mitochondrial carrier homolog 2 OS=Homo sapiens GN=MTCH2 PE=1 SV=1	0	2.863	7	2	2	2	1	303	33.3	7.97	0	2
P55084	Trifunctional enzyme subunit beta, mitochondrial OS=Homo sapiens GN=HADHB PE=1 SV=3	0	2.828	2	1	1	1	1	474	51.3	9.41	2.2	1
P62857	40S ribosomal protein S28 OS=Homo sapiens GN=RPS28 PE=1 SV=1	0	2.807	17	1	1	1	1	69	7.8	10.7	2.29	1
P61604	10 kDa heat shock protein, mitochondrial OS=Homo sapiens GN=HSPE1 PE=1 SV=2	0	2.775	24	2	2	2	1	102	10.9	8.92	1.99	2
P22102	Trifunctional purine biosynthetic protein adenosine-3 OS=Homo sapiens GN=GART PE=1 SV=1	0	2.75	2	2	2	2	1	1010	107.7	6.7	1.64	2
P06396	Gelsolin OS=Homo sapiens GN=GSN PE=1 SV=1	0	2.745	3	2	3	2	1	782	85.6	6.28	0	2
O75822	Eukaryotic translation initiation factor 3 subunit J OS=Homo sapiens GN=EIF3J PE=1 SV=2	0	2.726	5	1	1	1	1	258	29	4.83	1.85	1
P46778	60S ribosomal protein L21 OS=Homo sapiens GN=RPL21 PE=1 SV=2	0	2.699	9	1	1	1	1	160	18.6	10.49	0	1
P22234	Multifunctional protein ADE2 OS=Homo sapiens GN=PAICS PE=1 SV=3	0	2.667	3	1	1	1	1	425	47	7.23	2.38	1
P36542	ATP synthase subunit gamma, mitochondrial OS=Homo sapiens GN=ATP5C1 PE=1 SV=1	0	2.649	7	2	2	2	1	298	33	9.22	1.82	2
P55209	Nucleosome assembly protein 1-like 1 OS=Homo sapiens GN=NAP1L1 PE=1 SV=1	0	2.634	3	1	1	1	1	391	45.3	4.46	1.64	1
P38919	Eukaryotic initiation factor 4A-III OS=Homo sapiens GN=EIF4A3 PE=1 SV=4	0	2.628	3	1	1	1	1	411	46.8	6.73	0	1
Q96KP4	Cytosolic non-specific dipeptidase OS=Homo sapiens GN=CNDP2 PE=1 SV=2	0	2.624	2	1	1	1	1	475	52.8	5.97	1.79	1
P40939	Trifunctional enzyme subunit alpha, mitochondrial OS=Homo sapiens GN=HADHA PE=1 SV=2	0	2.549	1	1	1	1	1	763	82.9	9.04	1.78	1
A0A0D9SF53	ATP-dependent RNA helicase DDX3X OS=Homo sapiens GN=DDX3X PE=1 SV=1	0	2.527	2	1	1	1	1	733	81.4	8.07	2.52	1
P62316	Small nuclear ribonucleoprotein Sm D2 OS=Homo sapiens GN=SNRPD2 PE=1 SV=1	0	2.518	16	1	1	1	1	118	13.5	9.91	0	1
F5H6Q1	Ubiquitin thioesterase OS=Homo sapiens GN=OTUB1 PE=1 SV=1	0	2.477	6	1	1	1	1	280	32.3	4.87	0	1
Q16543	Hsp90 co-chaperone Cdc37 OS=Homo sapiens GN=CDC37 PE=1 SV=1	0	2.463	3	1	1	1	1	378	44.4	5.25	1.96	1
A0A0A0MT26	Sodium/potassium-transporting ATPase subunit alpha-3 OS=Homo sapiens GN=ATP1A3 PE=1 SV=1	0	2.435	1	1	1	1	1	1226	133.2	6.1	0	1
Q09028	Histone-binding protein RBBP4 OS=Homo sapiens GN=RBBP4 PE=1 SV=3	0	2.43	3	1	1	1	1	425	47.6	4.89	1.67	1
Q5JWF2	Guanine nucleotide-binding protein G(s) subunit alpha isoforms XLas OS=Homo sapiens GN=GNAS PE=1 SV=2	0	2.424	1	1	1	1	1	1037	111	5.03	2.19	1
P23526	Adenosylhomocysteinase OS=Homo sapiens GN=AHCY PE=1 SV=4	0	2.385	3	1	1	1	1	432	47.7	6.34	0	1
P18754	Regulator of chromosome condensation OS=Homo sapiens GN=RCC1 PE=1 SV=1	0	2.385	5	1	1	1	1	421	44.9	7.52	0	1
A0A0A6YYL6	Protein RPL17-C18orf32 OS=Homo sapiens GN=RPL17-C18orf32 PE=3 SV=1	0	2.38	6	1	2	1	1	228	26.4	10.1	0	1
Q16891	MICOS complex subunit MIC60 OS=Homo sapiens GN=IMMT PE=1 SV=1	0	2.371	1	1	1	1	1	758	83.6	6.48	2.06	1
Q9P2J5	Leucine--tRNA ligase, cytoplasmic OS=Homo sapiens GN=LARS PE=1 SV=2	0	2.333	1	1	1	1	1	1176	134.4	7.3	1.85	1
A0A0A0MSS8	Aldo-keto reductase family 1 member C3 OS=Homo sapiens GN=AKR1C3 PE=1 SV=1	0	2.323	9	2	2	2	1	323	36.8	7.94	1.65	2
H3BPE7	RNA-binding protein FUS OS=Homo sapiens GN=FUS PE=1 SV=1	0	2.276	5	2	2	2	1	527	53.5	9.36	0	2
K7EM18	Eukaryotic translation initiation factor 1 OS=Homo sapiens GN=EIF1 PE=1 SV=1	0	2.25	13	1	1	1	1	121	13.6	7.9	0	1
P23246	Splicing factor, proline- and glutamine-rich OS=Homo sapiens GN=SFPQ PE=1 SV=2	0	2.223	3	2	2	2	1	707	76.1	9.44	0	2
P14174	Macrophage migration inhibitory factor OS=Homo sapiens GN=MIF PE=1 SV=4	0	2.222	8	1	1	1	1	115	12.5	7.88	1.91	1
A0A087WTP3	Far upstream element-binding protein 2 OS=Homo sapiens GN=KHSRP PE=1 SV=1	0	2.218	2	1	1	1	1	711	73	7.71	2.07	1
P07741	Adenine phosphoribosyltransferase OS=Homo sapiens GN=APRT PE=1 SV=2	0	2.204	6	1	1	1	1	180	19.6	6.02	1.72	1
Q13310	Polyadenylate-binding protein 4 OS=Homo sapiens GN=PABPC4 PE=1 SV=1	0	2.196	2	1	1	1	1	644	70.7	9.26	1.64	1
P25789	Proteasome subunit alpha type-4 OS=Homo sapiens GN=PSMA4 PE=1 SV=1	0	2.196	4	1	1	1	1	261	29.5	7.72	1.63	1
P17174	Aspartate aminotransferase, cytoplasmic OS=Homo sapiens GN=GOT1 PE=1 SV=3	0	2.178	3	1	1	1	1	413	46.2	7.01	1.87	1
P49327	Fatty acid synthase OS=Homo sapiens GN=FASN PE=1 SV=3	0	2.097	1	2	2	2	1	2511	273.3	6.44	1.63	2
O75947	ATP synthase subunit d, mitochondrial OS=Homo sapiens GN=ATP5H PE=1 SV=3	0	2.096	13	1	1	1	1	161	18.5	5.3	0	1
P26447	Protein S100-A4 OS=Homo sapiens GN=S100A4 PE=1 SV=1	0	2.083	11	1	2	1	1	101	11.7	6.11	0	1
O95197	Reticulon-3 OS=Homo sapiens GN=RTN3 PE=1 SV=2	0	2.075	1	1	1	1	1	1032	112.5	4.96	2.1	1
J3KQE5	GTP-binding nuclear protein Ran (Fragment) OS=Homo sapiens GN=RAN PE=1 SV=1	0	2.065	4	1	2	1	1	234	26.8	9.58	2.68	1
P62266	40S ribosomal protein S23 OS=Homo sapiens GN=RPS23 PE=1 SV=3	0	2.042	8	1	1	1	1	143	15.8	10.49	1.97	1
P26373	60S ribosomal protein L13 OS=Homo sapiens GN=RPL13 PE=1 SV=4	0	2.041	6	1	1	1	1	211	24.2	11.65	1.9	1
P07237	Protein disulfide-isomerase OS=Homo sapiens GN=P4HB PE=1 SV=3	0	2.022	2	1	1	1	1	508	57.1	4.87	2.31	1
P60903	Protein S100-A10 OS=Homo sapiens GN=S100A10 PE=1 SV=2	0	2.009	10	1	2	1	1	97	11.2	7.37	3.62	1
E9PL57	NEDD8-MDP1 readthrough (Fragment) OS=Homo sapiens GN=NEDD8-MDP1 PE=4 SV=1	0	1.991	6	1	1	1	1	170	19.5	7.43	0	1
Q9Y5B9	FACT complex subunit SPT16 OS=Homo sapiens GN=SUPT16H PE=1 SV=1	0	1.989	1	1	1	1	1	1047	119.8	5.66	1.91	1
F8W031	Uncharacterized protein (Fragment) OS=Homo sapiens PE=1 SV=1	0	1.989	6	1	1	1	1	263	29.2	7.01	0	1
P30740	Leukocyte elastase inhibitor OS=Homo sapiens GN=SERPINB1 PE=1 SV=1	0	1.978	5	1	1	1	1	379	42.7	6.28	0	1
A0A1C7CYX9	Dihydropyrimidinase-related protein 2 OS=Homo sapiens GN=DPYSL2 PE=1 SV=1	0	1.973	2	1	1	1	1	677	73.5	6.35	0	1
P52888	Thimet oligopeptidase OS=Homo sapiens GN=THOP1 PE=1 SV=2	0	1.964	3	1	1	1	1	689	78.8	6.05	0	1
P09382	Galectin-1 OS=Homo sapiens GN=LGALS1 PE=1 SV=2	0	1.947	9	1	1	1	1	135	14.7	5.5	0	1
A0A087X1N8	Serpin B6 OS=Homo sapiens GN=SERPINB6 PE=1 SV=1	0	1.946	3	1	1	1	1	395	44.8	5.68	0	1
Q13263	Transcription intermediary factor 1-beta OS=Homo sapiens GN=TRIM28 PE=1 SV=5	0	1.942	2	1	1	1	1	835	88.5	5.77	0	1
P17980	26S protease regulatory subunit 6A OS=Homo sapiens GN=PSMC3 PE=1 SV=3	0	1.938	5	1	1	1	1	439	49.2	5.24	0	1
Q96AG4	Leucine-rich repeat-containing protein 59 OS=Homo sapiens GN=LRRC59 PE=1 SV=1	0	1.908	3	1	1	1	1	307	34.9	9.57	1.95	1
P80723	Brain acid soluble protein 1 OS=Homo sapiens GN=BASP1 PE=1 SV=2	0	1.908	12	1	2	1	1	227	22.7	4.63	0	1
Q9BZZ5	Apoptosis inhibitor 5 OS=Homo sapiens GN=API5 PE=1 SV=3	0	1.901	2	1	1	1	1	524	59	7.34	0	1
P46781	40S ribosomal protein S9 OS=Homo sapiens GN=RPS9 PE=1 SV=3	0	1.88	4	1	1	1	1	194	22.6	10.65	2.41	1
P05198	Eukaryotic translation initiation factor 2 subunit 1 OS=Homo sapiens GN=EIF2S1 PE=1 SV=3	0	1.848	3	1	1	1	1	315	36.1	5.08	1.82	1
O76003	Glutaredoxin-3 OS=Homo sapiens GN=GLRX3 PE=1 SV=2	0	1.842	4	1	1	1	1	335	37.4	5.39	1.76	1
Q10567	AP-1 complex subunit beta-1 OS=Homo sapiens GN=AP1B1 PE=1 SV=2	0	1.842	1	1	1	1	1	949	104.6	5.06	0	1
P14324	Farnesyl pyrophosphate synthase OS=Homo sapiens GN=FDPS PE=1 SV=4	0	1.827	4	1	1	1	1	419	48.2	6.15	0	1
P49189	4-trimethylaminobutyraldehyde dehydrogenase OS=Homo sapiens GN=ALDH9A1 PE=1 SV=3	0	1.82	2	1	1	1	1	494	53.8	5.87	0	1
P36871	Phosphoglucomutase-1 OS=Homo sapiens GN=PGM1 PE=1 SV=3	0	1.797	1	1	1	1	1	562	61.4	6.76	0	1
H0YMV8	40S ribosomal protein S27 OS=Homo sapiens GN=RPS27L PE=1 SV=1	0	1.784	13	1	1	1	1	100	11.3	9.32	0	1
O15347	High mobility group protein B3 OS=Homo sapiens GN=HMGB3 PE=1 SV=4	0	1.772	7	1	1	1	1	200	23	8.37	1.83	1
O75821	Eukaryotic translation initiation factor 3 subunit G OS=Homo sapiens GN=EIF3G PE=1 SV=2	0	1.769	4	1	1	1	1	320	35.6	6.13	1.7	1
P25788	Proteasome subunit alpha type-3 OS=Homo sapiens GN=PSMA3 PE=1 SV=2	0	1.768	4	1	1	1	1	255	28.4	5.33	0	1
Q13347	Eukaryotic translation initiation factor 3 subunit I OS=Homo sapiens GN=EIF3I PE=1 SV=1	0	1.76	3	1	1	1	1	325	36.5	5.64	0	1
P08758	Annexin A5 OS=Homo sapiens GN=ANXA5 PE=1 SV=2	0	1.758	4	1	1	1	1	320	35.9	5.05	1.94	1
P11387	DNA topoisomerase 1 OS=Homo sapiens GN=TOP1 PE=1 SV=2	0	1.758	2	1	1	1	1	765	90.7	9.31	0	1
P11766	Alcohol dehydrogenase class-3 OS=Homo sapiens GN=ADH5 PE=1 SV=4	0.002	1.751	2	1	1	1	1	374	39.7	7.49	1.74	1
B0QYN7	SUMO-conjugating enzyme OS=Homo sapiens GN=UBE2I PE=1 SV=1	0.001	1.738	7	1	1	1	1	184	20.4	8.46	0	1
O75396	Vesicle-trafficking protein SEC22b OS=Homo sapiens GN=SEC22B PE=1 SV=4	0.001	1.731	9	1	1	1	1	215	24.6	6.92	0	1
P25398	40S ribosomal protein S12 OS=Homo sapiens GN=RPS12 PE=1 SV=3	0.001	1.713	6	1	1	1	1	132	14.5	7.21	0	1
P09012	U1 small nuclear ribonucleoprotein A OS=Homo sapiens GN=SNRPA PE=1 SV=3	0.001	1.708	6	1	1	1	1	282	31.3	9.83	0	1
Q13185	Chromobox protein homolog 3 OS=Homo sapiens GN=CBX3 PE=1 SV=4	0.001	1.678	8	1	1	1	1	183	20.8	5.33	0	1
P49748	Very long-chain specific acyl-CoA dehydrogenase, mitochondrial OS=Homo sapiens GN=ACADVL PE=1 SV=1	0.001	1.642	2	1	2	1	1	655	70.3	8.75	0	1
J3QRS3	Myosin regulatory light chain 12A OS=Homo sapiens GN=MYL12A PE=1 SV=1	0.001	1.639	6	1	1	1	1	177	20.4	4.75	0	1
P35613	Basigin OS=Homo sapiens GN=BSG PE=1 SV=2	0.001	1.623	5	1	1	1	1	385	42.2	5.66	0	1
Q15393	Splicing factor 3B subunit 3 OS=Homo sapiens GN=SF3B3 PE=1 SV=4	0.001	1.606	1	1	1	1	1	1217	135.5	5.26	0	1
D6RB85	Calnexin (Fragment) OS=Homo sapiens GN=CANX PE=1 SV=1	0.001	1.601	7	1	1	1	1	144	16	4.74	0	1
C9IZQ1	Translocon-associated protein subunit alpha OS=Homo sapiens GN=SSR1 PE=1 SV=1	0.001	1.596	3	1	1	1	1	298	33.9	4.69	0	1
P35998	26S protease regulatory subunit 7 OS=Homo sapiens GN=PSMC2 PE=1 SV=3	0.001	1.594	3	1	1	1	1	433	48.6	5.95	0	1
O95881	Thioredoxin domain-containing protein 12 OS=Homo sapiens GN=TXNDC12 PE=1 SV=1	0.001	1.593	9	1	1	1	1	172	19.2	5.4	0	1
P62847	40S ribosomal protein S24 OS=Homo sapiens GN=RPS24 PE=1 SV=1	0.001	1.583	8	1	1	1	1	133	15.4	10.78	0	1
F8W0W8	Serine/threonine-protein phosphatase OS=Homo sapiens GN=PPP1CC PE=1 SV=1	0.001	1.581	4	1	1	1	1	332	38.2	6.83	0	1
Q13283	Ras GTPase-activating protein-binding protein 1 OS=Homo sapiens GN=G3BP1 PE=1 SV=1	0.001	1.579	2	1	1	1	1	466	52.1	5.52	0	1
P17931	Galectin-3 OS=Homo sapiens GN=LGALS3 PE=1 SV=5	0.001	1.578	6	1	1	1	1	250	26.1	8.56	0	1
O43242	26S proteasome non-ATPase regulatory subunit 3 OS=Homo sapiens GN=PSMD3 PE=1 SV=2	0.001	1.564	2	1	1	1	1	534	60.9	8.44	0	1
I3L0A0	HCG2044781 OS=Homo sapiens GN=TMEM189-UBE2V1 PE=3 SV=1	0.001	1.558	3	1	1	1	1	370	42.2	6.71	2.58	1
M0QYS1	60S ribosomal protein L13a (Fragment) OS=Homo sapiens GN=RPL13A PE=1 SV=2	0.001	1.553	5	1	1	1	1	210	24.2	10.86	2.11	1
P00492	Hypoxanthine-guanine phosphoribosyltransferase OS=Homo sapiens GN=HPRT1 PE=1 SV=2	0.001	1.529	6	1	1	1	1	218	24.6	6.68	0	1
P17096	High mobility group protein HMG-I/HMG-Y OS=Homo sapiens GN=HMGA1 PE=1 SV=3	0.001	1.527	15	1	1	1	1	107	11.7	10.32	0	1
B1AHD1	NHP2-like protein 1 OS=Homo sapiens GN=SNU13 PE=1 SV=1	0.001	1.519	9	1	1	1	1	132	14.6	8.46	0	1
P58546	Myotrophin OS=Homo sapiens GN=MTPN PE=1 SV=2	0.001	1.508	14	1	1	1	1	118	12.9	5.52	0	1
Q13148	TAR DNA-binding protein 43 OS=Homo sapiens GN=TARDBP PE=1 SV=1	0.001	1.468	4	1	1	1	1	414	44.7	6.19	0	1
Q9UMS4	Pre-mRNA-processing factor 19 OS=Homo sapiens GN=PRPF19 PE=1 SV=1	0.003	1.464	5	1	1	1	1	504	55.1	6.61	0	1
P12268	Inosine-5'-monophosphate dehydrogenase 2 OS=Homo sapiens GN=IMPDH2 PE=1 SV=2	0.003	1.444	2	1	1	1	1	514	55.8	6.9	0	1
Q15907	Ras-related protein Rab-11B OS=Homo sapiens GN=RAB11B PE=1 SV=4	0.003	1.442	5	1	1	1	1	218	24.5	5.94	1.79	1
Q08J23	tRNA (cytosine(34)-C(5))-methyltransferase OS=Homo sapiens GN=NSUN2 PE=1 SV=2	0.003	1.43	3	1	1	1	1	767	86.4	6.77	0	1
Q8WUM4	Programmed cell death 6-interacting protein OS=Homo sapiens GN=PDCD6IP PE=1 SV=1	0.003	1.419	1	1	1	1	1	868	96	6.52	0	1
Q00688	Peptidyl-prolyl cis-trans isomerase FKBP3 OS=Homo sapiens GN=FKBP3 PE=1 SV=1	0.003	1.414	7	1	1	1	1	224	25.2	9.28	0	1
P60981	Destrin OS=Homo sapiens GN=DSTN PE=1 SV=3	0.003	1.413	7	1	1	1	1	165	18.5	7.85	1.69	1
P00403	Cytochrome c oxidase subunit 2 OS=Homo sapiens GN=MT-CO2 PE=1 SV=1	0.003	1.407	4	1	1	1	1	227	25.5	4.82	1.95	1
P14868	Aspartate--tRNA ligase, cytoplasmic OS=Homo sapiens GN=DARS PE=1 SV=2	0.003	1.401	4	1	1	1	1	501	57.1	6.55	0	1
P51149	Ras-related protein Rab-7a OS=Homo sapiens GN=RAB7A PE=1 SV=1	0.003	1.399	5	1	1	1	1	207	23.5	6.7	0	1
P61970	Nuclear transport factor 2 OS=Homo sapiens GN=NUTF2 PE=1 SV=1	0.003	1.397	6	1	1	1	1	127	14.5	5.38	1.87	1
P61254	60S ribosomal protein L26 OS=Homo sapiens GN=RPL26 PE=1 SV=1	0.003	1.389	6	1	1	1	1	145	17.2	10.55	1.74	1
P41252	Isoleucine--tRNA ligase, cytoplasmic OS=Homo sapiens GN=IARS PE=1 SV=2	0.003	1.373	2	1	1	1	1	1262	144.4	6.15	0	1
P04843	Dolichyl-diphosphooligosaccharide--protein glycosyltransferase subunit 1 OS=Homo sapiens GN=RPN1 PE=1 SV=1	0.003	1.354	2	1	1	1	1	607	68.5	6.38	1.64	1
P18206	Vinculin OS=Homo sapiens GN=VCL PE=1 SV=4	0.003	1.35	1	1	1	1	1	1134	123.7	5.66	0	1
Q93096	Protein tyrosine phosphatase type IVA 1 OS=Homo sapiens GN=PTP4A1 PE=1 SV=2	0.003	1.347	8	1	1	1	1	173	19.8	8.97	0	1
P20618	Proteasome subunit beta type-1 OS=Homo sapiens GN=PSMB1 PE=1 SV=2	0.003	1.333	6	1	1	1	1	241	26.5	8.13	0	1
P39748	Flap endonuclease 1 OS=Homo sapiens GN=FEN1 PE=1 SV=1	0.003	1.332	5	1	1	1	1	380	42.6	8.62	0	1
H3BN98	Uncharacterized protein (Fragment) OS=Homo sapiens PE=4 SV=2	0.003	1.328	4	1	1	1	1	237	27.2	9.55	1.95	1
Q9BS26	Endoplasmic reticulum resident protein 44 OS=Homo sapiens GN=ERP44 PE=1 SV=1	0.003	1.327	2	1	1	1	1	406	46.9	5.26	0	1
P40227	T-complex protein 1 subunit zeta OS=Homo sapiens GN=CCT6A PE=1 SV=3	0.003	1.324	2	1	1	1	1	531	58	6.68	0	1
Q01518	Adenylyl cyclase-associated protein 1 OS=Homo sapiens GN=CAP1 PE=1 SV=5	0.003	1.322	2	1	1	1	1	475	51.9	8.06	0	1
P31942	Heterogeneous nuclear ribonucleoprotein H3 OS=Homo sapiens GN=HNRNPH3 PE=1 SV=2	0.003	1.312	5	1	2	1	1	346	36.9	6.87	0	1
Q96QD8	Sodium-coupled neutral amino acid transporter 2 OS=Homo sapiens GN=SLC38A2 PE=1 SV=2	0.003	1.309	4	1	3	1	1	506	56	8	0	1
Q9BY44	Eukaryotic translation initiation factor 2A OS=Homo sapiens GN=EIF2A PE=1 SV=3	0.005	1.294	2	1	1	1	1	585	64.9	8.87	0	1
J3KQ32	Obg-like ATPase 1 OS=Homo sapiens GN=OLA1 PE=1 SV=1	0.005	1.291	4	1	1	1	1	416	46.9	8.06	0	1
H0Y8C6	Importin-5 (Fragment) OS=Homo sapiens GN=IPO5 PE=1 SV=1	0.005	1.289	1	1	1	1	1	1099	123.8	5.06	0	1
P00505	Aspartate aminotransferase, mitochondrial OS=Homo sapiens GN=GOT2 PE=1 SV=3	0.005	1.283	3	1	1	1	1	430	47.5	9.01	0	1
M0QYN0	Myeloid-derived growth factor OS=Homo sapiens GN=MYDGF PE=1 SV=1	0.005	1.279	5	1	1	1	1	189	20.4	5.3	0	1
P05455	Lupus La protein OS=Homo sapiens GN=SSB PE=1 SV=2	0.005	1.274	3	1	1	1	1	408	46.8	7.12	1.69	1
Q9BXP5	Serrate RNA effector molecule homolog OS=Homo sapiens GN=SRRT PE=1 SV=1	0.005	1.272	2	1	1	1	1	876	100.6	5.96	0	1
P37837	Transaldolase OS=Homo sapiens GN=TALDO1 PE=1 SV=2	0.005	1.268	4	1	1	1	1	337	37.5	6.81	0	1
Q92922	SWI/SNF complex subunit SMARCC1 OS=Homo sapiens GN=SMARCC1 PE=1 SV=3	0.005	1.261	2	1	1	1	1	1105	122.8	5.76	0	1
P54727	UV excision repair protein RAD23 homolog B OS=Homo sapiens GN=RAD23B PE=1 SV=1	0.005	1.26	2	1	1	1	1	409	43.1	4.84	0	1
P46087	Probable 28S rRNA (cytosine(4447)-C(5))-methyltransferase OS=Homo sapiens GN=NOP2 PE=1 SV=2	0.005	1.256	1	1	1	1	1	812	89.2	9.23	0	1
E9PR30	40S ribosomal protein S30 OS=Homo sapiens GN=FAU PE=1 SV=1	0.005	1.235	10	1	1	1	1	98	10.9	11.56	1.97	1
P62495	Eukaryotic peptide chain release factor subunit 1 OS=Homo sapiens GN=ETF1 PE=1 SV=3	0.005	1.228	2	1	1	1	1	437	49	5.71	1.9	1
P55010	Eukaryotic translation initiation factor 5 OS=Homo sapiens GN=EIF5 PE=1 SV=2	0.005	1.225	2	1	1	1	1	431	49.2	5.58	0	1
Q6ZN32	ETS translocation variant 3-like protein OS=Homo sapiens GN=ETV3L PE=2 SV=1	0.005	1.22	8	1	1	1	1	361	39.9	8.75	0	1
P27797	Calreticulin OS=Homo sapiens GN=CALR PE=1 SV=1	0.005	1.216	7	1	2	1	1	417	48.1	4.44	0	1
Q14204	Cytoplasmic dynein 1 heavy chain 1 OS=Homo sapiens GN=DYNC1H1 PE=1 SV=5	0.005	1.214	0	1	1	1	1	4646	532.1	6.4	0	1
Q9NQT8	Kinesin-like protein KIF13B OS=Homo sapiens GN=KIF13B PE=1 SV=2	0.006	1.204	1	1	1	1	1	1826	202.7	5.88	0	1
Q92598	Heat shock protein 105 kDa OS=Homo sapiens GN=HSPH1 PE=1 SV=1	0.006	1.194	2	1	1	1	1	858	96.8	5.39	0	1
A6NDX4	Putative transmembrane protein ENSP00000320207 OS=Homo sapiens PE=5 SV=1	0.006	1.186	10	1	1	1	1	124	13.7	8.7	0	1
P48643	T-complex protein 1 subunit epsilon OS=Homo sapiens GN=CCT5 PE=1 SV=1	0.006	1.178	2	1	1	1	1	541	59.6	5.66	0	1
P81605	Dermcidin OS=Homo sapiens GN=DCD PE=1 SV=2	0.006	1.174	11	1	1	1	1	110	11.3	6.54	0	1
Q99714	3-hydroxyacyl-CoA dehydrogenase type-2 OS=Homo sapiens GN=HSD17B10 PE=1 SV=3	0.006	1.171	4	1	1	1	1	261	26.9	7.78	0	1
Q9NR31	GTP-binding protein SAR1a OS=Homo sapiens GN=SAR1A PE=1 SV=1	0.006	1.171	6	1	1	1	1	198	22.4	6.68	0	1
P63173	60S ribosomal protein L38 OS=Homo sapiens GN=RPL38 PE=1 SV=2	0.007	1.169	14	1	1	1	1	70	8.2	10.1	0	1
Q8N7A1	Kelch domain-containing protein 1 OS=Homo sapiens GN=KLHDC1 PE=2 SV=2	0.007	1.168	2	1	1	1	1	406	46.7	6.06	1.98	1
H3BMV3	Hematological and neurological-expressed 1-like protein (Fragment) OS=Homo sapiens GN=HN1L PE=1 SV=1	0.007	1.165	7	1	1	1	1	190	20.7	8.13	0	1
P0C7P4	Putative cytochrome b-c1 complex subunit Rieske-like protein 1 OS=Homo sapiens GN=UQCRFS1P1 PE=5 SV=1	0.01	1.148	3	1	1	1	1	283	30.8	8.87	0	1
P22307	Non-specific lipid-transfer protein OS=Homo sapiens GN=SCP2 PE=1 SV=2	0.01	1.143	2	1	1	1	1	547	59	6.89	0	1
Q9UBQ5	Eukaryotic translation initiation factor 3 subunit K OS=Homo sapiens GN=EIF3K PE=1 SV=1	0.01	1.134	5	1	1	1	1	218	25	4.93	0	1
P12429	Annexin A3 OS=Homo sapiens GN=ANXA3 PE=1 SV=3	0.01	1.127	3	1	1	1	1	323	36.4	5.92	1.61	1
P08559	Pyruvate dehydrogenase E1 component subunit alpha, somatic form, mitochondrial OS=Homo sapiens GN=PDHA1 PE=1 SV=3	0.01	1.118	3	1	1	1	1	390	43.3	8.06	0	1
Q15717	ELAV-like protein 1 OS=Homo sapiens GN=ELAVL1 PE=1 SV=2	0.01	1.096	4	1	1	1	1	326	36.1	9.17	0	1
Q08170	Serine/arginine-rich splicing factor 4 OS=Homo sapiens GN=SRSF4 PE=1 SV=2	0.01	1.081	1	1	1	1	1	494	56.6	11.52	1.73	1
P30040	Endoplasmic reticulum resident protein 29 OS=Homo sapiens GN=ERP29 PE=1 SV=4	0.01	1.078	6	1	1	1	1	261	29	7.31	0	1
P33991	DNA replication licensing factor MCM4 OS=Homo sapiens GN=MCM4 PE=1 SV=5	0.013	1.066	2	1	1	1	1	863	96.5	6.74	0	1
P49321	Nuclear autoantigenic sperm protein OS=Homo sapiens GN=NASP PE=1 SV=2	0.013	1.065	1	1	1	1	1	788	85.2	4.3	1.69	1
O95373	Importin-7 OS=Homo sapiens GN=IPO7 PE=1 SV=1	0.013	1.06	1	1	1	1	1	1038	119.4	4.82	0	1
E7EX17	Eukaryotic translation initiation factor 4B OS=Homo sapiens GN=EIF4B PE=1 SV=1	0.013	1.056	1	1	1	1	1	616	69.7	5.67	1.73	1
P42766	60S ribosomal protein L35 OS=Homo sapiens GN=RPL35 PE=1 SV=2	0.014	1.055	7	1	1	1	1	123	14.5	11.05	0	1
P02042	Hemoglobin subunit delta OS=Homo sapiens GN=HBD PE=1 SV=2	0.014	1.054	6	1	1	1	1	147	16	8.05	0	1
Q14004	Cyclin-dependent kinase 13 OS=Homo sapiens GN=CDK13 PE=1 SV=2	0.013	1.048	1	1	1	1	1	1512	164.8	9.69	1.96	1
Q92499	ATP-dependent RNA helicase DDX1 OS=Homo sapiens GN=DDX1 PE=1 SV=2	0.013	1.047	3	1	1	1	1	740	82.4	7.23	0	1
P55060	Exportin-2 OS=Homo sapiens GN=CSE1L PE=1 SV=3	0.013	1.045	1	1	1	1	1	971	110.3	5.77	0	1
P02768	Serum albumin OS=Homo sapiens GN=ALB PE=1 SV=2	0.013	1.043	2	1	1	1	1	609	69.3	6.28	0	1
Q02790	Peptidyl-prolyl cis-trans isomerase FKBP4 OS=Homo sapiens GN=FKBP4 PE=1 SV=3	0.013	1.041	2	1	1	1	1	459	51.8	5.43	1.78	1
P54577	Tyrosine--tRNA ligase, cytoplasmic OS=Homo sapiens GN=YARS PE=1 SV=4	0.013	1.04	2	1	1	1	1	528	59.1	7.05	0	1
P46777	60S ribosomal protein L5 OS=Homo sapiens GN=RPL5 PE=1 SV=3	0.014	1.029	6	1	1	1	1	297	34.3	9.72	0	1
Q9HB71	Calcyclin-binding protein OS=Homo sapiens GN=CACYBP PE=1 SV=2	0.014	1.018	3	1	1	1	1	228	26.2	8.25	0	1
Q9H307	Pinin OS=Homo sapiens GN=PNN PE=1 SV=4	0.014	1.014	2	1	1	1	1	717	81.6	7.14	0	1
P20290	Transcription factor BTF3 OS=Homo sapiens GN=BTF3 PE=1 SV=1	0.014	1.006	9	1	1	1	1	206	22.2	9.38	0	1
P30047	GTP cyclohydrolase 1 feedback regulatory protein OS=Homo sapiens GN=GCHFR PE=1 SV=3	0.015	1.001	30	1	1	1	1	84	9.7	6.54	0	1
P55786	Puromycin-sensitive aminopeptidase OS=Homo sapiens GN=NPEPPS PE=1 SV=2	0.015	1	1	1	1	1	1	919	103.2	5.72	0	1
Q9H2C0	Gigaxonin OS=Homo sapiens GN=GAN PE=1 SV=1	0.015	0.994	3	1	1	1	1	597	67.6	5.85	0	1
P07814	Bifunctional glutamate/proline--tRNA ligase OS=Homo sapiens GN=EPRS PE=1 SV=5	0.02	0.983	1	1	1	1	1	1512	170.5	7.33	0	1
E7EUC7	UTP--glucose-1-phosphate uridylyltransferase OS=Homo sapiens GN=UGP2 PE=1 SV=1	0.02	0.98	2	1	1	1	1	517	57.8	8.13	0	1
Q99832	T-complex protein 1 subunit eta OS=Homo sapiens GN=CCT7 PE=1 SV=2	0.02	0.976	2	1	1	1	1	543	59.3	7.65	0	1
O14818	Proteasome subunit alpha type-7 OS=Homo sapiens GN=PSMA7 PE=1 SV=1	0.02	0.973	4	1	1	1	1	248	27.9	8.46	0	1
Q14019	Coactosin-like protein OS=Homo sapiens GN=COTL1 PE=1 SV=3	0.02	0.967	6	1	1	1	1	142	15.9	5.67	0	1
P07384	Calpain-1 catalytic subunit OS=Homo sapiens GN=CAPN1 PE=1 SV=1	0.02	0.965	1	1	1	1	1	714	81.8	5.67	0	1

## Sheet: 1.0 ng replicate 2
Accession	Description	Exp. q-value: Combined	Sum PEP Score	Coverage [%]	# Peptides	# PSMs	# Unique Peptides	# Protein Groups	# AAs	MW [kDa]	calc. pI	Score Sequest HT: Sequest HT	# Peptides (by Search Engine): Sequest HT
P11142	Heat shock cognate 71 kDa protein OS=Homo sapiens GN=HSPA8 PE=1 SV=1	0	57.722	41	16	31	14	1	646	70.9	5.52	52.04	16
P06733	Alpha-enolase OS=Homo sapiens GN=ENO1 PE=1 SV=2	0	57.671	35	9	22	9	1	434	47.1	7.39	46.2	9
P11021	78 kDa glucose-regulated protein OS=Homo sapiens GN=HSPA5 PE=1 SV=2	0	47.187	22	10	19	9	1	654	72.3	5.16	43.98	10
P21333	Filamin-A OS=Homo sapiens GN=FLNA PE=1 SV=4	0	46.947	10	17	18	17	1	2647	280.6	6.06	18.79	17
P14618	Pyruvate kinase PKM OS=Homo sapiens GN=PKM PE=1 SV=4	0	43.151	31	10	26	10	1	531	57.9	7.84	48.3	10
P60709	Actin, cytoplasmic 1 OS=Homo sapiens GN=ACTB PE=1 SV=1	0	43.148	39	9	33	5	1	375	41.7	5.48	54.08	9
P68363	Tubulin alpha-1B chain OS=Homo sapiens GN=TUBA1B PE=1 SV=1	0	41.242	30	9	19	4	1	451	50.1	5.06	30.19	9
P04406	Glyceraldehyde-3-phosphate dehydrogenase OS=Homo sapiens GN=GAPDH PE=1 SV=3	0	40.23	24	5	23	5	1	335	36	8.46	42.11	5
P00558	Phosphoglycerate kinase 1 OS=Homo sapiens GN=PGK1 PE=1 SV=3	0	36.366	33	10	19	10	1	417	44.6	8.1	35.94	10
P05787	Keratin, type II cytoskeletal 8 OS=Homo sapiens GN=KRT8 PE=1 SV=7	0	35.806	29	11	23	11	1	483	53.7	5.59	39.44	11
P07355	Annexin A2 OS=Homo sapiens GN=ANXA2 PE=1 SV=2	0	35.715	31	10	18	10	1	339	38.6	7.75	33.76	10
P08238	Heat shock protein HSP 90-beta OS=Homo sapiens GN=HSP90AB1 PE=1 SV=4	0	35.053	16	9	22	3	1	724	83.2	5.03	46.23	9
P31327	Carbamoyl-phosphate synthase [ammonia], mitochondrial OS=Homo sapiens GN=CPS1 PE=1 SV=2	0	29.063	9	10	11	10	1	1500	164.8	6.74	19.36	10
P10809	60 kDa heat shock protein, mitochondrial OS=Homo sapiens GN=HSPD1 PE=1 SV=2	0	27.315	25	10	19	10	1	573	61	5.87	25.15	10
P29401	Transketolase OS=Homo sapiens GN=TKT PE=1 SV=3	0	27.151	15	6	10	6	1	623	67.8	7.66	16.29	6
P05387	60S acidic ribosomal protein P2 OS=Homo sapiens GN=RPLP2 PE=1 SV=1	0	27.147	53	4	9	4	1	115	11.7	4.54	27.8	4
P60842	Eukaryotic initiation factor 4A-I OS=Homo sapiens GN=EIF4A1 PE=1 SV=1	0	26.774	23	7	11	4	1	406	46.1	5.48	22.94	7
P68371	Tubulin beta-4B chain OS=Homo sapiens GN=TUBB4B PE=1 SV=1	0	24.997	17	7	11	1	1	445	49.8	4.89	27.47	7
Q00839	Heterogeneous nuclear ribonucleoprotein U OS=Homo sapiens GN=HNRNPU PE=1 SV=6	0	24.853	12	7	11	7	1	825	90.5	6	11.57	7
P07900	Heat shock protein HSP 90-alpha OS=Homo sapiens GN=HSP90AA1 PE=1 SV=5	0	24.279	14	8	15	3	1	732	84.6	5.02	30.81	8
P02545	Prelamin-A/C OS=Homo sapiens GN=LMNA PE=1 SV=1	0	24.022	17	9	11	9	1	664	74.1	7.02	16.12	9
P07437	Tubulin beta chain OS=Homo sapiens GN=TUBB PE=1 SV=2	0	23.445	20	8	11	2	1	444	49.6	4.89	29.04	8
A0A0G2JIW1	Heat shock 70 kDa protein 1B OS=Homo sapiens GN=HSPA1B PE=1 SV=1	0	22.939	16	8	12	7	1	642	70.1	5.66	14.73	8
P13639	Elongation factor 2 OS=Homo sapiens GN=EEF2 PE=1 SV=4	0	22.81	14	10	11	10	1	858	95.3	6.83	14.4	10
O75369	Filamin-B OS=Homo sapiens GN=FLNB PE=1 SV=2	0	22.711	7	12	12	12	1	2602	278	5.73	0	12
P22314	Ubiquitin-like modifier-activating enzyme 1 OS=Homo sapiens GN=UBA1 PE=1 SV=3	0	22.624	10	8	10	8	1	1058	117.8	5.76	14.44	8
P06576	ATP synthase subunit beta, mitochondrial OS=Homo sapiens GN=ATP5B PE=1 SV=3	0	22.537	22	8	11	8	1	529	56.5	5.4	19.96	8
P38646	Stress-70 protein, mitochondrial OS=Homo sapiens GN=HSPA9 PE=1 SV=2	0	22.139	17	8	10	8	1	679	73.6	6.16	17.02	8
P25705	ATP synthase subunit alpha, mitochondrial OS=Homo sapiens GN=ATP5A1 PE=1 SV=1	0	21.94	17	7	9	7	1	553	59.7	9.13	14.68	7
J3KPS3	Fructose-bisphosphate aldolase OS=Homo sapiens GN=ALDOA PE=1 SV=1	0	20.644	25	5	14	5	1	368	39.8	8.09	13.82	5
P05783	Keratin, type I cytoskeletal 18 OS=Homo sapiens GN=KRT18 PE=1 SV=2	0	20.481	30	9	11	8	1	430	48	5.45	14.77	9
P62736	Actin, aortic smooth muscle OS=Homo sapiens GN=ACTA2 PE=1 SV=1	0	20.307	17	5	16	1	1	377	42	5.39	27.72	5
P68104	Elongation factor 1-alpha 1 OS=Homo sapiens GN=EEF1A1 PE=1 SV=1	0	20.084	21	6	12	6	1	462	50.1	9.01	22.55	6
P68366	Tubulin alpha-4A chain OS=Homo sapiens GN=TUBA4A PE=1 SV=1	0	19.611	20	6	12	1	1	448	49.9	5.06	16.16	6
P62937	Peptidyl-prolyl cis-trans isomerase A OS=Homo sapiens GN=PPIA PE=1 SV=2	0	19.257	36	4	16	4	1	165	18	7.81	10.04	4
O43175	D-3-phosphoglycerate dehydrogenase OS=Homo sapiens GN=PHGDH PE=1 SV=4	0	18.996	18	6	7	6	1	533	56.6	6.71	11.65	6
P62805	Histone H4 OS=Homo sapiens GN=HIST1H4A PE=1 SV=2	0	18.987	41	4	22	4	1	103	11.4	11.36	46.6	4
Q04695	Keratin, type I cytoskeletal 17 OS=Homo sapiens GN=KRT17 PE=1 SV=2	0	18.979	27	9	10	8	1	432	48.1	5.02	13.27	9
P04083	Annexin A1 OS=Homo sapiens GN=ANXA1 PE=1 SV=2	0	18.329	19	5	7	5	1	346	38.7	7.02	10.9	5
P22626	Heterogeneous nuclear ribonucleoproteins A2/B1 OS=Homo sapiens GN=HNRNPA2B1 PE=1 SV=2	0	18.239	29	6	10	5	1	353	37.4	8.95	15.57	6
P78527	DNA-dependent protein kinase catalytic subunit OS=Homo sapiens GN=PRKDC PE=1 SV=3	0	18.126	3	10	11	10	1	4128	468.8	7.12	8.32	10
A0A087WVQ6	Clathrin heavy chain OS=Homo sapiens GN=CLTC PE=1 SV=1	0	18.116	6	8	8	8	1	1679	191.9	5.69	10.52	8
P07737	Profilin-1 OS=Homo sapiens GN=PFN1 PE=1 SV=2	0	17.608	41	4	9	4	1	140	15	8.27	16.06	4
P08729	Keratin, type II cytoskeletal 7 OS=Homo sapiens GN=KRT7 PE=1 SV=5	0	16.97	15	6	7	6	1	469	51.4	5.48	13.39	6
P08670	Vimentin OS=Homo sapiens GN=VIM PE=1 SV=4	0	16.239	19	7	7	7	1	466	53.6	5.12	12.39	7
P62979	Ubiquitin-40S ribosomal protein S27a OS=Homo sapiens GN=RPS27A PE=1 SV=2	0	16.068	28	3	7	3	1	156	18	9.64	17.11	3
Q09666	Neuroblast differentiation-associated protein AHNAK OS=Homo sapiens GN=AHNAK PE=1 SV=2	0	15.552	8	9	9	9	1	5890	628.7	6.15	9.07	9
P35579	Myosin-9 OS=Homo sapiens GN=MYH9 PE=1 SV=4	0	15.229	4	6	6	6	1	1960	226.4	5.6	4.87	6
P02786	Transferrin receptor protein 1 OS=Homo sapiens GN=TFRC PE=1 SV=2	0	15.034	9	6	6	6	1	760	84.8	6.61	13.7	6
P50990	T-complex protein 1 subunit theta OS=Homo sapiens GN=CCT8 PE=1 SV=4	0	14.512	13	6	6	6	1	548	59.6	5.6	7.67	6
Q15181	Inorganic pyrophosphatase OS=Homo sapiens GN=PPA1 PE=1 SV=2	0	14.425	32	7	7	7	1	289	32.6	5.86	3.75	7
P36952	Serpin B5 OS=Homo sapiens GN=SERPINB5 PE=1 SV=2	0	14.102	26	8	8	8	1	375	42.1	6.05	10.77	8
P14625	Endoplasmin OS=Homo sapiens GN=HSP90B1 PE=1 SV=1	0	13.833	12	7	10	6	1	803	92.4	4.84	14.03	7
P23396	40S ribosomal protein S3 OS=Homo sapiens GN=RPS3 PE=1 SV=2	0	13.559	33	7	11	7	1	243	26.7	9.66	15.01	7
P11586	C-1-tetrahydrofolate synthase, cytoplasmic OS=Homo sapiens GN=MTHFD1 PE=1 SV=3	0	13.42	8	6	6	6	1	935	101.5	7.3	9.02	6
P12004	Proliferating cell nuclear antigen OS=Homo sapiens GN=PCNA PE=1 SV=1	0	13.033	20	4	6	4	1	261	28.8	4.69	4.04	4
P08727	Keratin, type I cytoskeletal 19 OS=Homo sapiens GN=KRT19 PE=1 SV=4	0	12.531	15	5	6	3	1	400	44.1	5.14	12.15	5
E9PAV3	Nascent polypeptide-associated complex subunit alpha, muscle-specific form OS=Homo sapiens GN=NACA PE=1 SV=1	0	12.473	2	3	8	3	1	2078	205.3	9.58	6.57	3
P26641	Elongation factor 1-gamma OS=Homo sapiens GN=EEF1G PE=1 SV=3	0	12.39	13	4	8	4	1	437	50.1	6.67	8.82	4
Q14697	Neutral alpha-glucosidase AB OS=Homo sapiens GN=GANAB PE=1 SV=3	0	12.284	6	5	6	5	1	944	106.8	6.14	4.83	5
J3QQ67	60S ribosomal protein L18 (Fragment) OS=Homo sapiens GN=RPL18 PE=1 SV=1	0	12.077	25	4	5	4	1	190	21.8	11.72	10.81	4
Q14240	Eukaryotic initiation factor 4A-II OS=Homo sapiens GN=EIF4A2 PE=1 SV=2	0	11.88	13	4	5	1	1	407	46.4	5.48	6.48	4
P07195	L-lactate dehydrogenase B chain OS=Homo sapiens GN=LDHB PE=1 SV=2	0	11.827	13	3	5	3	1	334	36.6	6.05	9.85	3
P49411	Elongation factor Tu, mitochondrial OS=Homo sapiens GN=TUFM PE=1 SV=2	0	11.737	11	4	4	4	1	452	49.5	7.61	9.61	4
O60506	Heterogeneous nuclear ribonucleoprotein Q OS=Homo sapiens GN=SYNCRIP PE=1 SV=2	0	11.665	14	7	7	7	1	623	69.6	8.59	5.96	7
P30050	60S ribosomal protein L12 OS=Homo sapiens GN=RPL12 PE=1 SV=1	0	11.653	36	4	4	4	1	165	17.8	9.42	7.16	4
P62263	40S ribosomal protein S14 OS=Homo sapiens GN=RPS14 PE=1 SV=3	0	11.498	29	3	6	3	1	151	16.3	10.05	11.81	3
G3V4C1	Heterogeneous nuclear ribonucleoproteins C1/C2 OS=Homo sapiens GN=HNRNPC PE=1 SV=1	0	11.468	17	5	5	5	1	292	32.2	5.08	9.01	5
J3KPF3	4F2 cell-surface antigen heavy chain OS=Homo sapiens GN=SLC3A2 PE=1 SV=1	0	11.27	13	5	5	5	1	631	68.1	5.05	6.62	5
P62241	40S ribosomal protein S8 OS=Homo sapiens GN=RPS8 PE=1 SV=2	0	11.092	19	3	5	3	1	208	24.2	10.32	6.41	3
G8JLB6	Heterogeneous nuclear ribonucleoprotein H OS=Homo sapiens GN=HNRNPH1 PE=1 SV=1	0	11.049	14	4	8	4	1	472	51.2	6.8	6.04	4
P41091	Eukaryotic translation initiation factor 2 subunit 3 OS=Homo sapiens GN=EIF2S3 PE=1 SV=3	0	11.022	10	4	4	4	1	472	51.1	8.4	4.58	4
P06748	Nucleophosmin OS=Homo sapiens GN=NPM1 PE=1 SV=2	0	10.85	14	2	3	2	1	294	32.6	4.78	7.39	2
P30086	Phosphatidylethanolamine-binding protein 1 OS=Homo sapiens GN=PEBP1 PE=1 SV=3	0	10.678	19	3	6	3	1	187	21	7.53	2.35	3
P19338	Nucleolin OS=Homo sapiens GN=NCL PE=1 SV=3	0	10.581	10	7	7	7	1	710	76.6	4.7	14.4	7
P05388	60S acidic ribosomal protein P0 OS=Homo sapiens GN=RPLP0 PE=1 SV=1	0	10.514	23	4	5	4	1	317	34.3	5.97	6.94	4
Q32Q12	Nucleoside diphosphate kinase OS=Homo sapiens GN=NME1-NME2 PE=1 SV=1	0	10.494	29	4	6	4	1	292	32.6	8.48	9.01	4
P78371	T-complex protein 1 subunit beta OS=Homo sapiens GN=CCT2 PE=1 SV=4	0	10.113	12	5	5	5	1	535	57.5	6.46	6.22	5
Q06830	Peroxiredoxin-1 OS=Homo sapiens GN=PRDX1 PE=1 SV=1	0	10.077	32	7	8	6	1	199	22.1	8.13	11.67	7
P00338	L-lactate dehydrogenase A chain OS=Homo sapiens GN=LDHA PE=1 SV=2	0	10.003	15	5	6	5	1	332	36.7	8.27	13.24	5
Q01105	Protein SET OS=Homo sapiens GN=SET PE=1 SV=3	0	9.908	13	3	5	3	1	290	33.5	4.32	9.6	3
O43707	Alpha-actinin-4 OS=Homo sapiens GN=ACTN4 PE=1 SV=2	0	9.827	8	5	5	3	1	911	104.8	5.44	3.76	5
A0A0C4DG17	40S ribosomal protein SA OS=Homo sapiens GN=RPSA PE=1 SV=1	0	9.697	17	4	6	4	1	300	33.3	4.87	6.56	4
P31153	S-adenosylmethionine synthase isoform type-2 OS=Homo sapiens GN=MAT2A PE=1 SV=1	0	9.579	10	3	4	2	1	395	43.6	6.48	4.91	3
E9PK25	Cofilin-1 OS=Homo sapiens GN=CFL1 PE=1 SV=1	0	9.522	27	4	5	4	1	204	22.7	8.34	11.94	4
J3KTA4	Probable ATP-dependent RNA helicase DDX5 OS=Homo sapiens GN=DDX5 PE=1 SV=1	0	9.412	10	5	6	3	1	614	69	8.85	7.68	5
P09651	Heterogeneous nuclear ribonucleoprotein A1 OS=Homo sapiens GN=HNRNPA1 PE=1 SV=5	0	9.203	13	4	6	3	1	372	38.7	9.13	10.88	4
P26038	Moesin OS=Homo sapiens GN=MSN PE=1 SV=3	0	9.161	12	5	6	3	1	577	67.8	6.4	2.15	5
P55072	Transitional endoplasmic reticulum ATPase OS=Homo sapiens GN=VCP PE=1 SV=4	0	9.137	9	5	5	5	1	806	89.3	5.26	4.64	5
P14866	Heterogeneous nuclear ribonucleoprotein L OS=Homo sapiens GN=HNRNPL PE=1 SV=2	0	9.112	10	4	4	4	1	589	64.1	8.22	2.04	4
P39687	Acidic leucine-rich nuclear phosphoprotein 32 family member A OS=Homo sapiens GN=ANP32A PE=1 SV=1	0	8.958	17	3	5	2	1	249	28.6	4.09	5.46	3
A0A0U1RRM4	Polypyrimidine tract-binding protein 1 OS=Homo sapiens GN=PTBP1 PE=1 SV=1	0	8.808	7	3	4	3	1	588	62.4	9.1	5.95	3
P13010	X-ray repair cross-complementing protein 5 OS=Homo sapiens GN=XRCC5 PE=1 SV=3	0	8.793	7	4	4	4	1	732	82.7	5.81	4.47	4
Q15365	Poly(rC)-binding protein 1 OS=Homo sapiens GN=PCBP1 PE=1 SV=2	0	8.749	13	3	3	2	1	356	37.5	7.09	6.87	3
P45880	Voltage-dependent anion-selective channel protein 2 OS=Homo sapiens GN=VDAC2 PE=1 SV=2	0	8.507	14	3	3	3	1	294	31.5	7.56	5.05	3
Q15084	Protein disulfide-isomerase A6 OS=Homo sapiens GN=PDIA6 PE=1 SV=1	0	8.355	9	3	4	3	1	440	48.1	5.08	8.26	3
A0A0U1RRH7	Histone H2A OS=Homo sapiens PE=3 SV=1	0	8.283	16	2	7	1	1	170	18.5	11.52	16.27	2
P30101	Protein disulfide-isomerase A3 OS=Homo sapiens GN=PDIA3 PE=1 SV=4	0	8.217	9	3	4	3	1	505	56.7	6.35	6.32	3
P19823	Inter-alpha-trypsin inhibitor heavy chain H2 OS=Homo sapiens GN=ITIH2 PE=1 SV=2	0	8.213	5	4	5	4	1	946	106.4	6.86	4.72	4
P39023	60S ribosomal protein L3 OS=Homo sapiens GN=RPL3 PE=1 SV=2	0	8.204	15	4	6	4	1	403	46.1	10.18	2.96	4
P18206	Vinculin OS=Homo sapiens GN=VCL PE=1 SV=4	0	8.167	5	4	4	4	1	1134	123.7	5.66	5.93	4
P62701	40S ribosomal protein S4, X isoform OS=Homo sapiens GN=RPS4X PE=1 SV=2	0	8.141	15	3	5	3	1	263	29.6	10.15	2.16	3
P62906	60S ribosomal protein L10a OS=Homo sapiens GN=RPL10A PE=1 SV=2	0	8.092	14	2	2	2	1	217	24.8	9.94	4.78	2
Q14974	Importin subunit beta-1 OS=Homo sapiens GN=KPNB1 PE=1 SV=2	0	7.913	3	2	3	2	1	876	97.1	4.78	4.3	2
P30041	Peroxiredoxin-6 OS=Homo sapiens GN=PRDX6 PE=1 SV=3	0	7.909	17	3	4	3	1	224	25	6.38	8.64	3
Q12931	Heat shock protein 75 kDa, mitochondrial OS=Homo sapiens GN=TRAP1 PE=1 SV=3	0	7.904	6	3	5	2	1	704	80.1	8.21	8.84	3
I3L504	Eukaryotic translation initiation factor 5A-1 OS=Homo sapiens GN=EIF5A PE=1 SV=1	0	7.901	16	3	4	3	1	186	20.5	5.25	2.25	3
E9PRY8	Elongation factor 1-delta OS=Homo sapiens GN=EEF1D PE=1 SV=1	0	7.839	7	3	3	3	1	697	76.5	7.05	3.13	3
P62280	40S ribosomal protein S11 OS=Homo sapiens GN=RPS11 PE=1 SV=3	0	7.781	25	3	4	3	1	158	18.4	10.3	4.16	3
P62888	60S ribosomal protein L30 OS=Homo sapiens GN=RPL30 PE=1 SV=2	0	7.682	41	3	3	3	1	115	12.8	9.63	2.62	3
H0Y449	Nuclease-sensitive element-binding protein 1 (Fragment) OS=Homo sapiens GN=YBX1 PE=1 SV=1	0	7.662	18	3	4	3	1	374	42	10.43	4.76	3
Q13263	Transcription intermediary factor 1-beta OS=Homo sapiens GN=TRIM28 PE=1 SV=5	0	7.555	9	4	4	4	1	835	88.5	5.77	0	4
K7ELL7	Glucosidase 2 subunit beta OS=Homo sapiens GN=PRKCSH PE=1 SV=1	0	7.532	8	3	3	3	1	535	60.2	4.41	4.85	3
P50991	T-complex protein 1 subunit delta OS=Homo sapiens GN=CCT4 PE=1 SV=4	0	7.529	8	3	3	3	1	539	57.9	7.83	4.21	3
P06899	Histone H2B type 1-J OS=Homo sapiens GN=HIST1H2BJ PE=1 SV=3	0	7.522	26	3	6	1	1	126	13.9	10.32	12.81	3
P12236	ADP/ATP translocase 3 OS=Homo sapiens GN=SLC25A6 PE=1 SV=4	0	7.5	12	3	6	3	1	298	32.8	9.74	5.6	3
U3KQK0	Histone H2B OS=Homo sapiens GN=HIST1H2BN PE=1 SV=1	0	7.48	20	3	6	1	1	166	18.8	10.54	13.1	3
P30044	Peroxiredoxin-5, mitochondrial OS=Homo sapiens GN=PRDX5 PE=1 SV=4	0	7.451	22	4	5	4	1	214	22.1	8.7	9.01	4
Q12906	Interleukin enhancer-binding factor 3 OS=Homo sapiens GN=ILF3 PE=1 SV=3	0	7.372	2	2	2	2	1	894	95.3	8.76	3.42	2
D6RBZ0	Heterogeneous nuclear ribonucleoprotein A/B OS=Homo sapiens GN=HNRNPAB PE=1 SV=1	0	7.356	7	2	3	1	1	327	35.7	6.95	7.94	2
A0A087X0X3	Heterogeneous nuclear ribonucleoprotein M OS=Homo sapiens GN=HNRNPM PE=1 SV=1	0	7.345	7	3	3	3	1	730	77.5	8.78	4.33	3
P61247	40S ribosomal protein S3a OS=Homo sapiens GN=RPS3A PE=1 SV=2	0	7.329	13	3	3	3	1	264	29.9	9.73	4.43	3
P12814	Alpha-actinin-1 OS=Homo sapiens GN=ACTN1 PE=1 SV=2	0	7.323	4	3	3	1	1	892	103	5.41	3.75	3
P23284	Peptidyl-prolyl cis-trans isomerase B OS=Homo sapiens GN=PPIB PE=1 SV=2	0	7.316	11	2	4	2	1	216	23.7	9.41	8.08	2
P17931	Galectin-3 OS=Homo sapiens GN=LGALS3 PE=1 SV=5	0	7.251	14	3	3	3	1	250	26.1	8.56	0	3
P12956	X-ray repair cross-complementing protein 6 OS=Homo sapiens GN=XRCC6 PE=1 SV=2	0	7.14	5	3	3	3	1	609	69.8	6.64	3.74	3
P61981	14-3-3 protein gamma OS=Homo sapiens GN=YWHAG PE=1 SV=2	0	7.109	13	3	4	1	1	247	28.3	4.89	7.96	3
Q02543	60S ribosomal protein L18a OS=Homo sapiens GN=RPL18A PE=1 SV=2	0	7.049	21	3	4	3	1	176	20.7	10.71	3.91	3
Q9Y230	RuvB-like 2 OS=Homo sapiens GN=RUVBL2 PE=1 SV=3	0	6.986	7	3	3	3	1	463	51.1	5.64	5.36	3
P18124	60S ribosomal protein L7 OS=Homo sapiens GN=RPL7 PE=1 SV=1	0	6.927	13	4	4	4	1	248	29.2	10.65	3.93	4
B7Z6Z4	Myosin light polypeptide 6 OS=Homo sapiens GN=MYL6 PE=1 SV=1	0	6.899	15	3	3	3	1	238	26.7	5.08	4.25	3
Q16881	Thioredoxin reductase 1, cytoplasmic OS=Homo sapiens GN=TXNRD1 PE=1 SV=3	0	6.872	6	3	4	3	1	649	70.9	7.39	0	3
P05198	Eukaryotic translation initiation factor 2 subunit 1 OS=Homo sapiens GN=EIF2S1 PE=1 SV=3	0	6.841	13	3	3	3	1	315	36.1	5.08	2.11	3
A0A0A0MTS2	Glucose-6-phosphate isomerase (Fragment) OS=Homo sapiens GN=GPI PE=1 SV=1	0	6.824	5	2	3	2	1	573	64.8	9.04	4.86	2
B1AK88	Capping protein (Actin filament) muscle Z-line, beta, isoform CRA_d OS=Homo sapiens GN=CAPZB PE=1 SV=1	0	6.765	12	3	3	3	1	301	33.8	6.43	4.08	3
P49588	Alanine--tRNA ligase, cytoplasmic OS=Homo sapiens GN=AARS PE=1 SV=2	0	6.748	5	3	4	3	1	968	106.7	5.53	0	3
P62753	40S ribosomal protein S6 OS=Homo sapiens GN=RPS6 PE=1 SV=1	0	6.7	10	2	4	2	1	249	28.7	10.84	8.76	2
P60174	Triosephosphate isomerase OS=Homo sapiens GN=TPI1 PE=1 SV=3	0	6.617	10	2	5	2	1	286	30.8	5.92	3.54	2
P17987	T-complex protein 1 subunit alpha OS=Homo sapiens GN=TCP1 PE=1 SV=1	0	6.555	7	4	4	4	1	556	60.3	6.11	4.31	4
Q99497	Protein DJ-1 OS=Homo sapiens GN=PARK7 PE=1 SV=2	0	6.55	16	3	3	3	1	189	19.9	6.79	3.46	3
P61978	Heterogeneous nuclear ribonucleoprotein K OS=Homo sapiens GN=HNRNPK PE=1 SV=1	0	6.484	11	3	5	3	1	463	50.9	5.54	2.51	3
A0A0D9SF53	ATP-dependent RNA helicase DDX3X OS=Homo sapiens GN=DDX3X PE=1 SV=1	0	6.475	6	3	3	3	1	733	81.4	8.07	4.45	3
P46776	60S ribosomal protein L27a OS=Homo sapiens GN=RPL27A PE=1 SV=2	0	6.414	16	2	2	2	1	148	16.6	11	5.36	2
A8MXP9	Matrin-3 OS=Homo sapiens GN=MATR3 PE=1 SV=1	0	6.315	5	4	5	4	1	895	99.9	6.04	0	4
Q15366	Poly(rC)-binding protein 2 OS=Homo sapiens GN=PCBP2 PE=1 SV=1	0	6.295	12	2	3	1	1	365	38.6	6.79	3.1	2
P69905	Hemoglobin subunit alpha OS=Homo sapiens GN=HBA1 PE=1 SV=2	0	6.294	23	3	3	3	1	142	15.2	8.68	8.45	3
P15880	40S ribosomal protein S2 OS=Homo sapiens GN=RPS2 PE=1 SV=2	0	6.294	10	2	2	2	1	293	31.3	10.24	4.64	2
O75390	Citrate synthase, mitochondrial OS=Homo sapiens GN=CS PE=1 SV=2	0	6.261	6	2	2	2	1	466	51.7	8.32	4.2	2
Q14103	Heterogeneous nuclear ribonucleoprotein D0 OS=Homo sapiens GN=HNRNPD PE=1 SV=1	0	6.235	7	2	3	1	1	355	38.4	7.81	7.83	2
P46781	40S ribosomal protein S9 OS=Homo sapiens GN=RPS9 PE=1 SV=3	0	6.194	16	4	4	4	1	194	22.6	10.65	7.61	4
P63104	14-3-3 protein zeta/delta OS=Homo sapiens GN=YWHAZ PE=1 SV=1	0	6.127	20	4	7	2	1	245	27.7	4.79	6.96	4
P80723	Brain acid soluble protein 1 OS=Homo sapiens GN=BASP1 PE=1 SV=2	0	6.093	25	2	2	2	1	227	22.7	4.63	3.22	2
P36955	Pigment epithelium-derived factor OS=Homo sapiens GN=SERPINF1 PE=1 SV=4	0	6.04	6	2	3	2	1	418	46.3	6.38	6.37	2
P46940	Ras GTPase-activating-like protein IQGAP1 OS=Homo sapiens GN=IQGAP1 PE=1 SV=1	0	6.006	3	3	4	3	1	1657	189.1	6.48	0	3
P14324	Farnesyl pyrophosphate synthase OS=Homo sapiens GN=FDPS PE=1 SV=4	0	5.979	7	2	2	2	1	419	48.2	6.15	4.05	2
P49327	Fatty acid synthase OS=Homo sapiens GN=FASN PE=1 SV=3	0	5.959	2	3	4	3	1	2511	273.3	6.44	6.56	3
P16402	Histone H1.3 OS=Homo sapiens GN=HIST1H1D PE=1 SV=2	0	5.945	10	3	5	3	1	221	22.3	11.02	6.79	3
P13797	Plastin-3 OS=Homo sapiens GN=PLS3 PE=1 SV=4	0	5.932	4	2	3	2	1	630	70.8	5.6	4.62	2
P83731	60S ribosomal protein L24 OS=Homo sapiens GN=RPL24 PE=1 SV=1	0	5.853	20	3	3	3	1	157	17.8	11.25	4.42	3
P26639	Threonine--tRNA ligase, cytoplasmic OS=Homo sapiens GN=TARS PE=1 SV=3	0	5.822	3	2	2	2	1	723	83.4	6.67	1.87	2
P62277	40S ribosomal protein S13 OS=Homo sapiens GN=RPS13 PE=1 SV=2	0	5.789	15	2	3	2	1	151	17.2	10.54	6.31	2
P62851	40S ribosomal protein S25 OS=Homo sapiens GN=RPS25 PE=1 SV=1	0	5.728	22	3	3	3	1	125	13.7	10.11	7.29	3
Q92841	Probable ATP-dependent RNA helicase DDX17 OS=Homo sapiens GN=DDX17 PE=1 SV=2	0	5.644	5	3	4	1	1	729	80.2	8.27	5.8	3
P62913	60S ribosomal protein L11 OS=Homo sapiens GN=RPL11 PE=1 SV=2	0	5.566	13	2	2	2	1	178	20.2	9.6	5.01	2
P07237	Protein disulfide-isomerase OS=Homo sapiens GN=P4HB PE=1 SV=3	0	5.536	4	2	3	2	1	508	57.1	4.87	6.12	2
P30740	Leukocyte elastase inhibitor OS=Homo sapiens GN=SERPINB1 PE=1 SV=1	0	5.463	8	2	2	2	1	379	42.7	6.28	1.98	2
P18669	Phosphoglycerate mutase 1 OS=Homo sapiens GN=PGAM1 PE=1 SV=2	0	5.462	15	2	3	2	1	254	28.8	7.18	2.19	2
P62424	60S ribosomal protein L7a OS=Homo sapiens GN=RPL7A PE=1 SV=2	0	5.372	11	2	3	2	1	266	30	10.61	0	2
Q9Y277	Voltage-dependent anion-selective channel protein 3 OS=Homo sapiens GN=VDAC3 PE=1 SV=1	0	5.358	8	2	2	2	1	283	30.6	8.66	1.9	2
P31947	14-3-3 protein sigma OS=Homo sapiens GN=SFN PE=1 SV=1	0	5.328	15	3	4	1	1	248	27.8	4.74	4.52	3
P28066	Proteasome subunit alpha type-5 OS=Homo sapiens GN=PSMA5 PE=1 SV=3	0	5.275	13	2	2	2	1	241	26.4	4.79	2.11	2
P21796	Voltage-dependent anion-selective channel protein 1 OS=Homo sapiens GN=VDAC1 PE=1 SV=2	0	5.238	22	3	3	3	1	283	30.8	8.54	0	3
P22234	Multifunctional protein ADE2 OS=Homo sapiens GN=PAICS PE=1 SV=3	0	5.181	6	2	2	2	1	425	47	7.23	2.52	2
Q99714	3-hydroxyacyl-CoA dehydrogenase type-2 OS=Homo sapiens GN=HSD17B10 PE=1 SV=3	0	5.132	16	3	4	3	1	261	26.9	7.78	0	3
J3KQE5	GTP-binding nuclear protein Ran (Fragment) OS=Homo sapiens GN=RAN PE=1 SV=1	0	5.122	10	2	3	2	1	234	26.8	9.58	4.3	2
P01024	Complement C3 OS=Homo sapiens GN=C3 PE=1 SV=2	0	5.12	2	3	3	3	1	1663	187	6.4	3.8	3
P18085	ADP-ribosylation factor 4 OS=Homo sapiens GN=ARF4 PE=1 SV=3	0	5.109	10	2	2	2	1	180	20.5	7.14	3	2
P63244	Receptor of activated protein C kinase 1 OS=Homo sapiens GN=RACK1 PE=1 SV=3	0	4.943	12	2	4	2	1	317	35.1	7.69	2.2	2
P27824	Calnexin OS=Homo sapiens GN=CANX PE=1 SV=2	0	4.931	5	2	2	1	1	592	67.5	4.6	4.92	2
H7BZJ3	Protein disulfide-isomerase A3 (Fragment) OS=Homo sapiens GN=PDIA3 PE=1 SV=1	0	4.927	11	1	2	1	1	123	13.5	7.3	2.95	1
P62318	Small nuclear ribonucleoprotein Sm D3 OS=Homo sapiens GN=SNRPD3 PE=1 SV=1	0	4.899	25	2	2	2	1	126	13.9	10.32	2.08	2
O14979	Heterogeneous nuclear ribonucleoprotein D-like OS=Homo sapiens GN=HNRNPDL PE=1 SV=3	0	4.887	6	2	2	1	1	420	46.4	9.57	4.54	2
Q12905	Interleukin enhancer-binding factor 2 OS=Homo sapiens GN=ILF2 PE=1 SV=2	0	4.864	7	2	2	2	1	390	43	5.26	2.19	2
A8MUS3	60S ribosomal protein L23a OS=Homo sapiens GN=RPL23A PE=1 SV=1	0	4.752	11	2	2	2	1	194	21.9	10.48	2.98	2
Q92522	Histone H1x OS=Homo sapiens GN=H1FX PE=1 SV=1	0	4.727	10	2	2	2	1	213	22.5	10.76	2.24	2
P40926	Malate dehydrogenase, mitochondrial OS=Homo sapiens GN=MDH2 PE=1 SV=3	0	4.632	8	2	2	2	1	338	35.5	8.68	4.63	2
P34932	Heat shock 70 kDa protein 4 OS=Homo sapiens GN=HSPA4 PE=1 SV=4	0	4.534	3	2	2	2	1	840	94.3	5.19	3.91	2
P04843	Dolichyl-diphosphooligosaccharide--protein glycosyltransferase subunit 1 OS=Homo sapiens GN=RPN1 PE=1 SV=1	0	4.508	4	2	2	2	1	607	68.5	6.38	3.64	2
F8W727	60S ribosomal protein L32 OS=Homo sapiens GN=RPL32 PE=1 SV=1	0	4.505	18	2	2	2	1	153	18	10.59	2.21	2
Q99832	T-complex protein 1 subunit eta OS=Homo sapiens GN=CCT7 PE=1 SV=2	0	4.482	6	3	3	3	1	543	59.3	7.65	2	3
E7EQR4	Ezrin OS=Homo sapiens GN=EZR PE=1 SV=3	0	4.481	7	3	3	1	1	586	69.3	6.16	1.75	3
P25786	Proteasome subunit alpha type-1 OS=Homo sapiens GN=PSMA1 PE=1 SV=1	0	4.477	9	2	2	2	1	263	29.5	6.61	4.67	2
P62249	40S ribosomal protein S16 OS=Homo sapiens GN=RPS16 PE=1 SV=2	0	4.472	16	2	2	2	1	146	16.4	10.21	5.2	2
Q16891	MICOS complex subunit MIC60 OS=Homo sapiens GN=IMMT PE=1 SV=1	0	4.472	3	2	2	2	1	758	83.6	6.48	1.76	2
Q08J23	tRNA (cytosine(34)-C(5))-methyltransferase OS=Homo sapiens GN=NSUN2 PE=1 SV=2	0	4.461	5	2	2	2	1	767	86.4	6.77	0	2
J3KTL2	Serine/arginine-rich-splicing factor 1 OS=Homo sapiens GN=SRSF1 PE=1 SV=1	0	4.434	11	3	3	3	1	253	28.3	10.08	5.84	3
Q5TEC6	Histone H3 OS=Homo sapiens GN=HIST2H3PS2 PE=1 SV=1	0	4.322	13	2	45	2	1	136	15.4	11.27	13.35	2
P48047	ATP synthase subunit O, mitochondrial OS=Homo sapiens GN=ATP5O PE=1 SV=1	0	4.311	11	2	2	2	1	213	23.3	9.96	2.86	2
P55209	Nucleosome assembly protein 1-like 1 OS=Homo sapiens GN=NAP1L1 PE=1 SV=1	0	4.309	7	2	2	1	1	391	45.3	4.46	2.13	2
P31946	14-3-3 protein beta/alpha OS=Homo sapiens GN=YWHAB PE=1 SV=3	0	4.262	15	3	4	1	1	246	28.1	4.83	4.52	3
P42765	3-ketoacyl-CoA thiolase, mitochondrial OS=Homo sapiens GN=ACAA2 PE=1 SV=2	0	4.214	11	3	3	3	1	397	41.9	8.09	2.02	3
Q92973	Transportin-1 OS=Homo sapiens GN=TNPO1 PE=1 SV=2	0	4.214	2	1	1	1	1	898	102.3	4.98	0	1
P55786	Puromycin-sensitive aminopeptidase OS=Homo sapiens GN=NPEPPS PE=1 SV=2	0	4.203	3	3	3	3	1	919	103.2	5.72	0	3
P20700	Lamin-B1 OS=Homo sapiens GN=LMNB1 PE=1 SV=2	0	4.202	4	2	2	2	1	586	66.4	5.16	3.57	2
P26447	Protein S100-A4 OS=Homo sapiens GN=S100A4 PE=1 SV=1	0	4.186	11	1	3	1	1	101	11.7	6.11	3.65	1
Q99623	Prohibitin-2 OS=Homo sapiens GN=PHB2 PE=1 SV=2	0	4.175	9	2	2	2	1	299	33.3	9.83	2	2
P02768	Serum albumin OS=Homo sapiens GN=ALB PE=1 SV=2	0	4.166	2	1	2	1	1	609	69.3	6.28	2.53	1
D6RB85	Calnexin (Fragment) OS=Homo sapiens GN=CANX PE=1 SV=1	0	4.155	18	2	2	1	1	144	16	4.74	1.85	2
P49321	Nuclear autoantigenic sperm protein OS=Homo sapiens GN=NASP PE=1 SV=2	0	4.147	6	3	3	3	1	788	85.2	4.3	0	3
A0A087X1N8	Serpin B6 OS=Homo sapiens GN=SERPINB6 PE=1 SV=1	0	4.102	7	2	2	2	1	395	44.8	5.68	3.51	2
A0A0A6YYL6	Protein RPL17-C18orf32 OS=Homo sapiens GN=RPL17-C18orf32 PE=3 SV=1	0	4.074	6	1	2	1	1	228	26.4	10.1	2.79	1
P38159	RNA-binding motif protein, X chromosome OS=Homo sapiens GN=RBMX PE=1 SV=3	0	4.058	5	2	3	2	1	391	42.3	10.05	4.21	2
O75396	Vesicle-trafficking protein SEC22b OS=Homo sapiens GN=SEC22B PE=1 SV=4	0	4.03	15	2	2	2	1	215	24.6	6.92	1.61	2
K7ELC7	60S ribosomal protein L27 (Fragment) OS=Homo sapiens GN=RPL27 PE=1 SV=1	0	3.994	21	2	2	2	1	144	16.5	10.58	2.24	2
Q08211	ATP-dependent RNA helicase A OS=Homo sapiens GN=DHX9 PE=1 SV=4	0	3.99	3	3	3	3	1	1270	140.9	6.84	0	3
P36578	60S ribosomal protein L4 OS=Homo sapiens GN=RPL4 PE=1 SV=5	0	3.972	9	3	3	3	1	427	47.7	11.06	3.6	3
P22087	rRNA 2'-O-methyltransferase fibrillarin OS=Homo sapiens GN=FBL PE=1 SV=2	0	3.931	9	2	4	2	1	321	33.8	10.18	1.81	2
P09382	Galectin-1 OS=Homo sapiens GN=LGALS1 PE=1 SV=2	0	3.888	9	1	2	1	1	135	14.7	5.5	2.76	1
P35613	Basigin OS=Homo sapiens GN=BSG PE=1 SV=2	0	3.838	9	2	2	2	1	385	42.2	5.66	2.22	2
Q13283	Ras GTPase-activating protein-binding protein 1 OS=Homo sapiens GN=G3BP1 PE=1 SV=1	0	3.831	7	2	2	2	1	466	52.1	5.52	0	2
H0YMV8	40S ribosomal protein S27 OS=Homo sapiens GN=RPS27L PE=1 SV=1	0	3.812	13	1	1	1	1	100	11.3	9.32	2.8	1
Q00266	S-adenosylmethionine synthase isoform type-1 OS=Homo sapiens GN=MAT1A PE=1 SV=2	0	3.793	8	2	2	1	1	395	43.6	6.29	0	2
B5ME19	Eukaryotic translation initiation factor 3 subunit C-like protein OS=Homo sapiens GN=EIF3CL PE=3 SV=1	0	3.762	3	2	2	2	1	914	105.4	5.64	0	2
Q92688	Acidic leucine-rich nuclear phosphoprotein 32 family member B OS=Homo sapiens GN=ANP32B PE=1 SV=1	0	3.758	12	2	3	1	1	251	28.8	4.06	0	2
Q99733	Nucleosome assembly protein 1-like 4 OS=Homo sapiens GN=NAP1L4 PE=1 SV=1	0	3.731	7	2	2	1	1	375	42.8	4.69	2.13	2
P07814	Bifunctional glutamate/proline--tRNA ligase OS=Homo sapiens GN=EPRS PE=1 SV=5	0	3.717	2	2	2	2	1	1512	170.5	7.33	0	2
Q06033	Inter-alpha-trypsin inhibitor heavy chain H3 OS=Homo sapiens GN=ITIH3 PE=1 SV=2	0	3.697	2	2	2	2	1	890	99.8	5.74	3.38	2
P11940	Polyadenylate-binding protein 1 OS=Homo sapiens GN=PABPC1 PE=1 SV=2	0	3.66	5	3	3	2	1	636	70.6	9.5	0	3
P36542	ATP synthase subunit gamma, mitochondrial OS=Homo sapiens GN=ATP5C1 PE=1 SV=1	0	3.64	7	2	2	2	1	298	33	9.22	1.9	2
P10599	Thioredoxin OS=Homo sapiens GN=TXN PE=1 SV=3	0	3.639	12	1	1	1	1	105	11.7	4.92	3.52	1
Q16658	Fascin OS=Homo sapiens GN=FSCN1 PE=1 SV=3	0	3.622	4	2	2	2	1	493	54.5	7.24	0	2
Q06323	Proteasome activator complex subunit 1 OS=Homo sapiens GN=PSME1 PE=1 SV=1	0	3.606	9	2	2	2	1	249	28.7	6.02	2.11	2
P20618	Proteasome subunit beta type-1 OS=Homo sapiens GN=PSMB1 PE=1 SV=2	0	3.598	10	2	2	2	1	241	26.5	8.13	2.32	2
P61160	Actin-related protein 2 OS=Homo sapiens GN=ACTR2 PE=1 SV=1	0	3.583	6	2	2	2	1	394	44.7	6.74	1.78	2
P38117	Electron transfer flavoprotein subunit beta OS=Homo sapiens GN=ETFB PE=1 SV=3	0	3.576	8	2	2	2	1	255	27.8	8.1	4.15	2
P60866	40S ribosomal protein S20 OS=Homo sapiens GN=RPS20 PE=1 SV=1	0	3.569	9	1	2	1	1	119	13.4	9.94	5.93	1
Q02878	60S ribosomal protein L6 OS=Homo sapiens GN=RPL6 PE=1 SV=3	0	3.561	8	2	2	2	1	288	32.7	10.58	0	2
P27635	60S ribosomal protein L10 OS=Homo sapiens GN=RPL10 PE=1 SV=4	0	3.491	6	1	1	1	1	214	24.6	10.08	2.21	1
P50395	Rab GDP dissociation inhibitor beta OS=Homo sapiens GN=GDI2 PE=1 SV=2	0	3.486	5	2	2	2	1	445	50.6	6.47	1.78	2
P51149	Ras-related protein Rab-7a OS=Homo sapiens GN=RAB7A PE=1 SV=1	0	3.48	10	2	2	2	1	207	23.5	6.7	1.93	2
P11413	Glucose-6-phosphate 1-dehydrogenase OS=Homo sapiens GN=G6PD PE=1 SV=4	0	3.448	3	2	2	2	1	515	59.2	6.84	0	2
E9PEB5	Far upstream element-binding protein 1 OS=Homo sapiens GN=FUBP1 PE=1 SV=1	0	3.435	5	2	2	2	1	655	68.9	7.93	2.19	2
P0C0S5	Histone H2A.Z OS=Homo sapiens GN=H2AFZ PE=1 SV=2	0	3.4	15	2	4	1	1	128	13.5	10.58	8.81	2
P07954	Fumarate hydratase, mitochondrial OS=Homo sapiens GN=FH PE=1 SV=3	0	3.379	5	2	2	2	1	510	54.6	8.76	1.66	2
P62266	40S ribosomal protein S23 OS=Homo sapiens GN=RPS23 PE=1 SV=3	0	3.365	8	1	1	1	1	143	15.8	10.49	3.09	1
Q13442	28 kDa heat- and acid-stable phosphoprotein OS=Homo sapiens GN=PDAP1 PE=1 SV=1	0	3.283	7	1	1	1	1	181	20.6	8.87	2.51	1
Q9P0L0	Vesicle-associated membrane protein-associated protein A OS=Homo sapiens GN=VAPA PE=1 SV=3	0	3.233	5	1	1	1	1	249	27.9	8.62	2.78	1
Q8WUM4	Programmed cell death 6-interacting protein OS=Homo sapiens GN=PDCD6IP PE=1 SV=1	0	3.23	1	1	1	1	1	868	96	6.52	1.86	1
Q13151	Heterogeneous nuclear ribonucleoprotein A0 OS=Homo sapiens GN=HNRNPA0 PE=1 SV=1	0	3.23	9	2	3	1	1	305	30.8	9.29	3.66	2
E9PB61	THO complex subunit 4 OS=Homo sapiens GN=ALYREF PE=1 SV=1	0	3.225	4	1	1	1	1	264	27.5	11.05	2.74	1
P53999	Activated RNA polymerase II transcriptional coactivator p15 OS=Homo sapiens GN=SUB1 PE=1 SV=3	0	3.199	9	1	2	1	1	127	14.4	9.6	5.06	1
P18754	Regulator of chromosome condensation OS=Homo sapiens GN=RCC1 PE=1 SV=1	0	3.19	5	1	1	1	1	421	44.9	7.52	2.55	1
Q15149	Plectin OS=Homo sapiens GN=PLEC PE=1 SV=3	0	3.183	1	2	2	2	1	4684	531.5	5.96	0	2
P00441	Superoxide dismutase [Cu-Zn] OS=Homo sapiens GN=SOD1 PE=1 SV=2	0	3.166	9	1	1	1	1	154	15.9	6.13	2.83	1
A0A0D9SGF6	Spectrin alpha chain, non-erythrocytic 1 OS=Homo sapiens GN=SPTAN1 PE=1 SV=1	0	3.153	1	2	2	2	1	2498	287.4	5.36	1.62	2
Q13838	Spliceosome RNA helicase DDX39B OS=Homo sapiens GN=DDX39B PE=1 SV=1	0	3.134	6	2	2	2	1	428	49	5.67	1.89	2
F8W0W8	Serine/threonine-protein phosphatase OS=Homo sapiens GN=PPP1CC PE=1 SV=1	0	3.121	8	2	2	2	1	332	38.2	6.83	2.28	2
P49748	Very long-chain specific acyl-CoA dehydrogenase, mitochondrial OS=Homo sapiens GN=ACADVL PE=1 SV=1	0	3.119	4	2	2	2	1	655	70.3	8.75	3.65	2
J3KR44	Ubiquitin thioesterase OS=Homo sapiens GN=OTUB1 PE=1 SV=2	0	3.098	12	2	2	2	1	272	31.4	5	0	2
P08758	Annexin A5 OS=Homo sapiens GN=ANXA5 PE=1 SV=2	0	3.088	7	2	2	2	1	320	35.9	5.05	4.15	2
P23526	Adenosylhomocysteinase OS=Homo sapiens GN=AHCY PE=1 SV=4	0	3.086	6	2	2	2	1	432	47.7	6.34	0	2
P04792	Heat shock protein beta-1 OS=Homo sapiens GN=HSPB1 PE=1 SV=2	0	3.054	5	1	2	1	1	205	22.8	6.4	2.58	1
E9PL57	NEDD8-MDP1 readthrough (Fragment) OS=Homo sapiens GN=NEDD8-MDP1 PE=4 SV=1	0	3.035	6	1	1	1	1	170	19.5	7.43	1.73	1
P62847	40S ribosomal protein S24 OS=Homo sapiens GN=RPS24 PE=1 SV=1	0	3.017	8	1	1	1	1	133	15.4	10.78	2.37	1
P30048	Thioredoxin-dependent peroxide reductase, mitochondrial OS=Homo sapiens GN=PRDX3 PE=1 SV=3	0	3.015	10	2	2	2	1	256	27.7	7.78	3.62	2
Q04837	Single-stranded DNA-binding protein, mitochondrial OS=Homo sapiens GN=SSBP1 PE=1 SV=1	0	3	10	1	1	1	1	148	17.2	9.6	2.34	1
P55884	Eukaryotic translation initiation factor 3 subunit B OS=Homo sapiens GN=EIF3B PE=1 SV=3	0	2.989	1	1	1	1	1	814	92.4	5	2.11	1
P40261	Nicotinamide N-methyltransferase OS=Homo sapiens GN=NNMT PE=1 SV=1	0	2.974	4	1	1	1	1	264	29.6	5.74	2.05	1
P23246	Splicing factor, proline- and glutamine-rich OS=Homo sapiens GN=SFPQ PE=1 SV=2	0	2.973	3	2	2	2	1	707	76.1	9.44	1.61	2
Q01518	Adenylyl cyclase-associated protein 1 OS=Homo sapiens GN=CAP1 PE=1 SV=5	0	2.936	6	2	4	2	1	475	51.9	8.06	0	2
O75821	Eukaryotic translation initiation factor 3 subunit G OS=Homo sapiens GN=EIF3G PE=1 SV=2	0	2.884	4	1	1	1	1	320	35.6	6.13	2.69	1
P26373	60S ribosomal protein L13 OS=Homo sapiens GN=RPL13 PE=1 SV=4	0	2.863	10	2	2	2	1	211	24.2	11.65	3.97	2
Q9P258	Protein RCC2 OS=Homo sapiens GN=RCC2 PE=1 SV=2	0	2.862	6	2	2	2	1	522	56	8.78	0	2
O14744	Protein arginine N-methyltransferase 5 OS=Homo sapiens GN=PRMT5 PE=1 SV=4	0	2.821	4	2	2	2	1	637	72.6	6.29	1.78	2
A0A087WYR3	Tumor protein D54 OS=Homo sapiens GN=TPD52L2 PE=1 SV=1	0	2.82	6	1	1	1	1	222	23.8	6.55	2.74	1
O15347	High mobility group protein B3 OS=Homo sapiens GN=HMGB3 PE=1 SV=4	0	2.817	7	1	1	1	1	200	23	8.37	2.2	1
Q5JWF2	Guanine nucleotide-binding protein G(s) subunit alpha isoforms XLas OS=Homo sapiens GN=GNAS PE=1 SV=2	0	2.814	1	1	1	1	1	1037	111	5.03	1.86	1
P04040	Catalase OS=Homo sapiens GN=CAT PE=1 SV=3	0	2.812	2	1	1	1	1	527	59.7	7.39	0	1
Q13185	Chromobox protein homolog 3 OS=Homo sapiens GN=CBX3 PE=1 SV=4	0	2.805	8	1	1	1	1	183	20.8	5.33	3.58	1
Q16719	Kynureninase OS=Homo sapiens GN=KYNU PE=1 SV=1	0	2.789	5	2	2	2	1	465	52.3	7.03	0	2
P31948	Stress-induced-phosphoprotein 1 OS=Homo sapiens GN=STIP1 PE=1 SV=1	0	2.752	4	2	2	2	1	543	62.6	6.8	2.38	2
O95197	Reticulon-3 OS=Homo sapiens GN=RTN3 PE=1 SV=2	0	2.714	1	1	1	1	1	1032	112.5	4.96	2.76	1
Q92804	TATA-binding protein-associated factor 2N OS=Homo sapiens GN=TAF15 PE=1 SV=1	0	2.713	2	1	1	1	1	592	61.8	8.02	2.19	1
O75367	Core histone macro-H2A.1 OS=Homo sapiens GN=H2AFY PE=1 SV=4	0	2.661	8	2	2	2	1	372	39.6	9.79	2.02	2
P35232	Prohibitin OS=Homo sapiens GN=PHB PE=1 SV=1	0	2.656	4	1	1	1	1	272	29.8	5.76	1.93	1
Q9UQ80	Proliferation-associated protein 2G4 OS=Homo sapiens GN=PA2G4 PE=1 SV=3	0	2.614	3	1	1	1	1	394	43.8	6.55	2.98	1
Q15046	Lysine--tRNA ligase OS=Homo sapiens GN=KARS PE=1 SV=3	0	2.612	4	2	2	2	1	597	68	6.35	1.76	2
P49915	GMP synthase [glutamine-hydrolyzing] OS=Homo sapiens GN=GMPS PE=1 SV=1	0	2.61	3	2	2	2	1	693	76.7	6.87	0	2
P13645	Keratin, type I cytoskeletal 10 OS=Homo sapiens GN=KRT10 PE=1 SV=6	0	2.597	2	1	1	1	1	584	58.8	5.21	1.77	1
P54577	Tyrosine--tRNA ligase, cytoplasmic OS=Homo sapiens GN=YARS PE=1 SV=4	0	2.582	4	2	2	2	1	528	59.1	7.05	0	2
Q08170	Serine/arginine-rich splicing factor 4 OS=Homo sapiens GN=SRSF4 PE=1 SV=2	0	2.573	3	2	2	2	1	494	56.6	11.52	3.54	2
Q96QK1	Vacuolar protein sorting-associated protein 35 OS=Homo sapiens GN=VPS35 PE=1 SV=2	0	2.572	4	2	2	2	1	796	91.6	5.49	0	2
P48643	T-complex protein 1 subunit epsilon OS=Homo sapiens GN=CCT5 PE=1 SV=1	0	2.57	4	2	2	2	1	541	59.6	5.66	0	2
E9PR17	CD59 glycoprotein OS=Homo sapiens GN=CD59 PE=1 SV=1	0	2.533	9	1	1	1	1	130	14.5	7.77	2.58	1
P32119	Peroxiredoxin-2 OS=Homo sapiens GN=PRDX2 PE=1 SV=5	0	2.523	10	2	3	1	1	198	21.9	5.97	5	2
P62269	40S ribosomal protein S18 OS=Homo sapiens GN=RPS18 PE=1 SV=3	0	2.511	8	1	1	1	1	152	17.7	10.99	1.79	1
Q13310	Polyadenylate-binding protein 4 OS=Homo sapiens GN=PABPC4 PE=1 SV=1	0	2.505	3	2	2	1	1	644	70.7	9.26	1.7	2
O75947	ATP synthase subunit d, mitochondrial OS=Homo sapiens GN=ATP5H PE=1 SV=3	0	2.499	6	1	1	1	1	161	18.5	5.3	0	1
Q02790	Peptidyl-prolyl cis-trans isomerase FKBP4 OS=Homo sapiens GN=FKBP4 PE=1 SV=3	0	2.495	6	2	2	2	1	459	51.8	5.43	1.74	2
O76021	Ribosomal L1 domain-containing protein 1 OS=Homo sapiens GN=RSL1D1 PE=1 SV=3	0	2.48	4	2	2	2	1	490	54.9	10.13	1.65	2
P14868	Aspartate--tRNA ligase, cytoplasmic OS=Homo sapiens GN=DARS PE=1 SV=2	0	2.467	4	1	1	1	1	501	57.1	6.55	0	1
H3BN98	Uncharacterized protein (Fragment) OS=Homo sapiens PE=4 SV=2	0	2.457	7	2	2	2	1	237	27.2	9.55	3.83	2
J3QRS3	Myosin regulatory light chain 12A OS=Homo sapiens GN=MYL12A PE=1 SV=1	0	2.456	6	1	1	1	1	177	20.4	4.75	0	1
F6WQW2	Ran-specific GTPase-activating protein OS=Homo sapiens GN=RANBP1 PE=1 SV=1	0	2.452	4	1	1	1	1	278	31.9	8.75	1.98	1
Q09028	Histone-binding protein RBBP4 OS=Homo sapiens GN=RBBP4 PE=1 SV=3	0	2.449	3	1	1	1	1	425	47.6	4.89	1.84	1
P06396	Gelsolin OS=Homo sapiens GN=GSN PE=1 SV=1	0	2.445	3	2	2	2	1	782	85.6	6.28	2	2
P61224	Ras-related protein Rap-1b OS=Homo sapiens GN=RAP1B PE=1 SV=1	0	2.432	6	1	1	1	1	184	20.8	5.78	2.09	1
P59190	Ras-related protein Rab-15 OS=Homo sapiens GN=RAB15 PE=1 SV=1	0	2.427	5	1	1	1	1	212	24.4	5.71	1.65	1
P62495	Eukaryotic peptide chain release factor subunit 1 OS=Homo sapiens GN=ETF1 PE=1 SV=3	0	2.425	4	2	2	2	1	437	49	5.71	2.09	2
P35268	60S ribosomal protein L22 OS=Homo sapiens GN=RPL22 PE=1 SV=2	0	2.414	10	1	1	1	1	128	14.8	9.19	2.63	1
P24539	ATP synthase F(0) complex subunit B1, mitochondrial OS=Homo sapiens GN=ATP5F1 PE=1 SV=2	0	2.403	9	2	2	2	1	256	28.9	9.36	0	2
Q16401	26S proteasome non-ATPase regulatory subunit 5 OS=Homo sapiens GN=PSMD5 PE=1 SV=3	0	2.402	2	1	1	1	1	504	56.2	5.48	1.76	1
Q15717	ELAV-like protein 1 OS=Homo sapiens GN=ELAVL1 PE=1 SV=2	0	2.397	4	1	1	1	1	326	36.1	9.17	0	1
P49189	4-trimethylaminobutyraldehyde dehydrogenase OS=Homo sapiens GN=ALDH9A1 PE=1 SV=3	0	2.388	2	1	1	1	1	494	53.8	5.87	0	1
E7EMB3	Calmodulin OS=Homo sapiens GN=CALM2 PE=1 SV=1	0	2.388	6	1	1	1	1	196	21.7	4.56	3.03	1
P17174	Aspartate aminotransferase, cytoplasmic OS=Homo sapiens GN=GOT1 PE=1 SV=3	0	2.367	3	1	1	1	1	413	46.2	7.01	1.76	1
Q16543	Hsp90 co-chaperone Cdc37 OS=Homo sapiens GN=CDC37 PE=1 SV=1	0	2.342	3	1	1	1	1	378	44.4	5.25	1.91	1
P13667	Protein disulfide-isomerase A4 OS=Homo sapiens GN=PDIA4 PE=1 SV=2	0	2.34	5	2	3	2	1	645	72.9	5.07	1.64	2
A0A1C7CYX9	Dihydropyrimidinase-related protein 2 OS=Homo sapiens GN=DPYSL2 PE=1 SV=1	0	2.303	2	1	1	1	1	677	73.5	6.35	0	1
P53985	Monocarboxylate transporter 1 OS=Homo sapiens GN=SLC16A1 PE=1 SV=3	0	2.302	3	1	1	1	1	500	53.9	8.66	0	1
H3BMD8	cAMP-regulated phosphoprotein 19 OS=Homo sapiens GN=ARPP19 PE=1 SV=1	0	2.27	13	1	1	1	1	131	14.5	8.31	0	1
O95881	Thioredoxin domain-containing protein 12 OS=Homo sapiens GN=TXNDC12 PE=1 SV=1	0	2.256	9	1	1	1	1	172	19.2	5.4	0	1
P17096	High mobility group protein HMG-I/HMG-Y OS=Homo sapiens GN=HMGA1 PE=1 SV=3	0	2.231	15	1	1	1	1	107	11.7	10.32	2.74	1
P20042	Eukaryotic translation initiation factor 2 subunit 2 OS=Homo sapiens GN=EIF2S2 PE=1 SV=2	0	2.224	3	1	1	1	1	333	38.4	5.8	0	1
P18077	60S ribosomal protein L35a OS=Homo sapiens GN=RPL35A PE=1 SV=2	0	2.206	8	1	1	1	1	110	12.5	11.06	1.83	1
P62857	40S ribosomal protein S28 OS=Homo sapiens GN=RPS28 PE=1 SV=1	0	2.189	17	1	2	1	1	69	7.8	10.7	2.04	1
P10606	Cytochrome c oxidase subunit 5B, mitochondrial OS=Homo sapiens GN=COX5B PE=1 SV=2	0	2.185	9	1	1	1	1	129	13.7	8.81	1.62	1
Q5HYB6	Epididymis luminal protein 189 OS=Homo sapiens GN=DKFZp686J1372 PE=1 SV=1	0	2.175	6	1	1	1	1	232	27.2	4.74	0	1
F8W031	Uncharacterized protein (Fragment) OS=Homo sapiens PE=1 SV=1	0	2.171	5	1	1	1	1	263	29.2	7.01	0	1
P00492	Hypoxanthine-guanine phosphoribosyltransferase OS=Homo sapiens GN=HPRT1 PE=1 SV=2	0	2.149	6	1	1	1	1	218	24.6	6.68	0	1
P23921	Ribonucleoside-diphosphate reductase large subunit OS=Homo sapiens GN=RRM1 PE=1 SV=1	0	2.137	2	1	1	1	1	792	90	7.15	0	1
P34897	Serine hydroxymethyltransferase, mitochondrial OS=Homo sapiens GN=SHMT2 PE=1 SV=3	0	2.132	3	2	2	2	1	504	56	8.53	3.44	2
P08559	Pyruvate dehydrogenase E1 component subunit alpha, somatic form, mitochondrial OS=Homo sapiens GN=PDHA1 PE=1 SV=3	0	2.124	3	1	1	1	1	390	43.3	8.06	1.96	1
O43809	Cleavage and polyadenylation specificity factor subunit 5 OS=Homo sapiens GN=NUDT21 PE=1 SV=1	0	2.116	7	1	1	1	1	227	26.2	8.82	0	1
P11177	Pyruvate dehydrogenase E1 component subunit beta, mitochondrial OS=Homo sapiens GN=PDHB PE=1 SV=3	0	2.114	5	2	2	2	1	359	39.2	6.65	0	2
P40925	Malate dehydrogenase, cytoplasmic OS=Homo sapiens GN=MDH1 PE=1 SV=4	0	2.108	5	1	1	1	1	334	36.4	7.36	0	1
B0QYN7	SUMO-conjugating enzyme OS=Homo sapiens GN=UBE2I PE=1 SV=1	0	2.093	7	1	1	1	1	184	20.4	8.46	0	1
Q9BTT0	Acidic leucine-rich nuclear phosphoprotein 32 family member E OS=Homo sapiens GN=ANP32E PE=1 SV=1	0	2.071	4	1	1	1	1	268	30.7	3.85	1.71	1
Q86VP6	Cullin-associated NEDD8-dissociated protein 1 OS=Homo sapiens GN=CAND1 PE=1 SV=2	0	2.051	1	1	1	1	1	1230	136.3	5.78	0	1
H0Y8C6	Importin-5 (Fragment) OS=Homo sapiens GN=IPO5 PE=1 SV=1	0	2.047	1	1	1	1	1	1099	123.8	5.06	0	1
P07741	Adenine phosphoribosyltransferase OS=Homo sapiens GN=APRT PE=1 SV=2	0	2.022	6	1	1	1	1	180	19.6	6.02	2.21	1
Q96QD8	Sodium-coupled neutral amino acid transporter 2 OS=Homo sapiens GN=SLC38A2 PE=1 SV=2	0	2.006	4	1	1	1	1	506	56	8	0	1
P50402	Emerin OS=Homo sapiens GN=EMD PE=1 SV=1	0	2.006	5	1	1	1	1	254	29	5.5	0	1
O14980	Exportin-1 OS=Homo sapiens GN=XPO1 PE=1 SV=1	0	1.987	1	1	1	1	1	1071	123.3	6.06	0	1
P81605	Dermcidin OS=Homo sapiens GN=DCD PE=1 SV=2	0	1.976	10	1	1	1	1	110	11.3	6.54	1.65	1
P24666	Low molecular weight phosphotyrosine protein phosphatase OS=Homo sapiens GN=ACP1 PE=1 SV=3	0	1.963	7	1	1	1	1	158	18	6.74	1.78	1
A0A0A0MT26	Sodium/potassium-transporting ATPase subunit alpha-3 OS=Homo sapiens GN=ATP1A3 PE=1 SV=1	0	1.937	1	1	1	1	1	1226	133.2	6.1	0	1
P54727	UV excision repair protein RAD23 homolog B OS=Homo sapiens GN=RAD23B PE=1 SV=1	0	1.901	2	1	1	1	1	409	43.1	4.84	2.03	1
Q9Y5B9	FACT complex subunit SPT16 OS=Homo sapiens GN=SUPT16H PE=1 SV=1	0	1.899	1	1	1	1	1	1047	119.8	5.66	2.12	1
P61970	Nuclear transport factor 2 OS=Homo sapiens GN=NUTF2 PE=1 SV=1	0	1.896	6	1	1	1	1	127	14.5	5.38	2.01	1
P14174	Macrophage migration inhibitory factor OS=Homo sapiens GN=MIF PE=1 SV=4	0	1.887	8	1	1	1	1	115	12.5	7.88	2.18	1
P24534	Elongation factor 1-beta OS=Homo sapiens GN=EEF1B2 PE=1 SV=3	0	1.886	7	1	1	1	1	225	24.7	4.67	0	1
P46778	60S ribosomal protein L21 OS=Homo sapiens GN=RPL21 PE=1 SV=2	0	1.885	9	1	1	1	1	160	18.6	10.49	0	1
E9PR30	40S ribosomal protein S30 OS=Homo sapiens GN=FAU PE=1 SV=1	0	1.88	10	1	1	1	1	98	10.9	11.56	2.5	1
P20290	Transcription factor BTF3 OS=Homo sapiens GN=BTF3 PE=1 SV=1	0	1.862	9	1	1	1	1	206	22.2	9.38	0	1
Q9NY12	H/ACA ribonucleoprotein complex subunit 1 OS=Homo sapiens GN=GAR1 PE=1 SV=1	0	1.852	4	1	1	1	1	217	22.3	10.92	0	1
P32969	60S ribosomal protein L9 OS=Homo sapiens GN=RPL9 PE=1 SV=1	0	1.85	5	1	1	1	1	192	21.9	9.95	1.97	1
P00505	Aspartate aminotransferase, mitochondrial OS=Homo sapiens GN=GOT2 PE=1 SV=3	0	1.843	3	1	1	1	1	430	47.5	9.01	2.03	1
Q15029	116 kDa U5 small nuclear ribonucleoprotein component OS=Homo sapiens GN=EFTUD2 PE=1 SV=1	0	1.832	1	1	1	1	1	972	109.4	5	0	1
P43897	Elongation factor Ts, mitochondrial OS=Homo sapiens GN=TSFM PE=1 SV=2	0	1.832	3	1	1	1	1	325	35.4	8.38	1.6	1
P62917	60S ribosomal protein L8 OS=Homo sapiens GN=RPL8 PE=1 SV=2	0	1.831	6	1	1	1	1	257	28	11.03	0	1
A0A087WYT3	Prostaglandin E synthase 3 OS=Homo sapiens GN=PTGES3 PE=1 SV=1	0	1.826	8	1	1	1	1	164	19.1	4.55	0	1
Q15907	Ras-related protein Rab-11B OS=Homo sapiens GN=RAB11B PE=1 SV=4	0	1.826	5	1	1	1	1	218	24.5	5.94	0	1
P05455	Lupus La protein OS=Homo sapiens GN=SSB PE=1 SV=2	0	1.825	3	1	1	1	1	408	46.8	7.12	2.29	1
Q99536	Synaptic vesicle membrane protein VAT-1 homolog OS=Homo sapiens GN=VAT1 PE=1 SV=2	0	1.819	7	1	1	1	1	393	41.9	6.29	0	1
Q9NZ01	Very-long-chain enoyl-CoA reductase OS=Homo sapiens GN=TECR PE=1 SV=1	0	1.815	3	1	1	1	1	308	36	9.45	1.94	1
P12081	Histidine--tRNA ligase, cytoplasmic OS=Homo sapiens GN=HARS PE=1 SV=2	0	1.815	2	1	1	1	1	509	57.4	5.88	0	1
O15371	Eukaryotic translation initiation factor 3 subunit D OS=Homo sapiens GN=EIF3D PE=1 SV=1	0	1.809	3	1	1	1	1	548	63.9	6.05	0	1
P41252	Isoleucine--tRNA ligase, cytoplasmic OS=Homo sapiens GN=IARS PE=1 SV=2	0	1.805	2	1	1	1	1	1262	144.4	6.15	0	1
Q15393	Splicing factor 3B subunit 3 OS=Homo sapiens GN=SF3B3 PE=1 SV=4	0	1.803	1	1	1	1	1	1217	135.5	5.26	1.68	1
P09429	High mobility group protein B1 OS=Homo sapiens GN=HMGB1 PE=1 SV=3	0	1.798	6	1	1	1	1	215	24.9	5.74	2.49	1
Q13177	Serine/threonine-protein kinase PAK 2 OS=Homo sapiens GN=PAK2 PE=1 SV=3	0	1.794	4	1	1	1	1	524	58	5.96	0	1
P60903	Protein S100-A10 OS=Homo sapiens GN=S100A10 PE=1 SV=2	0	1.769	10	1	1	1	1	97	11.2	7.37	1.97	1
G8JLH6	Tetraspanin (Fragment) OS=Homo sapiens GN=CD9 PE=1 SV=1	0	1.762	4	1	1	1	1	228	25.4	6.52	1.72	1
P49368	T-complex protein 1 subunit gamma OS=Homo sapiens GN=CCT3 PE=1 SV=4	0	1.76	2	1	1	1	1	545	60.5	6.49	0	1
M0QYS1	60S ribosomal protein L13a (Fragment) OS=Homo sapiens GN=RPL13A PE=1 SV=2	0	1.757	6	1	1	1	1	210	24.2	10.86	0	1
P22695	Cytochrome b-c1 complex subunit 2, mitochondrial OS=Homo sapiens GN=UQCRC2 PE=1 SV=3	0	1.747	3	1	1	1	1	453	48.4	8.63	0	1
Q9P2J5	Leucine--tRNA ligase, cytoplasmic OS=Homo sapiens GN=LARS PE=1 SV=2	0	1.744	1	1	1	1	1	1176	134.4	7.3	1.79	1
O15067	Phosphoribosylformylglycinamidine synthase OS=Homo sapiens GN=PFAS PE=1 SV=4	0	1.719	1	1	1	1	1	1338	144.6	5.76	0	1
A0A075B716	40S ribosomal protein S17 OS=Homo sapiens GN=RPS17 PE=1 SV=1	0	1.699	12	1	2	1	1	191	21.6	8.92	0	1
P50502	Hsc70-interacting protein OS=Homo sapiens GN=ST13 PE=1 SV=2	0	1.698	2	1	1	1	1	369	41.3	5.27	1.94	1
O75643	U5 small nuclear ribonucleoprotein 200 kDa helicase OS=Homo sapiens GN=SNRNP200 PE=1 SV=2	0	1.657	1	1	1	1	1	2136	244.4	6.06	0	1
B1AHD1	NHP2-like protein 1 OS=Homo sapiens GN=SNU13 PE=1 SV=1	0	1.644	9	1	1	1	1	132	14.6	8.46	0	1
Q9UBQ5	Eukaryotic translation initiation factor 3 subunit K OS=Homo sapiens GN=EIF3K PE=1 SV=1	0	1.639	5	1	1	1	1	218	25	4.93	1.81	1
P63173	60S ribosomal protein L38 OS=Homo sapiens GN=RPL38 PE=1 SV=2	0.003	1.621	14	1	1	1	1	70	8.2	10.1	2.32	1
Q9BYK1	40S ribosomal protein S21 OS=Homo sapiens GN=RPS21 PE=1 SV=1	0.003	1.61	16	1	1	1	1	90	9.9	7.83	0	1
Q15293	Reticulocalbin-1 OS=Homo sapiens GN=RCN1 PE=1 SV=1	0.003	1.603	5	1	1	1	1	331	38.9	5	0	1
P33316	Deoxyuridine 5'-triphosphate nucleotidohydrolase, mitochondrial OS=Homo sapiens GN=DUT PE=1 SV=4	0.003	1.571	6	1	1	1	1	252	26.5	9.36	0	1
P40227	T-complex protein 1 subunit zeta OS=Homo sapiens GN=CCT6A PE=1 SV=3	0.003	1.566	2	1	1	1	1	531	58	6.68	0	1
P55084	Trifunctional enzyme subunit beta, mitochondrial OS=Homo sapiens GN=HADHB PE=1 SV=3	0.003	1.551	3	1	1	1	1	474	51.3	9.41	0	1
P52788	Spermine synthase OS=Homo sapiens GN=SMS PE=1 SV=2	0.003	1.546	2	1	1	1	1	366	41.2	5.02	1.93	1
Q9NZ45	CDGSH iron-sulfur domain-containing protein 1 OS=Homo sapiens GN=CISD1 PE=1 SV=1	0.003	1.542	12	1	1	1	1	108	12.2	9.09	0	1
O60832	H/ACA ribonucleoprotein complex subunit 4 OS=Homo sapiens GN=DKC1 PE=1 SV=3	0.003	1.538	3	1	1	1	1	514	57.6	9.42	0	1
O43776	Asparagine--tRNA ligase, cytoplasmic OS=Homo sapiens GN=NARS PE=1 SV=1	0.003	1.524	3	1	1	1	1	548	62.9	6.25	0	1
Q93096	Protein tyrosine phosphatase type IVA 1 OS=Homo sapiens GN=PTP4A1 PE=1 SV=2	0.003	1.523	8	1	1	1	1	173	19.8	8.97	0	1
P28074	Proteasome subunit beta type-5 OS=Homo sapiens GN=PSMB5 PE=1 SV=3	0.003	1.522	5	1	1	1	1	263	28.5	6.92	2.11	1
Q15233	Non-POU domain-containing octamer-binding protein OS=Homo sapiens GN=NONO PE=1 SV=4	0.003	1.522	3	1	1	1	1	471	54.2	8.95	0	1
X6R4W8	BUB3-interacting and GLEBS motif-containing protein ZNF207 OS=Homo sapiens GN=ZNF207 PE=1 SV=1	0.003	1.518	3	1	1	1	1	497	52.6	8.47	0	1
A0A024RA52	Proteasome subunit alpha type OS=Homo sapiens GN=PSMA2 PE=1 SV=1	0.003	1.517	6	1	1	1	1	234	25.9	7.43	0	1
J3KQ69	DNA replication licensing factor MCM3 OS=Homo sapiens GN=MCM3 PE=1 SV=2	0.003	1.511	1	1	1	1	1	818	91.9	6.33	0	1
O00264	Membrane-associated progesterone receptor component 1 OS=Homo sapiens GN=PGRMC1 PE=1 SV=3	0.003	1.508	4	1	1	1	1	195	21.7	4.7	0	1
P37108	Signal recognition particle 14 kDa protein OS=Homo sapiens GN=SRP14 PE=1 SV=2	0.003	1.507	7	1	1	1	1	136	14.6	10.04	1.65	1
P47755	F-actin-capping protein subunit alpha-2 OS=Homo sapiens GN=CAPZA2 PE=1 SV=3	0.003	1.501	3	1	1	1	1	286	32.9	5.85	0	1
Q99614	Tetratricopeptide repeat protein 1 OS=Homo sapiens GN=TTC1 PE=1 SV=1	0.002	1.498	3	1	1	1	1	292	33.5	4.84	1.64	1
P56182	Ribosomal RNA processing protein 1 homolog A OS=Homo sapiens GN=RRP1 PE=1 SV=1	0.002	1.497	2	1	1	1	1	461	52.8	9.33	0	1
P12429	Annexin A3 OS=Homo sapiens GN=ANXA3 PE=1 SV=3	0.002	1.495	3	1	1	1	1	323	36.4	5.92	1.9	1
Q93045	Stathmin-2 OS=Homo sapiens GN=STMN2 PE=1 SV=3	0.002	1.493	5	1	1	1	1	179	20.8	8.32	1.74	1
P31930	Cytochrome b-c1 complex subunit 1, mitochondrial OS=Homo sapiens GN=UQCRC1 PE=1 SV=3	0.002	1.484	4	1	1	1	1	480	52.6	6.37	0	1
P52888	Thimet oligopeptidase OS=Homo sapiens GN=THOP1 PE=1 SV=2	0.002	1.476	3	1	1	1	1	689	78.8	6.05	0	1
P54819	Adenylate kinase 2, mitochondrial OS=Homo sapiens GN=AK2 PE=1 SV=2	0.002	1.454	4	1	1	1	1	239	26.5	7.81	1.69	1
P30040	Endoplasmic reticulum resident protein 29 OS=Homo sapiens GN=ERP29 PE=1 SV=4	0.002	1.452	6	1	2	1	1	261	29	7.31	0	1
O14818	Proteasome subunit alpha type-7 OS=Homo sapiens GN=PSMA7 PE=1 SV=1	0.002	1.45	4	1	1	1	1	248	27.9	8.46	0	1
Q96AG4	Leucine-rich repeat-containing protein 59 OS=Homo sapiens GN=LRRC59 PE=1 SV=1	0.002	1.448	3	1	1	1	1	307	34.9	9.57	0	1
Q9BQ61	Uncharacterized protein C19orf43 OS=Homo sapiens GN=C19orf43 PE=1 SV=1	0.002	1.444	7	1	1	1	1	176	18.4	9.44	1.71	1
Q9NUQ9	Protein FAM49B OS=Homo sapiens GN=FAM49B PE=1 SV=1	0.002	1.434	6	1	1	1	1	324	36.7	6.06	0	1
Q9Y2W1	Thyroid hormone receptor-associated protein 3 OS=Homo sapiens GN=THRAP3 PE=1 SV=2	0.002	1.422	1	1	1	1	1	955	108.6	10.15	0	1
P62191	26S protease regulatory subunit 4 OS=Homo sapiens GN=PSMC1 PE=1 SV=1	0.002	1.414	3	1	1	1	1	440	49.2	6.21	0	1
P08243	Asparagine synthetase [glutamine-hydrolyzing] OS=Homo sapiens GN=ASNS PE=1 SV=4	0.002	1.411	1	1	1	1	1	561	64.3	6.86	0	1
P42704	Leucine-rich PPR motif-containing protein, mitochondrial OS=Homo sapiens GN=LRPPRC PE=1 SV=3	0.002	1.406	1	1	1	1	1	1394	157.8	6.13	0	1
K7ERQ8	Uncharacterized protein (Fragment) OS=Homo sapiens PE=4 SV=1	0.002	1.403	4	1	1	1	1	282	31.4	7.42	0	1
P61081	NEDD8-conjugating enzyme Ubc12 OS=Homo sapiens GN=UBE2M PE=1 SV=1	0.002	1.392	6	1	1	1	1	183	20.9	7.69	0	1
O95336	6-phosphogluconolactonase OS=Homo sapiens GN=PGLS PE=1 SV=2	0.002	1.386	4	1	1	1	1	258	27.5	6.05	1.84	1
O14929	Histone acetyltransferase type B catalytic subunit OS=Homo sapiens GN=HAT1 PE=1 SV=1	0.002	1.378	3	1	1	1	1	419	49.5	5.69	0	1
H3BQK0	ATP-dependent RNA helicase DDX19B OS=Homo sapiens GN=DDX19B PE=1 SV=1	0.005	1.37	2	1	1	1	1	484	54.5	7.87	0	1
P22102	Trifunctional purine biosynthetic protein adenosine-3 OS=Homo sapiens GN=GART PE=1 SV=1	0.005	1.365	1	1	1	1	1	1010	107.7	6.7	1.72	1
P21291	Cysteine and glycine-rich protein 1 OS=Homo sapiens GN=CSRP1 PE=1 SV=3	0.005	1.353	9	1	1	1	1	193	20.6	8.57	0	1
P09960	Leukotriene A-4 hydrolase OS=Homo sapiens GN=LTA4H PE=1 SV=2	0.005	1.352	2	1	1	1	1	611	69.2	6.18	0	1
P38919	Eukaryotic initiation factor 4A-III OS=Homo sapiens GN=EIF4A3 PE=1 SV=4	0.005	1.345	3	1	1	1	1	411	46.8	6.73	0	1
P04080	Cystatin-B OS=Homo sapiens GN=CSTB PE=1 SV=2	0.005	1.342	12	1	1	1	1	98	11.1	7.56	2.07	1
P25398	40S ribosomal protein S12 OS=Homo sapiens GN=RPS12 PE=1 SV=3	0.005	1.333	14	1	1	1	1	132	14.5	7.21	0	1
P37802	Transgelin-2 OS=Homo sapiens GN=TAGLN2 PE=1 SV=3	0.005	1.328	7	1	1	1	1	199	22.4	8.25	0	1
F6TLX2	Glyoxalase domain-containing protein 4 OS=Homo sapiens GN=GLOD4 PE=1 SV=1	0.005	1.323	3	1	1	1	1	502	54.7	8.7	0	1
P46087	Probable 28S rRNA (cytosine(4447)-C(5))-methyltransferase OS=Homo sapiens GN=NOP2 PE=1 SV=2	0.005	1.318	2	1	1	1	1	812	89.2	9.23	0	1
O75533	Splicing factor 3B subunit 1 OS=Homo sapiens GN=SF3B1 PE=1 SV=3	0.005	1.317	1	1	1	1	1	1304	145.7	7.09	0	1
P52292	Importin subunit alpha-1 OS=Homo sapiens GN=KPNA2 PE=1 SV=1	0.005	1.304	3	1	1	1	1	529	57.8	5.4	0	1
P42025	Beta-centractin OS=Homo sapiens GN=ACTR1B PE=1 SV=1	0.005	1.3	3	1	1	1	1	376	42.3	6.4	0	1
P61604	10 kDa heat shock protein, mitochondrial OS=Homo sapiens GN=HSPE1 PE=1 SV=2	0.007	1.293	10	1	1	1	1	102	10.9	8.92	1.96	1
Q9Y266	Nuclear migration protein nudC OS=Homo sapiens GN=NUDC PE=1 SV=1	0.007	1.29	5	1	1	1	1	331	38.2	5.38	0	1
Q96KP4	Cytosolic non-specific dipeptidase OS=Homo sapiens GN=CNDP2 PE=1 SV=2	0.009	1.278	2	1	1	1	1	475	52.8	5.97	0	1
P09661	U2 small nuclear ribonucleoprotein A' OS=Homo sapiens GN=SNRPA1 PE=1 SV=2	0.009	1.272	5	1	1	1	1	255	28.4	8.62	0	1
P06737	Glycogen phosphorylase, liver form OS=Homo sapiens GN=PYGL PE=1 SV=4	0.009	1.266	1	1	1	1	1	847	97.1	7.17	0	1
A0A0A6YYG9	Protein ARPC4-TTLL3 OS=Homo sapiens GN=ARPC4-TTLL3 PE=4 SV=1	0.008	1.262	2	1	1	1	1	625	71.7	5.88	0	1
C9JIZ6	Prosaposin OS=Homo sapiens GN=PSAP PE=1 SV=2	0.01	1.254	2	1	1	1	1	527	58.4	5.17	0	1
Q9BS26	Endoplasmic reticulum resident protein 44 OS=Homo sapiens GN=ERP44 PE=1 SV=1	0.01	1.248	2	1	1	1	1	406	46.9	5.26	1.63	1
Q9Y5U9	Immediate early response 3-interacting protein 1 OS=Homo sapiens GN=IER3IP1 PE=1 SV=1	0.01	1.243	10	1	1	1	1	82	9	8.22	0	1
A0A087WUT6	Eukaryotic translation initiation factor 5B OS=Homo sapiens GN=EIF5B PE=1 SV=1	0.01	1.234	1	1	1	1	1	1220	138.6	5.58	0	1
P35659	Protein DEK OS=Homo sapiens GN=DEK PE=1 SV=1	0.01	1.229	3	1	1	1	1	375	42.6	8.56	0	1
Q9Y3F4	Serine-threonine kinase receptor-associated protein OS=Homo sapiens GN=STRAP PE=1 SV=1	0.009	1.221	5	1	1	1	1	350	38.4	5.12	0	1
Q96I24	Far upstream element-binding protein 3 OS=Homo sapiens GN=FUBP3 PE=1 SV=2	0.009	1.218	2	1	1	1	1	572	61.6	8.38	0	1
P62829	60S ribosomal protein L23 OS=Homo sapiens GN=RPL23 PE=1 SV=1	0.009	1.218	14	1	1	1	1	140	14.9	10.51	0	1
O15234	Protein CASC3 OS=Homo sapiens GN=CASC3 PE=1 SV=2	0.009	1.213	6	1	1	1	1	703	76.2	6.48	0	1
P50914	60S ribosomal protein L14 OS=Homo sapiens GN=RPL14 PE=1 SV=4	0.009	1.21	6	1	1	1	1	215	23.4	10.93	0	1
P08621	U1 small nuclear ribonucleoprotein 70 kDa OS=Homo sapiens GN=SNRNP70 PE=1 SV=2	0.01	1.208	3	1	1	1	1	437	51.5	9.94	0	1
A0A0A0MSS8	Aldo-keto reductase family 1 member C3 OS=Homo sapiens GN=AKR1C3 PE=1 SV=1	0.01	1.201	2	1	1	1	1	323	36.8	7.94	0	1
P16615	Sarcoplasmic/endoplasmic reticulum calcium ATPase 2 OS=Homo sapiens GN=ATP2A2 PE=1 SV=1	0.011	1.197	1	1	1	1	1	1042	114.7	5.34	0	1
Q92598	Heat shock protein 105 kDa OS=Homo sapiens GN=HSPH1 PE=1 SV=1	0.011	1.196	2	1	1	1	1	858	96.8	5.39	0	1
P84103	Serine/arginine-rich splicing factor 3 OS=Homo sapiens GN=SRSF3 PE=1 SV=1	0.011	1.195	5	1	1	1	1	164	19.3	11.65	1.84	1
P20645	Cation-dependent mannose-6-phosphate receptor OS=Homo sapiens GN=M6PR PE=1 SV=1	0.011	1.194	5	1	1	1	1	277	31	5.83	0	1
P62195	26S protease regulatory subunit 8 OS=Homo sapiens GN=PSMC5 PE=1 SV=1	0.013	1.191	3	1	1	1	1	406	45.6	7.55	0	1
A1Z1Q3	O-acetyl-ADP-ribose deacetylase MACROD2 OS=Homo sapiens GN=MACROD2 PE=1 SV=1	0.013	1.178	8	1	2	1	1	448	50	4.61	0	1
O95373	Importin-7 OS=Homo sapiens GN=IPO7 PE=1 SV=1	0.013	1.156	1	1	1	1	1	1038	119.4	4.82	0	1
P17812	CTP synthase 1 OS=Homo sapiens GN=CTPS1 PE=1 SV=2	0.013	1.156	2	1	1	1	1	591	66.6	6.46	0	1
A0A0C4DFU2	Superoxide dismutase OS=Homo sapiens GN=SOD2 PE=1 SV=1	0.013	1.155	7	1	1	1	1	222	24.7	8.25	0	1
Q07021	Complement component 1 Q subcomponent-binding protein, mitochondrial OS=Homo sapiens GN=C1QBP PE=1 SV=1	0.013	1.143	7	1	2	1	1	282	31.3	4.84	0	1
H7BY55	Complement decay-accelerating factor OS=Homo sapiens GN=CD55 PE=1 SV=2	0.013	1.142	3	1	1	1	1	550	58.9	8.78	0	1
P61254	60S ribosomal protein L26 OS=Homo sapiens GN=RPL26 PE=1 SV=1	0.013	1.14	6	1	1	1	1	145	17.2	10.55	1.66	1
O76003	Glutaredoxin-3 OS=Homo sapiens GN=GLRX3 PE=1 SV=2	0.013	1.132	4	1	1	1	1	335	37.4	5.39	0	1
P00403	Cytochrome c oxidase subunit 2 OS=Homo sapiens GN=MT-CO2 PE=1 SV=1	0.013	1.131	4	1	1	1	1	227	25.5	4.82	1.74	1
K7ELC2	40S ribosomal protein S15 OS=Homo sapiens GN=RPS15 PE=1 SV=1	0.013	1.127	13	1	1	1	1	152	17.7	10.39	0	1
P11766	Alcohol dehydrogenase class-3 OS=Homo sapiens GN=ADH5 PE=1 SV=4	0.013	1.125	2	1	1	1	1	374	39.7	7.49	1.64	1
Q14019	Coactosin-like protein OS=Homo sapiens GN=COTL1 PE=1 SV=3	0.014	1.12	6	1	1	1	1	142	15.9	5.67	1.76	1
Q8NC51	Plasminogen activator inhibitor 1 RNA-binding protein OS=Homo sapiens GN=SERBP1 PE=1 SV=2	0.014	1.117	3	1	1	1	1	408	44.9	8.65	1.75	1
P53396	ATP-citrate synthase OS=Homo sapiens GN=ACLY PE=1 SV=3	0.014	1.116	1	1	1	1	1	1101	120.8	7.33	0	1
P17980	26S protease regulatory subunit 6A OS=Homo sapiens GN=PSMC3 PE=1 SV=3	0.014	1.107	5	1	1	1	1	439	49.2	5.24	0	1
P37837	Transaldolase OS=Homo sapiens GN=TALDO1 PE=1 SV=2	0.014	1.094	2	1	1	1	1	337	37.5	6.81	1.67	1
Q14690	Protein RRP5 homolog OS=Homo sapiens GN=PDCD11 PE=1 SV=3	0.014	1.092	1	1	1	1	1	1871	208.6	8.87	1.88	1
P51858	Hepatoma-derived growth factor OS=Homo sapiens GN=HDGF PE=1 SV=1	0.014	1.087	4	1	1	1	1	240	26.8	4.73	0	1
Q8N7A1	Kelch domain-containing protein 1 OS=Homo sapiens GN=KLHDC1 PE=2 SV=2	0.014	1.084	2	1	1	1	1	406	46.7	6.06	2.01	1
P09012	U1 small nuclear ribonucleoprotein A OS=Homo sapiens GN=SNRPA PE=1 SV=3	0.015	1.08	3	1	1	1	1	282	31.3	9.83	0	1
A0A087WUZ3	Spectrin beta chain OS=Homo sapiens GN=SPTBN1 PE=1 SV=1	0.015	1.078	1	1	1	1	1	2366	274.7	5.57	0	1
P43490	Nicotinamide phosphoribosyltransferase OS=Homo sapiens GN=NAMPT PE=1 SV=1	0.015	1.067	1	1	1	1	1	491	55.5	7.15	0	1
P39748	Flap endonuclease 1 OS=Homo sapiens GN=FEN1 PE=1 SV=1	0.015	1.066	3	1	1	1	1	380	42.6	8.62	1.75	1
Q9Y696	Chloride intracellular channel protein 4 OS=Homo sapiens GN=CLIC4 PE=1 SV=4	0.015	1.054	4	1	1	1	1	253	28.8	5.59	0	1
E7EVA0	Microtubule-associated protein OS=Homo sapiens GN=MAP4 PE=1 SV=1	0.015	1.052	1	1	1	1	1	2297	245.3	6.23	0	1
K7EM18	Eukaryotic translation initiation factor 1 OS=Homo sapiens GN=EIF1 PE=1 SV=1	0.015	1.037	12	1	1	1	1	121	13.6	7.9	0	1
P50454	Serpin H1 OS=Homo sapiens GN=SERPINH1 PE=1 SV=2	0.014	1.036	3	1	1	1	1	418	46.4	8.69	0	1
P25815	Protein S100-P OS=Homo sapiens GN=S100P PE=1 SV=2	0.014	1.034	11	1	2	1	1	95	10.4	4.88	1.69	1
P49257	Protein ERGIC-53 OS=Homo sapiens GN=LMAN1 PE=1 SV=2	0.014	1.027	3	1	1	1	1	510	57.5	6.77	0	1
M0QYN0	Myeloid-derived growth factor OS=Homo sapiens GN=MYDGF PE=1 SV=1	0.014	1.011	5	1	1	1	1	189	20.4	5.3	0	1
G1AUC5	Protein phosphatase inhibitor 2-like protein OS=Homo sapiens GN=PPP1R2P3 PE=1 SV=1	0.014	1.005	5	1	1	1	1	205	23.1	4.87	0	1
P49773	Histidine triad nucleotide-binding protein 1 OS=Homo sapiens GN=HINT1 PE=1 SV=2	0.014	1.001	11	1	1	1	1	126	13.8	6.95	0	1
Q14566	DNA replication licensing factor MCM6 OS=Homo sapiens GN=MCM6 PE=1 SV=1	0.016	0.997	1	1	1	1	1	821	92.8	5.41	0	1
Q9HB71	Calcyclin-binding protein OS=Homo sapiens GN=CACYBP PE=1 SV=2	0.016	0.993	3	1	1	1	1	228	26.2	8.25	0	1
Q9UHG3	Prenylcysteine oxidase 1 OS=Homo sapiens GN=PCYOX1 PE=1 SV=3	0.02	0.989	1	1	1	1	1	505	56.6	6.18	0	1
A0A0A0MRR7	U1 small nuclear ribonucleoprotein C OS=Homo sapiens GN=SNRPC PE=1 SV=1	0.02	0.985	10	1	1	1	1	180	19.7	9.58	0	1
E7EX17	Eukaryotic translation initiation factor 4B OS=Homo sapiens GN=EIF4B PE=1 SV=1	0.02	0.976	1	1	1	1	1	616	69.7	5.67	1.61	1
B0QY89	Eukaryotic translation initiation factor 3 subunit L OS=Homo sapiens GN=EIF3L PE=1 SV=1	0.02	0.969	3	1	1	1	1	607	70.9	6.65	0	1
Q9Y4L1	Hypoxia up-regulated protein 1 OS=Homo sapiens GN=HYOU1 PE=1 SV=1	0.022	0.963	2	1	1	1	1	999	111.3	5.22	0	1
F5H522	Voltage-dependent L-type calcium channel subunit alpha OS=Homo sapiens GN=CACNA1C PE=1 SV=1	0.022	0.955	2	1	1	1	1	2163	242.3	7.01	0	1
P42766	60S ribosomal protein L35 OS=Homo sapiens GN=RPL35 PE=1 SV=2	0.022	0.955	7	1	1	1	1	123	14.5	11.05	0	1
Q9Y265	RuvB-like 1 OS=Homo sapiens GN=RUVBL1 PE=1 SV=1	0.022	0.949	2	1	1	1	1	456	50.2	6.42	0	1
H7C2I1	Protein arginine N-methyltransferase 1 OS=Homo sapiens GN=PRMT1 PE=1 SV=1	0.022	0.945	3	1	1	1	1	371	42.4	5.35	0	1
Q9NZM1	Myoferlin OS=Homo sapiens GN=MYOF PE=1 SV=1	0.022	0.938	1	1	1	1	1	2061	234.6	6.18	0	1
Q04760	Lactoylglutathione lyase OS=Homo sapiens GN=GLO1 PE=1 SV=4	0.022	0.933	5	1	1	1	1	184	20.8	5.31	0	1
P05362	Intercellular adhesion molecule 1 OS=Homo sapiens GN=ICAM1 PE=1 SV=2	0.022	0.933	2	1	1	1	1	532	57.8	7.99	0	1

## Sheet: 10 ng replicate 1
Accession	Description	Exp. q-value: Combined	Sum PEP Score	Coverage [%]	# Peptides	# PSMs	# Unique Peptides	# Protein Groups	# AAs	MW [kDa]	calc. pI	Score Sequest HT: Sequest HT	# Peptides (by Search Engine): Sequest HT
P21333	Filamin-A OS=Homo sapiens GN=FLNA PE=1 SV=4	0	283.032	29	46	82	44	1	2647	280.6	6.06	191.65	46
O75369	Filamin-B OS=Homo sapiens GN=FLNB PE=1 SV=2	0	185.511	24	37	64	35	1	2602	278	5.73	116.39	37
Q09666	Neuroblast differentiation-associated protein AHNAK OS=Homo sapiens GN=AHNAK PE=1 SV=2	0	162.463	19	43	58	43	1	5890	628.7	6.15	113.37	43
P14618	Pyruvate kinase PKM OS=Homo sapiens GN=PKM PE=1 SV=4	0	148.676	46	17	97	17	1	531	57.9	7.84	185.06	17
P00558	Phosphoglycerate kinase 1 OS=Homo sapiens GN=PGK1 PE=1 SV=3	0	138.522	46	14	55	14	1	417	44.6	8.1	139.42	14
P04406	Glyceraldehyde-3-phosphate dehydrogenase OS=Homo sapiens GN=GAPDH PE=1 SV=3	0	131.588	41	11	88	11	1	335	36	8.46	215.36	11
P11142	Heat shock cognate 71 kDa protein OS=Homo sapiens GN=HSPA8 PE=1 SV=1	0	130.469	39	17	73	15	1	646	70.9	5.52	133.97	17
P06733	Alpha-enolase OS=Homo sapiens GN=ENO1 PE=1 SV=2	0	123.948	44	14	151	14	1	434	47.1	7.39	151.95	14
P78527	DNA-dependent protein kinase catalytic subunit OS=Homo sapiens GN=PRKDC PE=1 SV=3	0	122.029	10	31	37	31	1	4128	468.8	7.12	75.15	31
P31327	Carbamoyl-phosphate synthase [ammonia], mitochondrial OS=Homo sapiens GN=CPS1 PE=1 SV=2	0	121.229	20	21	40	21	1	1500	164.8	6.74	93.93	21
P10809	60 kDa heat shock protein, mitochondrial OS=Homo sapiens GN=HSPD1 PE=1 SV=2	0	113.426	39	16	50	16	1	573	61	5.87	105.02	16
P08238	Heat shock protein HSP 90-beta OS=Homo sapiens GN=HSP90AB1 PE=1 SV=4	0	110.626	35	17	68	9	1	724	83.2	5.03	170.36	17
P60709	Actin, cytoplasmic 1 OS=Homo sapiens GN=ACTB PE=1 SV=1	0	109.211	44	11	91	5	1	375	41.7	5.48	209.19	11
P05787	Keratin, type II cytoskeletal 8 OS=Homo sapiens GN=KRT8 PE=1 SV=7	0	108.977	36	16	205	15	1	483	53.7	5.59	164.64	16
P06576	ATP synthase subunit beta, mitochondrial OS=Homo sapiens GN=ATP5B PE=1 SV=3	0	107.333	36	13	31	13	1	529	56.5	5.4	84.96	13
P11021	78 kDa glucose-regulated protein OS=Homo sapiens GN=HSPA5 PE=1 SV=2	0	105.216	34	16	45	15	1	654	72.3	5.16	126.85	16
P68366	Tubulin alpha-4A chain OS=Homo sapiens GN=TUBA4A PE=1 SV=1	0	103.358	32	10	39	5	1	448	49.9	5.06	106.01	10
P22314	Ubiquitin-like modifier-activating enzyme 1 OS=Homo sapiens GN=UBA1 PE=1 SV=3	0	97.401	16	13	30	13	1	1058	117.8	5.76	78.84	13
F5H5D3	Tubulin alpha chain OS=Homo sapiens GN=TUBA1C PE=1 SV=1	0	93.884	34	12	69	7	1	519	57.7	5.07	137.8	12
P35579	Myosin-9 OS=Homo sapiens GN=MYH9 PE=1 SV=4	0	90.54	17	22	30	19	1	1960	226.4	5.6	63.52	22
P07437	Tubulin beta chain OS=Homo sapiens GN=TUBB PE=1 SV=2	0	90.249	29	11	60	3	1	444	49.6	4.89	115.52	11
P68371	Tubulin beta-4B chain OS=Homo sapiens GN=TUBB4B PE=1 SV=1	0	89.805	29	11	59	3	1	445	49.8	4.89	115.18	11
P13639	Elongation factor 2 OS=Homo sapiens GN=EEF2 PE=1 SV=4	0	87.122	21	18	42	18	1	858	95.3	6.83	83.59	18
P08670	Vimentin OS=Homo sapiens GN=VIM PE=1 SV=4	0	86.379	33	14	61	14	1	466	53.6	5.12	83.67	14
P07900	Heat shock protein HSP 90-alpha OS=Homo sapiens GN=HSP90AA1 PE=1 SV=5	0	83.512	32	16	53	9	1	732	84.6	5.02	109.57	16
A0A087WVQ6	Clathrin heavy chain OS=Homo sapiens GN=CLTC PE=1 SV=1	0	82.91	15	18	23	18	1	1679	191.9	5.69	58.77	18
P46940	Ras GTPase-activating-like protein IQGAP1 OS=Homo sapiens GN=IQGAP1 PE=1 SV=1	0	80.049	15	16	22	16	1	1657	189.1	6.48	48.75	16
O43707	Alpha-actinin-4 OS=Homo sapiens GN=ACTN4 PE=1 SV=2	0	79.229	20	13	21	11	1	911	104.8	5.44	52.09	13
P49327	Fatty acid synthase OS=Homo sapiens GN=FASN PE=1 SV=3	0	79.176	12	19	22	19	1	2511	273.3	6.44	47.08	19
P63244	Receptor of activated protein C kinase 1 OS=Homo sapiens GN=RACK1 PE=1 SV=3	0	77.711	41	10	24	10	1	317	35.1	7.69	60.98	10
P05783	Keratin, type I cytoskeletal 18 OS=Homo sapiens GN=KRT18 PE=1 SV=2	0	76.12	32	11	65	10	1	430	48	5.45	99.82	11
P38646	Stress-70 protein, mitochondrial OS=Homo sapiens GN=HSPA9 PE=1 SV=2	0	74.173	21	11	22	11	1	679	73.6	6.16	55.18	11
P04075	Fructose-bisphosphate aldolase A OS=Homo sapiens GN=ALDOA PE=1 SV=2	0	74.022	43	8	54	8	1	364	39.4	8.09	93.16	8
G8JLB6	Heterogeneous nuclear ribonucleoprotein H OS=Homo sapiens GN=HNRNPH1 PE=1 SV=1	0	71.168	32	9	19	6	1	472	51.2	6.8	47.49	9
P62937	Peptidyl-prolyl cis-trans isomerase A OS=Homo sapiens GN=PPIA PE=1 SV=2	0	71.071	42	5	36	5	1	165	18	7.81	72.2	5
P55072	Transitional endoplasmic reticulum ATPase OS=Homo sapiens GN=VCP PE=1 SV=4	0	69.357	23	16	27	16	1	806	89.3	5.26	61.68	16
P07355	Annexin A2 OS=Homo sapiens GN=ANXA2 PE=1 SV=2	0	67.604	36	12	71	12	1	339	38.6	7.75	129.83	12
P60842	Eukaryotic initiation factor 4A-I OS=Homo sapiens GN=EIF4A1 PE=1 SV=1	0	67.074	31	10	22	6	1	406	46.1	5.48	56.86	10
P04083	Annexin A1 OS=Homo sapiens GN=ANXA1 PE=1 SV=2	0	66.446	40	10	22	10	1	346	38.7	7.02	55.09	10
Q00839	Heterogeneous nuclear ribonucleoprotein U OS=Homo sapiens GN=HNRNPU PE=1 SV=6	0	66.263	17	9	35	9	1	825	90.5	6	57.74	9
P22626	Heterogeneous nuclear ribonucleoproteins A2/B1 OS=Homo sapiens GN=HNRNPA2B1 PE=1 SV=2	0	66.254	32	7	144	6	1	353	37.4	8.95	160.28	7
P60174	Triosephosphate isomerase OS=Homo sapiens GN=TPI1 PE=1 SV=3	0	66.227	40	8	27	8	1	286	30.8	5.92	66.77	8
P26641	Elongation factor 1-gamma OS=Homo sapiens GN=EEF1G PE=1 SV=3	0	65.866	24	8	28	8	1	437	50.1	6.67	55.29	8
A0A0G2JIW1	Heat shock 70 kDa protein 1B OS=Homo sapiens GN=HSPA1B PE=1 SV=1	0	65.704	24	11	24	10	1	642	70.1	5.66	56.93	11
P14625	Endoplasmin OS=Homo sapiens GN=HSP90B1 PE=1 SV=1	0	65.144	25	11	28	10	1	803	92.4	4.84	59.75	11
P29401	Transketolase OS=Homo sapiens GN=TKT PE=1 SV=3	0	64.33	19	7	30	7	1	623	67.8	7.66	83.53	7
A0A0D9SGF6	Spectrin alpha chain, non-erythrocytic 1 OS=Homo sapiens GN=SPTAN1 PE=1 SV=1	0	61.835	11	20	21	20	1	2498	287.4	5.36	36.96	20
Q5TCI8	Prelamin-A/C OS=Homo sapiens GN=LMNA PE=1 SV=1	0	60.218	23	8	16	1	1	491	55.7	7.02	42.86	8
Q14204	Cytoplasmic dynein 1 heavy chain 1 OS=Homo sapiens GN=DYNC1H1 PE=1 SV=5	0	59.016	5	16	18	16	1	4646	532.1	6.4	44.55	16
P02545	Prelamin-A/C OS=Homo sapiens GN=LMNA PE=1 SV=1	0	58.935	17	8	17	1	1	664	74.1	7.02	48.51	8
Q14697	Neutral alpha-glucosidase AB OS=Homo sapiens GN=GANAB PE=1 SV=3	0	58.336	17	14	23	14	1	944	106.8	6.14	47.26	14
O43175	D-3-phosphoglycerate dehydrogenase OS=Homo sapiens GN=PHGDH PE=1 SV=4	0	57.815	26	11	17	11	1	533	56.6	6.71	39.88	11
Q15149	Plectin OS=Homo sapiens GN=PLEC PE=1 SV=3	0	56.859	5	15	17	15	1	4684	531.5	5.96	31.23	15
Q15365	Poly(rC)-binding protein 1 OS=Homo sapiens GN=PCBP1 PE=1 SV=2	0	56.234	40	8	26	6	1	356	37.5	7.09	42.63	8
Q15181	Inorganic pyrophosphatase OS=Homo sapiens GN=PPA1 PE=1 SV=2	0	56.134	49	9	23	9	1	289	32.6	5.86	51.2	9
J3KPF3	4F2 cell-surface antigen heavy chain OS=Homo sapiens GN=SLC3A2 PE=1 SV=1	0	55.046	26	11	15	11	1	631	68.1	5.05	41.15	11
P68032	Actin, alpha cardiac muscle 1 OS=Homo sapiens GN=ACTC1 PE=1 SV=1	0	54.904	23	7	59	2	1	377	42	5.39	121.85	7
P30086	Phosphatidylethanolamine-binding protein 1 OS=Homo sapiens GN=PEBP1 PE=1 SV=3	0	54.2	36	5	14	5	1	187	21	7.53	45.08	5
P05387	60S acidic ribosomal protein P2 OS=Homo sapiens GN=RPLP2 PE=1 SV=1	0	52.885	70	5	20	5	1	115	11.7	4.54	71.41	5
P25705	ATP synthase subunit alpha, mitochondrial OS=Homo sapiens GN=ATP5A1 PE=1 SV=1	0	52.553	22	10	21	10	1	553	59.7	9.13	58.95	10
Q13263	Transcription intermediary factor 1-beta OS=Homo sapiens GN=TRIM28 PE=1 SV=5	0	52.323	26	10	16	10	1	835	88.5	5.77	32.23	10
P50395	Rab GDP dissociation inhibitor beta OS=Homo sapiens GN=GDI2 PE=1 SV=2	0	51.172	33	12	17	12	1	445	50.6	6.47	29.62	12
Q08211	ATP-dependent RNA helicase A OS=Homo sapiens GN=DHX9 PE=1 SV=4	0	50.964	10	10	19	10	1	1270	140.9	6.84	32.52	10
P80723	Brain acid soluble protein 1 OS=Homo sapiens GN=BASP1 PE=1 SV=2	0	50.187	36	4	12	4	1	227	22.7	4.63	41.1	4
P12956	X-ray repair cross-complementing protein 6 OS=Homo sapiens GN=XRCC6 PE=1 SV=2	0	49.446	20	9	16	9	1	609	69.8	6.64	39.99	9
P07814	Bifunctional glutamate/proline--tRNA ligase OS=Homo sapiens GN=EPRS PE=1 SV=5	0	48.674	13	13	16	13	1	1512	170.5	7.33	27.27	13
P27797	Calreticulin OS=Homo sapiens GN=CALR PE=1 SV=1	0	48.427	22	5	15	5	1	417	48.1	4.44	37.39	5
P02786	Transferrin receptor protein 1 OS=Homo sapiens GN=TFRC PE=1 SV=2	0	48.37	19	11	16	11	1	760	84.8	6.61	41.3	11
P49588	Alanine--tRNA ligase, cytoplasmic OS=Homo sapiens GN=AARS PE=1 SV=2	0	48.227	16	10	13	10	1	968	106.7	5.53	26.28	10
A8MXP9	Matrin-3 OS=Homo sapiens GN=MATR3 PE=1 SV=1	0	47.74	17	11	17	11	1	895	99.9	6.04	36.21	11
Q06830	Peroxiredoxin-1 OS=Homo sapiens GN=PRDX1 PE=1 SV=1	0	47.382	61	10	59	8	1	199	22.1	8.13	92.7	10
P14866	Heterogeneous nuclear ribonucleoprotein L OS=Homo sapiens GN=HNRNPL PE=1 SV=2	0	45.919	22	8	18	8	1	589	64.1	8.22	29.68	8
Q13283	Ras GTPase-activating protein-binding protein 1 OS=Homo sapiens GN=G3BP1 PE=1 SV=1	0	44.184	39	11	15	11	1	466	52.1	5.52	29.53	11
P12814	Alpha-actinin-1 OS=Homo sapiens GN=ACTN1 PE=1 SV=2	0	43.95	12	8	11	6	1	892	103	5.41	23.29	8
P68104	Elongation factor 1-alpha 1 OS=Homo sapiens GN=EEF1A1 PE=1 SV=1	0	43.904	24	8	35	8	1	462	50.1	9.01	88.36	8
Q16719	Kynureninase OS=Homo sapiens GN=KYNU PE=1 SV=1	0	43.762	24	8	13	8	1	465	52.3	7.03	29.43	8
P34932	Heat shock 70 kDa protein 4 OS=Homo sapiens GN=HSPA4 PE=1 SV=4	0	43.224	22	11	16	10	1	840	94.3	5.19	28.65	11
P23526	Adenosylhomocysteinase OS=Homo sapiens GN=AHCY PE=1 SV=4	0	43.193	22	8	11	8	1	432	47.7	6.34	31.53	8
P62979	Ubiquitin-40S ribosomal protein S27a OS=Homo sapiens GN=RPS27A PE=1 SV=2	0	42.259	40	5	41	5	1	156	18	9.64	95.13	5
P00338	L-lactate dehydrogenase A chain OS=Homo sapiens GN=LDHA PE=1 SV=2	0	42.234	23	7	39	7	1	332	36.7	8.27	44.61	7
P36952	Serpin B5 OS=Homo sapiens GN=SERPINB5 PE=1 SV=2	0	41.811	35	9	15	9	1	375	42.1	6.05	38.15	9
A0A0U1RRM4	Polypyrimidine tract-binding protein 1 OS=Homo sapiens GN=PTBP1 PE=1 SV=1	0	41.742	16	6	15	6	1	588	62.4	9.1	33.19	6
O00299	Chloride intracellular channel protein 1 OS=Homo sapiens GN=CLIC1 PE=1 SV=4	0	40.895	41	5	9	5	1	241	26.9	5.17	27.41	5
Q5T6W2	Heterogeneous nuclear ribonucleoprotein K (Fragment) OS=Homo sapiens GN=HNRNPK PE=1 SV=1	0	40.608	25	6	13	1	1	379	41.8	5.59	37.34	6
P61978	Heterogeneous nuclear ribonucleoprotein K OS=Homo sapiens GN=HNRNPK PE=1 SV=1	0	39.628	25	7	18	2	1	463	50.9	5.54	35.55	7
Q12906	Interleukin enhancer-binding factor 3 OS=Homo sapiens GN=ILF3 PE=1 SV=3	0	39.578	13	9	11	9	1	894	95.3	8.76	28.88	9
P49411	Elongation factor Tu, mitochondrial OS=Homo sapiens GN=TUFM PE=1 SV=2	0	39.34	30	10	14	10	1	452	49.5	7.61	26.16	10
E9PRY8	Elongation factor 1-delta OS=Homo sapiens GN=EEF1D PE=1 SV=1	0	39.134	16	8	11	7	1	697	76.5	7.05	35.03	8
P42765	3-ketoacyl-CoA thiolase, mitochondrial OS=Homo sapiens GN=ACAA2 PE=1 SV=2	0	39.102	40	9	13	9	1	397	41.9	8.09	19.3	9
P78371	T-complex protein 1 subunit beta OS=Homo sapiens GN=CCT2 PE=1 SV=4	0	38.79	20	8	10	8	1	535	57.5	6.46	27.36	8
P12268	Inosine-5'-monophosphate dehydrogenase 2 OS=Homo sapiens GN=IMPDH2 PE=1 SV=2	0	38.664	22	8	10	8	1	514	55.8	6.9	27.1	8
P07737	Profilin-1 OS=Homo sapiens GN=PFN1 PE=1 SV=2	0	38.562	50	5	20	5	1	140	15	8.27	52.49	5
P18669	Phosphoglycerate mutase 1 OS=Homo sapiens GN=PGAM1 PE=1 SV=2	0	38.428	27	4	15	4	1	254	28.8	7.18	38.22	4
P41091	Eukaryotic translation initiation factor 2 subunit 3 OS=Homo sapiens GN=EIF2S3 PE=1 SV=3	0	38.364	20	7	12	7	1	472	51.1	8.4	30.23	7
P55795	Heterogeneous nuclear ribonucleoprotein H2 OS=Homo sapiens GN=HNRNPH2 PE=1 SV=1	0	38.314	11	3	6	1	1	449	49.2	6.3	25.39	3
P62258	14-3-3 protein epsilon OS=Homo sapiens GN=YWHAE PE=1 SV=1	0	38.029	33	7	27	5	1	255	29.2	4.74	34.3	7
Q01082	Spectrin beta chain, non-erythrocytic 1 OS=Homo sapiens GN=SPTBN1 PE=1 SV=2	0	37.824	6	9	9	9	1	2364	274.4	5.57	24.36	9
Q15366	Poly(rC)-binding protein 2 OS=Homo sapiens GN=PCBP2 PE=1 SV=1	0	37.461	18	4	13	2	1	365	38.6	6.79	25.22	4
O60506	Heterogeneous nuclear ribonucleoprotein Q OS=Homo sapiens GN=SYNCRIP PE=1 SV=2	0	37.168	19	9	11	6	1	623	69.6	8.59	21.71	9
Q92841	Probable ATP-dependent RNA helicase DDX17 OS=Homo sapiens GN=DDX17 PE=1 SV=2	0	37.061	18	11	15	8	1	729	80.2	8.27	36.04	11
O75367	Core histone macro-H2A.1 OS=Homo sapiens GN=H2AFY PE=1 SV=4	0	36.788	26	6	10	6	1	372	39.6	9.79	29.89	6
Q04637	Eukaryotic translation initiation factor 4 gamma 1 OS=Homo sapiens GN=EIF4G1 PE=1 SV=4	0	36.702	11	9	18	9	1	1599	175.4	5.33	13.43	9
Q15084	Protein disulfide-isomerase A6 OS=Homo sapiens GN=PDIA6 PE=1 SV=1	0	36.694	20	6	13	6	1	440	48.1	5.08	33.2	6
P26038	Moesin OS=Homo sapiens GN=MSN PE=1 SV=3	0	36.47	15	7	15	3	1	577	67.8	6.4	28.73	7
P62906	60S ribosomal protein L10a OS=Homo sapiens GN=RPL10A PE=1 SV=2	0	36.297	26	5	11	5	1	217	24.8	9.94	24.83	5
P31153	S-adenosylmethionine synthase isoform type-2 OS=Homo sapiens GN=MAT2A PE=1 SV=1	0	36.234	20	8	12	8	1	395	43.6	6.48	26.75	8
P20042	Eukaryotic translation initiation factor 2 subunit 2 OS=Homo sapiens GN=EIF2S2 PE=1 SV=2	0	36.212	30	8	13	8	1	333	38.4	5.8	23.21	8
P20700	Lamin-B1 OS=Homo sapiens GN=LMNB1 PE=1 SV=2	0	35.994	18	8	11	8	1	586	66.4	5.16	26.19	8
I3L504	Eukaryotic translation initiation factor 5A-1 OS=Homo sapiens GN=EIF5A PE=1 SV=1	0	35.809	16	3	11	3	1	186	20.5	5.25	29.39	3
P13797	Plastin-3 OS=Homo sapiens GN=PLS3 PE=1 SV=4	0	35.765	21	10	11	10	1	630	70.8	5.6	23.94	10
P49321	Nuclear autoantigenic sperm protein OS=Homo sapiens GN=NASP PE=1 SV=2	0	35.438	14	5	7	5	1	788	85.2	4.3	12.48	5
P26639	Threonine--tRNA ligase, cytoplasmic OS=Homo sapiens GN=TARS PE=1 SV=3	0	35.34	14	8	12	8	1	723	83.4	6.67	31.38	8
Q04695	Keratin, type I cytoskeletal 17 OS=Homo sapiens GN=KRT17 PE=1 SV=2	0	35.272	25	9	47	9	1	432	48.1	5.02	35.24	9
G3V4C1	Heterogeneous nuclear ribonucleoproteins C1/C2 OS=Homo sapiens GN=HNRNPC PE=1 SV=1	0	35.104	26	7	9	7	1	292	32.2	5.08	26.05	7
J3KTA4	Probable ATP-dependent RNA helicase DDX5 OS=Homo sapiens GN=DDX5 PE=1 SV=1	0	34.847	21	11	16	8	1	614	69	8.85	37.91	11
A0A0A0MTS2	Glucose-6-phosphate isomerase (Fragment) OS=Homo sapiens GN=GPI PE=1 SV=1	0	34.377	16	7	13	7	1	573	64.8	9.04	25.06	7
P09429	High mobility group protein B1 OS=Homo sapiens GN=HMGB1 PE=1 SV=3	0	34.133	27	6	13	6	1	215	24.9	5.74	36.09	6
P62805	Histone H4 OS=Homo sapiens GN=HIST1H4A PE=1 SV=2	0	33.857	42	5	56	5	1	103	11.4	11.36	128	5
P50991	T-complex protein 1 subunit delta OS=Homo sapiens GN=CCT4 PE=1 SV=4	0	33.69	18	7	12	6	1	539	57.9	7.83	27.93	7
Q08J23	tRNA (cytosine(34)-C(5))-methyltransferase OS=Homo sapiens GN=NSUN2 PE=1 SV=2	0	33.509	18	7	9	7	1	767	86.4	6.77	16.14	7
Q99497	Protein DJ-1 OS=Homo sapiens GN=PARK7 PE=1 SV=2	0	33.441	38	5	9	5	1	189	19.9	6.79	27.28	5
P62263	40S ribosomal protein S14 OS=Homo sapiens GN=RPS14 PE=1 SV=3	0	33.126	29	4	25	4	1	151	16.3	10.05	40.41	4
O14980	Exportin-1 OS=Homo sapiens GN=XPO1 PE=1 SV=1	0	32.77	11	9	11	9	1	1071	123.3	6.06	25.4	9
P07237	Protein disulfide-isomerase OS=Homo sapiens GN=P4HB PE=1 SV=3	0	32.707	16	7	11	7	1	508	57.1	4.87	31.1	7
A0A1C7CYX9	Dihydropyrimidinase-related protein 2 OS=Homo sapiens GN=DPYSL2 PE=1 SV=1	0	32.65	18	7	9	7	1	677	73.5	6.35	18.43	7
P36578	60S ribosomal protein L4 OS=Homo sapiens GN=RPL4 PE=1 SV=5	0	32.631	17	6	11	6	1	427	47.7	11.06	32.84	6
K7ELL7	Glucosidase 2 subunit beta OS=Homo sapiens GN=PRKCSH PE=1 SV=1	0	32.362	24	7	17	7	1	535	60.2	4.41	22.8	7
Q15293	Reticulocalbin-1 OS=Homo sapiens GN=RCN1 PE=1 SV=1	0	32.254	27	5	11	5	1	331	38.9	5	22.15	5
P27824	Calnexin OS=Homo sapiens GN=CANX PE=1 SV=2	0	32.177	15	6	9	4	1	592	67.5	4.6	27.08	6
P62241	40S ribosomal protein S8 OS=Homo sapiens GN=RPS8 PE=1 SV=2	0	31.602	25	5	10	5	1	208	24.2	10.32	29.13	5
P04080	Cystatin-B OS=Homo sapiens GN=CSTB PE=1 SV=2	0	31.341	70	4	12	4	1	98	11.1	7.56	25.18	4
Q9Y277	Voltage-dependent anion-selective channel protein 3 OS=Homo sapiens GN=VDAC3 PE=1 SV=1	0	31.18	33	6	7	5	1	283	30.6	8.66	21.67	6
Q9Y490	Talin-1 OS=Homo sapiens GN=TLN1 PE=1 SV=3	0	30.979	7	10	10	10	1	2541	269.6	6.07	8.42	10
Q32Q12	Nucleoside diphosphate kinase OS=Homo sapiens GN=NME1-NME2 PE=1 SV=1	0	30.889	32	5	11	5	1	292	32.6	8.48	28.1	5
Q9BUF5	Tubulin beta-6 chain OS=Homo sapiens GN=TUBB6 PE=1 SV=1	0	30.79	12	5	14	1	1	446	49.8	4.88	27.77	5
P13010	X-ray repair cross-complementing protein 5 OS=Homo sapiens GN=XRCC5 PE=1 SV=3	0	30.752	12	7	9	7	1	732	82.7	5.81	28.27	7
P61247	40S ribosomal protein S3a OS=Homo sapiens GN=RPS3A PE=1 SV=2	0	30.645	21	5	10	5	1	264	29.9	9.73	23.16	5
Q96AE4	Far upstream element-binding protein 1 OS=Homo sapiens GN=FUBP1 PE=1 SV=3	0	30.611	21	6	14	3	1	644	67.5	7.61	9.94	6
P27348	14-3-3 protein theta OS=Homo sapiens GN=YWHAQ PE=1 SV=1	0	30.49	20	6	18	4	1	245	27.7	4.78	26.88	6
P15880	40S ribosomal protein S2 OS=Homo sapiens GN=RPS2 PE=1 SV=2	0	30.458	23	5	25	5	1	293	31.3	10.24	28.88	5
P06748	Nucleophosmin OS=Homo sapiens GN=NPM1 PE=1 SV=2	0	30.411	27	4	13	4	1	294	32.6	4.78	31.59	4
P30101	Protein disulfide-isomerase A3 OS=Homo sapiens GN=PDIA3 PE=1 SV=4	0	30.384	14	6	12	6	1	505	56.7	6.35	27.41	6
P09960	Leukotriene A-4 hydrolase OS=Homo sapiens GN=LTA4H PE=1 SV=2	0	30.374	11	5	9	5	1	611	69.2	6.18	16.04	5
P42167	Lamina-associated polypeptide 2, isoforms beta/gamma OS=Homo sapiens GN=TMPO PE=1 SV=2	0	29.89	18	4	8	4	1	454	50.6	9.38	21.31	4
Q99714	3-hydroxyacyl-CoA dehydrogenase type-2 OS=Homo sapiens GN=HSD17B10 PE=1 SV=3	0	29.657	30	5	12	5	1	261	26.9	7.78	26.47	5
P39023	60S ribosomal protein L3 OS=Homo sapiens GN=RPL3 PE=1 SV=2	0	29.574	16	5	9	5	1	403	46.1	10.18	22.42	5
Q15233	Non-POU domain-containing octamer-binding protein OS=Homo sapiens GN=NONO PE=1 SV=4	0	29.366	16	5	12	5	1	471	54.2	8.95	23.38	5
P62424	60S ribosomal protein L7a OS=Homo sapiens GN=RPL7A PE=1 SV=2	0	29.163	19	5	10	5	1	266	30	10.61	27.33	5
P05388	60S acidic ribosomal protein P0 OS=Homo sapiens GN=RPLP0 PE=1 SV=1	0	28.942	23	4	11	4	1	317	34.3	5.97	31.35	4
J3KQ69	DNA replication licensing factor MCM3 OS=Homo sapiens GN=MCM3 PE=1 SV=2	0	28.821	12	7	11	7	1	818	91.9	6.33	12.32	7
P30050	60S ribosomal protein L12 OS=Homo sapiens GN=RPL12 PE=1 SV=1	0	28.816	36	4	12	4	1	165	17.8	9.42	33.93	4
P23284	Peptidyl-prolyl cis-trans isomerase B OS=Homo sapiens GN=PPIB PE=1 SV=2	0	28.678	28	5	11	5	1	216	23.7	9.41	35.56	5
P05023	Sodium/potassium-transporting ATPase subunit alpha-1 OS=Homo sapiens GN=ATP1A1 PE=1 SV=1	0	28.615	10	7	8	7	1	1023	112.8	5.49	15.22	7
P07195	L-lactate dehydrogenase B chain OS=Homo sapiens GN=LDHB PE=1 SV=2	0	28.585	15	4	24	4	1	334	36.6	6.05	36.56	4
Q12931	Heat shock protein 75 kDa, mitochondrial OS=Homo sapiens GN=TRAP1 PE=1 SV=3	0	28.547	14	6	14	5	1	704	80.1	8.21	32.87	6
Q13162	Peroxiredoxin-4 OS=Homo sapiens GN=PRDX4 PE=1 SV=1	0	28.519	20	5	9	4	1	271	30.5	6.29	20.25	5
P00505	Aspartate aminotransferase, mitochondrial OS=Homo sapiens GN=GOT2 PE=1 SV=3	0	28.471	22	8	8	8	1	430	47.5	9.01	22.28	8
E9PAV3	Nascent polypeptide-associated complex subunit alpha, muscle-specific form OS=Homo sapiens GN=NACA PE=1 SV=1	0	28.166	2	3	8	3	1	2078	205.3	9.58	21.59	3
P50454	Serpin H1 OS=Homo sapiens GN=SERPINH1 PE=1 SV=2	0	28.141	17	6	7	6	1	418	46.4	8.69	19.9	6
P31946	14-3-3 protein beta/alpha OS=Homo sapiens GN=YWHAB PE=1 SV=3	0	28.094	15	3	13	1	1	246	28.1	4.83	28.93	3
Q9P258	Protein RCC2 OS=Homo sapiens GN=RCC2 PE=1 SV=2	0	27.941	14	5	7	5	1	522	56	8.78	16.9	5
P21796	Voltage-dependent anion-selective channel protein 1 OS=Homo sapiens GN=VDAC1 PE=1 SV=2	0	27.857	30	6	6	5	1	283	30.8	8.54	17.49	6
P62701	40S ribosomal protein S4, X isoform OS=Homo sapiens GN=RPS4X PE=1 SV=2	0	27.837	33	8	21	8	1	263	29.6	10.15	19.08	8
P30044	Peroxiredoxin-5, mitochondrial OS=Homo sapiens GN=PRDX5 PE=1 SV=4	0	27.366	36	6	11	6	1	214	22.1	8.7	27.55	6
Q15046	Lysine--tRNA ligase OS=Homo sapiens GN=KARS PE=1 SV=3	0	27.331	17	7	8	7	1	597	68	6.35	16.13	7
P56537	Eukaryotic translation initiation factor 6 OS=Homo sapiens GN=EIF6 PE=1 SV=1	0	27.273	19	3	8	3	1	245	26.6	4.68	17.24	3
P50990	T-complex protein 1 subunit theta OS=Homo sapiens GN=CCT8 PE=1 SV=4	0	27.207	15	7	12	7	1	548	59.6	5.6	20.61	7
P35613	Basigin OS=Homo sapiens GN=BSG PE=1 SV=2	0	27.114	17	5	8	5	1	385	42.2	5.66	26.13	5
P52597	Heterogeneous nuclear ribonucleoprotein F OS=Homo sapiens GN=HNRNPF PE=1 SV=3	0	27.073	16	4	8	3	1	415	45.6	5.58	14.69	4
P62280	40S ribosomal protein S11 OS=Homo sapiens GN=RPS11 PE=1 SV=3	0	26.985	34	6	9	6	1	158	18.4	10.3	19.94	6
P17931	Galectin-3 OS=Homo sapiens GN=LGALS3 PE=1 SV=5	0	26.922	17	4	8	4	1	250	26.1	8.56	22.72	4
P40926	Malate dehydrogenase, mitochondrial OS=Homo sapiens GN=MDH2 PE=1 SV=3	0	26.808	20	5	9	5	1	338	35.5	8.68	22.66	5
Q16531	DNA damage-binding protein 1 OS=Homo sapiens GN=DDB1 PE=1 SV=1	0	26.721	10	7	8	7	1	1140	126.9	5.26	17.59	7
O75083	WD repeat-containing protein 1 OS=Homo sapiens GN=WDR1 PE=1 SV=4	0	26.682	17	5	6	5	1	606	66.2	6.65	10.02	5
P11940	Polyadenylate-binding protein 1 OS=Homo sapiens GN=PABPC1 PE=1 SV=2	0	26.515	17	7	12	5	1	636	70.6	9.5	18.15	7
P39687	Acidic leucine-rich nuclear phosphoprotein 32 family member A OS=Homo sapiens GN=ANP32A PE=1 SV=1	0	26.375	22	4	7	3	1	249	28.6	4.09	20.61	4
H0Y449	Nuclease-sensitive element-binding protein 1 (Fragment) OS=Homo sapiens GN=YBX1 PE=1 SV=1	0	26.332	17	4	7	2	1	374	42	10.43	25.55	4
O43852	Calumenin OS=Homo sapiens GN=CALU PE=1 SV=2	0	26.297	24	5	5	5	1	315	37.1	4.64	17.01	5
A0A087X0X3	Heterogeneous nuclear ribonucleoprotein M OS=Homo sapiens GN=HNRNPM PE=1 SV=1	0	26.282	13	6	10	6	1	730	77.5	8.78	15.85	6
A0A0C4DG17	40S ribosomal protein SA OS=Homo sapiens GN=RPSA PE=1 SV=1	0	26.275	29	6	28	6	1	300	33.3	4.87	22.48	6
Q15424	Scaffold attachment factor B1 OS=Homo sapiens GN=SAFB PE=1 SV=4	0	26.183	12	7	8	7	1	915	102.6	5.47	10.77	7
Q8NC51	Plasminogen activator inhibitor 1 RNA-binding protein OS=Homo sapiens GN=SERBP1 PE=1 SV=2	0	26.073	30	7	11	7	1	408	44.9	8.65	18.64	7
E9PB61	THO complex subunit 4 OS=Homo sapiens GN=ALYREF PE=1 SV=1	0	25.982	23	4	5	4	1	264	27.5	11.05	15.01	4
F5H2F4	C-1-tetrahydrofolate synthase, cytoplasmic OS=Homo sapiens GN=MTHFD1 PE=1 SV=1	0	25.967	8	6	8	6	1	1020	110.5	8.43	18.78	6
E9PK25	Cofilin-1 OS=Homo sapiens GN=CFL1 PE=1 SV=1	0	25.962	21	4	11	3	1	204	22.7	8.34	30.11	4
P55060	Exportin-2 OS=Homo sapiens GN=CSE1L PE=1 SV=3	0	25.629	9	7	7	7	1	971	110.3	5.77	18.32	7
P62888	60S ribosomal protein L30 OS=Homo sapiens GN=RPL30 PE=1 SV=2	0	25.607	41	3	8	3	1	115	12.8	9.63	23.16	3
P63104	14-3-3 protein zeta/delta OS=Homo sapiens GN=YWHAZ PE=1 SV=1	0	25.519	20	4	13	2	1	245	27.7	4.79	30.72	4
P62829	60S ribosomal protein L23 OS=Homo sapiens GN=RPL23 PE=1 SV=1	0	25.487	25	2	9	2	1	140	14.9	10.51	20.38	2
Q13838	Spliceosome RNA helicase DDX39B OS=Homo sapiens GN=DDX39B PE=1 SV=1	0	25.365	16	6	11	6	1	428	49	5.67	21.6	6
P08727	Keratin, type I cytoskeletal 19 OS=Homo sapiens GN=KRT19 PE=1 SV=4	0	25.327	30	8	10	7	1	400	44.1	5.14	21.6	8
P09874	Poly [ADP-ribose] polymerase 1 OS=Homo sapiens GN=PARP1 PE=1 SV=4	0	25.286	9	6	7	6	1	1014	113	8.88	18.18	6
O43390	Heterogeneous nuclear ribonucleoprotein R OS=Homo sapiens GN=HNRNPR PE=1 SV=1	0	25.151	12	6	9	3	1	633	70.9	8.13	12.73	6
K7ELC7	60S ribosomal protein L27 (Fragment) OS=Homo sapiens GN=RPL27 PE=1 SV=1	0	24.859	28	3	9	3	1	144	16.5	10.58	20.59	3
P11413	Glucose-6-phosphate 1-dehydrogenase OS=Homo sapiens GN=G6PD PE=1 SV=4	0	24.817	21	8	12	8	1	515	59.2	6.84	17.15	8
P08729	Keratin, type II cytoskeletal 7 OS=Homo sapiens GN=KRT7 PE=1 SV=5	0	24.768	16	8	69	7	1	469	51.4	5.48	60.84	8
Q01105	Protein SET OS=Homo sapiens GN=SET PE=1 SV=3	0	24.584	18	4	8	4	1	290	33.5	4.32	21.97	4
P38117	Electron transfer flavoprotein subunit beta OS=Homo sapiens GN=ETFB PE=1 SV=3	0	24.506	34	7	9	7	1	255	27.8	8.1	25.66	7
P31930	Cytochrome b-c1 complex subunit 1, mitochondrial OS=Homo sapiens GN=UQCRC1 PE=1 SV=3	0	24.333	20	5	6	5	1	480	52.6	6.37	13.67	5
Q9Y5B9	FACT complex subunit SPT16 OS=Homo sapiens GN=SUPT16H PE=1 SV=1	0	24.312	10	8	8	8	1	1047	119.8	5.66	15.27	8
E7EQR4	Ezrin OS=Homo sapiens GN=EZR PE=1 SV=3	0	24.282	12	8	10	4	1	586	69.3	6.16	15.34	8
Q14157	Ubiquitin-associated protein 2-like OS=Homo sapiens GN=UBAP2L PE=1 SV=2	0	24.212	9	5	7	5	1	1087	114.5	7.11	12.59	5
P23396	40S ribosomal protein S3 OS=Homo sapiens GN=RPS3 PE=1 SV=2	0	24.162	31	6	17	6	1	243	26.7	9.66	45.02	6
O75643	U5 small nuclear ribonucleoprotein 200 kDa helicase OS=Homo sapiens GN=SNRNP200 PE=1 SV=2	0	24.035	5	10	11	10	1	2136	244.4	6.06	11.89	10
P09651	Heterogeneous nuclear ribonucleoprotein A1 OS=Homo sapiens GN=HNRNPA1 PE=1 SV=5	0	23.97	22	5	63	2	1	372	38.7	9.13	79.09	5
P12004	Proliferating cell nuclear antigen OS=Homo sapiens GN=PCNA PE=1 SV=1	0	23.936	18	3	8	3	1	261	28.8	4.69	21.53	3
E7EVA0	Microtubule-associated protein OS=Homo sapiens GN=MAP4 PE=1 SV=1	0	23.759	5	7	9	7	1	2297	245.3	6.23	15.5	7
P18206	Vinculin OS=Homo sapiens GN=VCL PE=1 SV=4	0	23.559	7	6	6	6	1	1134	123.7	5.66	16.45	6
P51858	Hepatoma-derived growth factor OS=Homo sapiens GN=HDGF PE=1 SV=1	0	23.519	29	4	6	4	1	240	26.8	4.73	16.54	4
P22234	Multifunctional protein ADE2 OS=Homo sapiens GN=PAICS PE=1 SV=3	0	23.496	14	4	8	4	1	425	47	7.23	13.15	4
P31040	Succinate dehydrogenase [ubiquinone] flavoprotein subunit, mitochondrial OS=Homo sapiens GN=SDHA PE=1 SV=2	0	22.961	10	3	5	3	1	664	72.6	7.39	11.31	3
P17987	T-complex protein 1 subunit alpha OS=Homo sapiens GN=TCP1 PE=1 SV=1	0	22.947	14	7	9	7	1	556	60.3	6.11	21.85	7
C9JSZ1	Far upstream element-binding protein 1 (Fragment) OS=Homo sapiens GN=FUBP1 PE=1 SV=1	0	22.946	35	4	5	1	1	232	24	6.21	12.32	4
O43143	Pre-mRNA-splicing factor ATP-dependent RNA helicase DHX15 OS=Homo sapiens GN=DHX15 PE=1 SV=2	0	22.896	12	7	13	7	1	795	90.9	7.46	18.51	7
P46777	60S ribosomal protein L5 OS=Homo sapiens GN=RPL5 PE=1 SV=3	0	22.834	16	4	6	4	1	297	34.3	9.72	15.96	4
Q92688	Acidic leucine-rich nuclear phosphoprotein 32 family member B OS=Homo sapiens GN=ANP32B PE=1 SV=1	0	22.584	16	3	5	2	1	251	28.8	4.06	12.56	3
P55209	Nucleosome assembly protein 1-like 1 OS=Homo sapiens GN=NAP1L1 PE=1 SV=1	0	22.521	18	4	6	3	1	391	45.3	4.46	14.28	4
Q07021	Complement component 1 Q subcomponent-binding protein, mitochondrial OS=Homo sapiens GN=C1QBP PE=1 SV=1	0	22.449	30	5	5	5	1	282	31.3	4.84	14.04	5
Q6P2Q9	Pre-mRNA-processing-splicing factor 8 OS=Homo sapiens GN=PRPF8 PE=1 SV=2	0	22.306	3	6	6	6	1	2335	273.4	8.84	10.71	6
P48047	ATP synthase subunit O, mitochondrial OS=Homo sapiens GN=ATP5O PE=1 SV=1	0	22.259	31	4	6	4	1	213	23.3	9.96	14.62	4
P30084	Enoyl-CoA hydratase, mitochondrial OS=Homo sapiens GN=ECHS1 PE=1 SV=4	0	22.239	23	4	7	4	1	290	31.4	8.07	17.44	4
O43776	Asparagine--tRNA ligase, cytoplasmic OS=Homo sapiens GN=NARS PE=1 SV=1	0	22.228	12	5	5	5	1	548	62.9	6.25	12.72	5
Q13347	Eukaryotic translation initiation factor 3 subunit I OS=Homo sapiens GN=EIF3I PE=1 SV=1	0	22.113	25	5	7	5	1	325	36.5	5.64	11.42	5
P25398	40S ribosomal protein S12 OS=Homo sapiens GN=RPS12 PE=1 SV=3	0	21.943	32	3	6	3	1	132	14.5	7.21	19.06	3
P41252	Isoleucine--tRNA ligase, cytoplasmic OS=Homo sapiens GN=IARS PE=1 SV=2	0	21.9	9	8	8	8	1	1262	144.4	6.15	14.1	8
P13804	Electron transfer flavoprotein subunit alpha, mitochondrial OS=Homo sapiens GN=ETFA PE=1 SV=1	0	21.866	22	5	6	5	1	333	35.1	8.38	15.82	5
G3V5Z7	Proteasome subunit alpha type OS=Homo sapiens GN=PSMA6 PE=1 SV=1	0	21.812	15	3	6	3	1	252	28.1	6.76	14.93	3
P53999	Activated RNA polymerase II transcriptional coactivator p15 OS=Homo sapiens GN=SUB1 PE=1 SV=3	0	21.739	42	5	10	5	1	127	14.4	9.6	15.5	5
Q7Z6Z7	E3 ubiquitin-protein ligase HUWE1 OS=Homo sapiens GN=HUWE1 PE=1 SV=3	0	21.656	3	9	9	9	1	4374	481.6	5.22	9.74	9
A0A0A0MSS8	Aldo-keto reductase family 1 member C3 OS=Homo sapiens GN=AKR1C3 PE=1 SV=1	0	21.599	20	4	7	4	1	323	36.8	7.94	13.89	4
P05141	ADP/ATP translocase 2 OS=Homo sapiens GN=SLC25A5 PE=1 SV=7	0	21.526	23	6	24	3	1	298	32.8	9.69	21.52	6
P07954	Fumarate hydratase, mitochondrial OS=Homo sapiens GN=FH PE=1 SV=3	0	21.451	15	4	6	4	1	510	54.6	8.76	11.64	4
Q14240	Eukaryotic initiation factor 4A-II OS=Homo sapiens GN=EIF4A2 PE=1 SV=2	0	21.375	18	6	6	2	1	407	46.4	5.48	15.56	6
P45880	Voltage-dependent anion-selective channel protein 2 OS=Homo sapiens GN=VDAC2 PE=1 SV=2	0	21.321	29	6	8	6	1	294	31.5	7.56	17.84	6
P0C0S5	Histone H2A.Z OS=Homo sapiens GN=H2AFZ PE=1 SV=2	0	21.311	31	4	70	2	1	128	13.5	10.58	134.14	4
F8W7C6	60S ribosomal protein L10 OS=Homo sapiens GN=RPL10 PE=1 SV=2	0	21.283	24	3	8	3	1	163	18.6	9.95	22.2	3
Q16576	Histone-binding protein RBBP7 OS=Homo sapiens GN=RBBP7 PE=1 SV=1	0	21.215	14	3	4	3	1	425	47.8	5.05	13.39	3
P30041	Peroxiredoxin-6 OS=Homo sapiens GN=PRDX6 PE=1 SV=3	0	21.115	26	5	15	5	1	224	25	6.38	34.76	5
Q9NZL9	Methionine adenosyltransferase 2 subunit beta OS=Homo sapiens GN=MAT2B PE=1 SV=1	0	21.104	12	2	3	2	1	334	37.5	7.36	10.21	2
P15121	Aldose reductase OS=Homo sapiens GN=AKR1B1 PE=1 SV=3	0	20.97	15	3	7	3	1	316	35.8	6.98	14.28	3
P62318	Small nuclear ribonucleoprotein Sm D3 OS=Homo sapiens GN=SNRPD3 PE=1 SV=1	0	20.962	33	2	12	2	1	126	13.9	10.32	8.17	2
Q01130	Serine/arginine-rich splicing factor 2 OS=Homo sapiens GN=SRSF2 PE=1 SV=4	0	20.948	8	2	8	2	1	221	25.5	11.85	16.49	2
Q12905	Interleukin enhancer-binding factor 2 OS=Homo sapiens GN=ILF2 PE=1 SV=2	0	20.938	18	6	10	6	1	390	43	5.26	21.09	6
A0A0U1RRH7	Histone H2A OS=Homo sapiens PE=3 SV=1	0	20.922	21	3	67	1	1	170	18.5	11.52	135.92	3
P22102	Trifunctional purine biosynthetic protein adenosine-3 OS=Homo sapiens GN=GART PE=1 SV=1	0	20.414	5	3	6	3	1	1010	107.7	6.7	11.91	3
Q16891	MICOS complex subunit MIC60 OS=Homo sapiens GN=IMMT PE=1 SV=1	0	20.309	10	4	4	1	1	758	83.6	6.48	11.93	4
Q96PK6	RNA-binding protein 14 OS=Homo sapiens GN=RBM14 PE=1 SV=2	0	20.19	13	4	10	4	1	669	69.4	9.67	8.13	4
H0YH80	Heterogeneous nuclear ribonucleoprotein A1 (Fragment) OS=Homo sapiens GN=HNRNPA1 PE=1 SV=1	0	20.116	37	3	9	1	1	191	19.5	9.8	11.72	3
Q14444	Caprin-1 OS=Homo sapiens GN=CAPRIN1 PE=1 SV=2	0	20.081	9	3	4	3	1	709	78.3	5.25	8.32	3
P54577	Tyrosine--tRNA ligase, cytoplasmic OS=Homo sapiens GN=YARS PE=1 SV=4	0	20.04	13	6	7	6	1	528	59.1	7.05	17.65	6
P52907	F-actin-capping protein subunit alpha-1 OS=Homo sapiens GN=CAPZA1 PE=1 SV=3	0	20.029	33	6	7	4	1	286	32.9	5.69	12.37	6
P19338	Nucleolin OS=Homo sapiens GN=NCL PE=1 SV=3	0	19.963	9	6	46	6	1	710	76.6	4.7	47.2	6
Q92945	Far upstream element-binding protein 2 OS=Homo sapiens GN=KHSRP PE=1 SV=4	0	19.949	15	5	7	5	1	711	73.1	7.3	10.48	5
A0A0B4J2C3	Translationally-controlled tumor protein OS=Homo sapiens GN=TPT1 PE=1 SV=1	0	19.615	14	2	5	2	1	197	22.6	5.24	14.53	2
P52209	6-phosphogluconate dehydrogenase, decarboxylating OS=Homo sapiens GN=PGD PE=1 SV=3	0	19.498	12	4	4	4	1	483	53.1	7.23	12.54	4
P62753	40S ribosomal protein S6 OS=Homo sapiens GN=RPS6 PE=1 SV=1	0	19.139	16	3	8	3	1	249	28.7	10.84	23.18	3
Q9UQ80	Proliferation-associated protein 2G4 OS=Homo sapiens GN=PA2G4 PE=1 SV=3	0	19.117	23	6	11	6	1	394	43.8	6.55	15.78	6
Q9BYK1	40S ribosomal protein S21 OS=Homo sapiens GN=RPS21 PE=1 SV=1	0	19.018	42	3	13	3	1	90	9.9	7.83	13.25	3
A8MUH2	ATP synthase-coupling factor 6, mitochondrial OS=Homo sapiens GN=ATP5J PE=1 SV=1	0	19.013	29	2	5	2	1	119	13.9	9.41	11.98	2
P31947	14-3-3 protein sigma OS=Homo sapiens GN=SFN PE=1 SV=1	0	18.976	19	4	8	2	1	248	27.8	4.74	20.24	4
Q01813	ATP-dependent 6-phosphofructokinase, platelet type OS=Homo sapiens GN=PFKP PE=1 SV=2	0	18.837	8	4	6	4	1	784	85.5	7.55	8.99	4
O15067	Phosphoribosylformylglycinamidine synthase OS=Homo sapiens GN=PFAS PE=1 SV=4	0	18.83	5	4	4	4	1	1338	144.6	5.76	10.65	4
Q92598	Heat shock protein 105 kDa OS=Homo sapiens GN=HSPH1 PE=1 SV=1	0	18.816	6	4	5	2	1	858	96.8	5.39	12.03	4
P32320	Cytidine deaminase OS=Homo sapiens GN=CDA PE=1 SV=2	0	18.74	40	3	5	3	1	146	16.2	6.92	7.13	3
B5ME19	Eukaryotic translation initiation factor 3 subunit C-like protein OS=Homo sapiens GN=EIF3CL PE=3 SV=1	0	18.739	7	5	6	5	1	914	105.4	5.64	8.3	5
P01891	HLA class I histocompatibility antigen, A-68 alpha chain OS=Homo sapiens GN=HLA-A PE=1 SV=4	0	18.69	20	4	5	4	1	365	40.9	6.7	14.26	4
O14818	Proteasome subunit alpha type-7 OS=Homo sapiens GN=PSMA7 PE=1 SV=1	0	18.669	25	5	7	5	1	248	27.9	8.46	16.8	5
P55786	Puromycin-sensitive aminopeptidase OS=Homo sapiens GN=NPEPPS PE=1 SV=2	0	18.618	7	6	7	6	1	919	103.2	5.72	13.21	6
B1AK88	Capping protein (Actin filament) muscle Z-line, beta, isoform CRA_d OS=Homo sapiens GN=CAPZB PE=1 SV=1	0	18.614	21	6	7	6	1	301	33.8	6.43	12.79	6
Q9Y3F4	Serine-threonine kinase receptor-associated protein OS=Homo sapiens GN=STRAP PE=1 SV=1	0	18.532	20	4	6	4	1	350	38.4	5.12	16.2	4
P48643	T-complex protein 1 subunit epsilon OS=Homo sapiens GN=CCT5 PE=1 SV=1	0	18.532	13	7	8	6	1	541	59.6	5.66	18.44	7
Q14566	DNA replication licensing factor MCM6 OS=Homo sapiens GN=MCM6 PE=1 SV=1	0	18.505	8	4	6	4	1	821	92.8	5.41	11.93	4
P61981	14-3-3 protein gamma OS=Homo sapiens GN=YWHAG PE=1 SV=2	0	18.402	13	3	8	1	1	247	28.3	4.89	21.19	3
Q9NQC3	Reticulon-4 OS=Homo sapiens GN=RTN4 PE=1 SV=2	0	18.378	7	4	6	4	1	1192	129.9	4.5	5.98	4
P49915	GMP synthase [glutamine-hydrolyzing] OS=Homo sapiens GN=GMPS PE=1 SV=1	0	18.365	8	4	4	4	1	693	76.7	6.87	11.75	4
P15328	Folate receptor alpha OS=Homo sapiens GN=FOLR1 PE=1 SV=3	0	18.333	13	2	6	2	1	257	29.8	7.97	14.5	2
P49748	Very long-chain specific acyl-CoA dehydrogenase, mitochondrial OS=Homo sapiens GN=ACADVL PE=1 SV=1	0	18.264	13	6	7	6	1	655	70.3	8.75	11.55	6
P00491	Purine nucleoside phosphorylase OS=Homo sapiens GN=PNP PE=1 SV=2	0	18.163	17	3	4	3	1	289	32.1	6.95	8.71	3
A0A0A6YYL6	Protein RPL17-C18orf32 OS=Homo sapiens GN=RPL17-C18orf32 PE=3 SV=1	0	18.086	14	3	5	3	1	228	26.4	10.1	12.71	3
P49368	T-complex protein 1 subunit gamma OS=Homo sapiens GN=CCT3 PE=1 SV=4	0	17.841	15	5	5	5	1	545	60.5	6.49	10.13	5
P23921	Ribonucleoside-diphosphate reductase large subunit OS=Homo sapiens GN=RRM1 PE=1 SV=1	0	17.839	10	6	8	6	1	792	90	7.15	11.32	6
P53621	Coatomer subunit alpha OS=Homo sapiens GN=COPA PE=1 SV=2	0	17.818	5	5	6	5	1	1224	138.3	7.66	9.35	5
P12429	Annexin A3 OS=Homo sapiens GN=ANXA3 PE=1 SV=3	0	17.815	16	5	6	5	1	323	36.4	5.92	14.44	5
P40939	Trifunctional enzyme subunit alpha, mitochondrial OS=Homo sapiens GN=HADHA PE=1 SV=2	0	17.807	7	4	4	4	1	763	82.9	9.04	11.98	4
P13667	Protein disulfide-isomerase A4 OS=Homo sapiens GN=PDIA4 PE=1 SV=2	0	17.726	15	6	7	6	1	645	72.9	5.07	9.84	6
Q92734	Protein TFG OS=Homo sapiens GN=TFG PE=1 SV=2	0	17.718	19	4	9	4	1	400	43.4	5.1	5.99	4
Q14152	Eukaryotic translation initiation factor 3 subunit A OS=Homo sapiens GN=EIF3A PE=1 SV=1	0	17.613	5	4	5	4	1	1382	166.5	6.79	12	4
Q92499	ATP-dependent RNA helicase DDX1 OS=Homo sapiens GN=DDX1 PE=1 SV=2	0	17.509	12	6	6	6	1	740	82.4	7.23	8.86	6
Q1KMD3	Heterogeneous nuclear ribonucleoprotein U-like protein 2 OS=Homo sapiens GN=HNRNPUL2 PE=1 SV=1	0	17.456	9	4	4	4	1	747	85.1	4.91	11.12	4
D6RB85	Calnexin (Fragment) OS=Homo sapiens GN=CANX PE=1 SV=1	0	17.381	25	3	5	1	1	144	16	4.74	10.81	3
J3KQ32	Obg-like ATPase 1 OS=Homo sapiens GN=OLA1 PE=1 SV=1	0	17.301	15	5	7	5	1	416	46.9	8.06	11.96	5
P32119	Peroxiredoxin-2 OS=Homo sapiens GN=PRDX2 PE=1 SV=5	0	17.277	27	3	14	2	1	198	21.9	5.97	9.98	3
O95373	Importin-7 OS=Homo sapiens GN=IPO7 PE=1 SV=1	0	17.265	7	5	5	5	1	1038	119.4	4.82	10.3	5
P54136	Arginine--tRNA ligase, cytoplasmic OS=Homo sapiens GN=RARS PE=1 SV=2	0	17.201	13	5	6	5	1	660	75.3	6.68	8.26	5
A0A087WYT3	Prostaglandin E synthase 3 OS=Homo sapiens GN=PTGES3 PE=1 SV=1	0	17.175	27	3	6	3	1	164	19.1	4.55	11.8	3
Q9Y2W1	Thyroid hormone receptor-associated protein 3 OS=Homo sapiens GN=THRAP3 PE=1 SV=2	0	17.124	7	4	4	4	1	955	108.6	10.15	11.53	4
P13645	Keratin, type I cytoskeletal 10 OS=Homo sapiens GN=KRT10 PE=1 SV=6	0	17.063	10	3	8	3	1	584	58.8	5.21	6.73	3
P62140	Serine/threonine-protein phosphatase PP1-beta catalytic subunit OS=Homo sapiens GN=PPP1CB PE=1 SV=3	0	17.061	15	3	4	2	1	327	37.2	6.19	10.32	3
P18754	Regulator of chromosome condensation OS=Homo sapiens GN=RCC1 PE=1 SV=1	0	16.996	12	3	4	3	1	421	44.9	7.52	7.9	3
P04792	Heat shock protein beta-1 OS=Homo sapiens GN=HSPB1 PE=1 SV=2	0	16.915	28	5	8	5	1	205	22.8	6.4	20.67	5
Q02790	Peptidyl-prolyl cis-trans isomerase FKBP4 OS=Homo sapiens GN=FKBP4 PE=1 SV=3	0	16.902	11	5	7	5	1	459	51.8	5.43	14.69	5
P31948	Stress-induced-phosphoprotein 1 OS=Homo sapiens GN=STIP1 PE=1 SV=1	0	16.894	6	3	5	3	1	543	62.6	6.8	13.26	3
O60664	Perilipin-3 OS=Homo sapiens GN=PLIN3 PE=1 SV=3	0	16.727	11	3	4	3	1	434	47	5.44	11.41	3
P62249	40S ribosomal protein S16 OS=Homo sapiens GN=RPS16 PE=1 SV=2	0	16.685	31	4	7	4	1	146	16.4	10.21	19.31	4
P23381	Tryptophan--tRNA ligase, cytoplasmic OS=Homo sapiens GN=WARS PE=1 SV=2	0	16.637	17	4	5	4	1	471	53.1	6.23	8.16	4
A0A0D9SF53	ATP-dependent RNA helicase DDX3X OS=Homo sapiens GN=DDX3X PE=1 SV=1	0	16.614	6	4	5	4	1	733	81.4	8.07	10.82	4
H7BY55	Complement decay-accelerating factor OS=Homo sapiens GN=CD55 PE=1 SV=2	0	16.533	7	3	7	3	1	550	58.9	8.78	10.9	3
P35241	Radixin OS=Homo sapiens GN=RDX PE=1 SV=1	0	16.369	9	6	8	2	1	583	68.5	6.37	9.5	6
O75396	Vesicle-trafficking protein SEC22b OS=Homo sapiens GN=SEC22B PE=1 SV=4	0	16.367	15	2	6	2	1	215	24.6	6.92	15.83	2
P33992	DNA replication licensing factor MCM5 OS=Homo sapiens GN=MCM5 PE=1 SV=5	0	16.287	11	6	6	6	1	734	82.2	8.37	11.98	6
P60866	40S ribosomal protein S20 OS=Homo sapiens GN=RPS20 PE=1 SV=1	0	16.249	19	2	6	2	1	119	13.4	9.94	16.68	2
P84098	60S ribosomal protein L19 OS=Homo sapiens GN=RPL19 PE=1 SV=1	0	16.149	13	2	6	2	1	196	23.5	11.47	17.19	2
O95336	6-phosphogluconolactonase OS=Homo sapiens GN=PGLS PE=1 SV=2	0	16.12	20	3	4	3	1	258	27.5	6.05	11.6	3
Q96QD8	Sodium-coupled neutral amino acid transporter 2 OS=Homo sapiens GN=SLC38A2 PE=1 SV=2	0	15.953	7	2	5	2	1	506	56	8	9.88	2
A0A075B716	40S ribosomal protein S17 OS=Homo sapiens GN=RPS17 PE=1 SV=1	0	15.888	23	4	6	4	1	191	21.6	8.92	11.89	4
O75390	Citrate synthase, mitochondrial OS=Homo sapiens GN=CS PE=1 SV=2	0	15.886	10	4	6	4	1	466	51.7	8.32	13.52	4
J3QQ67	60S ribosomal protein L18 (Fragment) OS=Homo sapiens GN=RPL18 PE=1 SV=1	0	15.858	25	4	15	4	1	190	21.8	11.72	19.96	4
P54819	Adenylate kinase 2, mitochondrial OS=Homo sapiens GN=AK2 PE=1 SV=2	0	15.804	22	4	6	4	1	239	26.5	7.81	11.6	4
P55084	Trifunctional enzyme subunit beta, mitochondrial OS=Homo sapiens GN=HADHB PE=1 SV=3	0	15.669	11	5	7	5	1	474	51.3	9.41	14.38	5
P30153	Serine/threonine-protein phosphatase 2A 65 kDa regulatory subunit A alpha isoform OS=Homo sapiens GN=PPP2R1A PE=1 SV=4	0	15.64	8	3	4	3	1	589	65.3	5.11	8.25	3
P11177	Pyruvate dehydrogenase E1 component subunit beta, mitochondrial OS=Homo sapiens GN=PDHB PE=1 SV=3	0	15.497	9	3	4	3	1	359	39.2	6.65	10.81	3
Q9Y265	RuvB-like 1 OS=Homo sapiens GN=RUVBL1 PE=1 SV=1	0	15.412	16	4	6	4	1	456	50.2	6.42	8.76	4
P51149	Ras-related protein Rab-7a OS=Homo sapiens GN=RAB7A PE=1 SV=1	0	15.296	28	5	5	5	1	207	23.5	6.7	9.3	5
A0A0C4DGB5	Calpastatin OS=Homo sapiens GN=CAST PE=1 SV=1	0	15.279	14	5	7	5	1	754	81	5.1	6.12	5
P36542	ATP synthase subunit gamma, mitochondrial OS=Homo sapiens GN=ATP5C1 PE=1 SV=1	0	15.273	15	4	5	4	1	298	33	9.22	9.02	4
P21980	Protein-glutamine gamma-glutamyltransferase 2 OS=Homo sapiens GN=TGM2 PE=1 SV=2	0	15.271	9	5	6	5	1	687	77.3	5.22	12.82	5
P28066	Proteasome subunit alpha type-5 OS=Homo sapiens GN=PSMA5 PE=1 SV=3	0	15.262	25	4	5	4	1	241	26.4	4.79	12.13	4
P12236	ADP/ATP translocase 3 OS=Homo sapiens GN=SLC25A6 PE=1 SV=4	0	15.261	18	5	22	2	1	298	32.8	9.74	13.64	5
P08243	Asparagine synthetase [glutamine-hydrolyzing] OS=Homo sapiens GN=ASNS PE=1 SV=4	0	15.193	8	4	5	4	1	561	64.3	6.86	8.44	4
P22087	rRNA 2'-O-methyltransferase fibrillarin OS=Homo sapiens GN=FBL PE=1 SV=2	0	15.131	12	3	7	3	1	321	33.8	10.18	11.29	3
Q99832	T-complex protein 1 subunit eta OS=Homo sapiens GN=CCT7 PE=1 SV=2	0	15.128	11	5	6	5	1	543	59.3	7.65	11.6	5
P55036	26S proteasome non-ATPase regulatory subunit 4 OS=Homo sapiens GN=PSMD4 PE=1 SV=1	0	15.124	13	3	3	3	1	377	40.7	4.79	9.24	3
P35232	Prohibitin OS=Homo sapiens GN=PHB PE=1 SV=1	0	15.118	13	3	4	3	1	272	29.8	5.76	8.65	3
P28074	Proteasome subunit beta type-5 OS=Homo sapiens GN=PSMB5 PE=1 SV=3	0	15.065	9	2	3	2	1	263	28.5	6.92	8.39	2
P61513	60S ribosomal protein L37a OS=Homo sapiens GN=RPL37A PE=1 SV=2	0	15.053	33	2	4	2	1	92	10.3	10.43	13.27	2
Q9Y266	Nuclear migration protein nudC OS=Homo sapiens GN=NUDC PE=1 SV=1	0	15.043	18	4	6	4	1	331	38.2	5.38	10.75	4
Q08945	FACT complex subunit SSRP1 OS=Homo sapiens GN=SSRP1 PE=1 SV=1	0	15.033	8	4	7	4	1	709	81	6.87	7.55	4
C9J406	MICOS complex subunit MIC60 OS=Homo sapiens GN=IMMT PE=1 SV=1	0	14.962	12	4	4	1	1	659	73.2	6.07	8	4
A0A0A0MTI5	Acyl-CoA-binding protein OS=Homo sapiens GN=DBI PE=1 SV=1	0	14.864	31	3	4	3	1	143	15.9	5.05	12.14	3
P37802	Transgelin-2 OS=Homo sapiens GN=TAGLN2 PE=1 SV=3	0	14.653	24	4	9	4	1	199	22.4	8.25	17.09	4
P30048	Thioredoxin-dependent peroxide reductase, mitochondrial OS=Homo sapiens GN=PRDX3 PE=1 SV=3	0	14.597	20	3	5	3	1	256	27.7	7.78	13.42	3
P22695	Cytochrome b-c1 complex subunit 2, mitochondrial OS=Homo sapiens GN=UQCRC2 PE=1 SV=3	0	14.548	14	4	5	4	1	453	48.4	8.63	10.9	4
O15355	Protein phosphatase 1G OS=Homo sapiens GN=PPM1G PE=1 SV=1	0	14.545	11	3	3	3	1	546	59.2	4.36	7.81	3
Q9H4A4	Aminopeptidase B OS=Homo sapiens GN=RNPEP PE=1 SV=2	0	14.521	10	4	4	4	1	650	72.5	5.74	9.53	4
O76021	Ribosomal L1 domain-containing protein 1 OS=Homo sapiens GN=RSL1D1 PE=1 SV=3	0	14.509	14	6	6	6	1	490	54.9	10.13	8.72	6
P31939	Bifunctional purine biosynthesis protein PURH OS=Homo sapiens GN=ATIC PE=1 SV=3	0	14.468	10	4	4	4	1	592	64.6	6.71	8.02	4
P84090	Enhancer of rudimentary homolog OS=Homo sapiens GN=ERH PE=1 SV=1	0	14.435	16	1	3	1	1	104	12.3	5.92	6.94	1
U3KQK0	Histone H2B OS=Homo sapiens GN=HIST1H2BN PE=1 SV=1	0	14.42	20	3	105	1	1	166	18.8	10.54	153.37	3
Q13185	Chromobox protein homolog 3 OS=Homo sapiens GN=CBX3 PE=1 SV=4	0	14.41	15	2	4	2	1	183	20.8	5.33	13.6	2
P39748	Flap endonuclease 1 OS=Homo sapiens GN=FEN1 PE=1 SV=1	0	14.348	14	5	5	5	1	380	42.6	8.62	8.96	5
Q15691	Microtubule-associated protein RP/EB family member 1 OS=Homo sapiens GN=MAPRE1 PE=1 SV=3	0	14.338	18	3	4	3	1	268	30	5.14	10.37	3
O15371	Eukaryotic translation initiation factor 3 subunit D OS=Homo sapiens GN=EIF3D PE=1 SV=1	0	14.286	8	3	3	3	1	548	63.9	6.05	9.14	3
H7C2I1	Protein arginine N-methyltransferase 1 OS=Homo sapiens GN=PRMT1 PE=1 SV=1	0	14.283	13	4	4	4	1	371	42.4	5.35	10.47	4
H0YMV8	40S ribosomal protein S27 OS=Homo sapiens GN=RPS27L PE=1 SV=1	0	14.198	24	2	5	2	1	100	11.3	9.32	12.95	2
P43487	Ran-specific GTPase-activating protein OS=Homo sapiens GN=RANBP1 PE=1 SV=1	0	14.198	22	2	3	2	1	201	23.3	5.29	5.69	2
P69905	Hemoglobin subunit alpha OS=Homo sapiens GN=HBA1 PE=1 SV=2	0	14.139	24	3	6	3	1	142	15.2	8.68	17.65	3
D6RBZ0	Heterogeneous nuclear ribonucleoprotein A/B OS=Homo sapiens GN=HNRNPAB PE=1 SV=1	0	14.11	11	3	4	2	1	327	35.7	6.95	11.6	3
O43684	Mitotic checkpoint protein BUB3 OS=Homo sapiens GN=BUB3 PE=1 SV=1	0	14.101	10	2	3	2	1	328	37.1	6.84	8.36	2
P60228	Eukaryotic translation initiation factor 3 subunit E OS=Homo sapiens GN=EIF3E PE=1 SV=1	0	14.054	11	4	4	4	1	445	52.2	6.04	10.86	4
P00367	Glutamate dehydrogenase 1, mitochondrial OS=Homo sapiens GN=GLUD1 PE=1 SV=2	0	14.034	14	5	5	5	1	558	61.4	7.8	9.86	5
O14744	Protein arginine N-methyltransferase 5 OS=Homo sapiens GN=PRMT5 PE=1 SV=4	0	14.012	7	3	3	3	1	637	72.6	6.29	10	3
P37837	Transaldolase OS=Homo sapiens GN=TALDO1 PE=1 SV=2	0	13.992	11	4	4	4	1	337	37.5	6.81	8.75	4
J3KTL2	Serine/arginine-rich-splicing factor 1 OS=Homo sapiens GN=SRSF1 PE=1 SV=1	0	13.968	19	4	5	4	1	253	28.3	10.08	13.35	4
P78347	General transcription factor II-I OS=Homo sapiens GN=GTF2I PE=1 SV=2	0	13.958	6	4	5	4	1	998	112.3	6.39	12.35	4
P61106	Ras-related protein Rab-14 OS=Homo sapiens GN=RAB14 PE=1 SV=4	0	13.928	19	2	5	2	1	215	23.9	6.21	8.41	2
Q9BZZ5	Apoptosis inhibitor 5 OS=Homo sapiens GN=API5 PE=1 SV=3	0	13.902	10	5	5	5	1	524	59	7.34	9.1	5
P82970	High mobility group nucleosome-binding domain-containing protein 5 OS=Homo sapiens GN=HMGN5 PE=1 SV=1	0	13.837	12	2	8	2	1	282	31.5	4.55	5.81	2
Q15717	ELAV-like protein 1 OS=Homo sapiens GN=ELAVL1 PE=1 SV=2	0	13.796	15	4	4	4	1	326	36.1	9.17	7.46	4
O15144	Actin-related protein 2/3 complex subunit 2 OS=Homo sapiens GN=ARPC2 PE=1 SV=1	0	13.784	17	5	6	5	1	300	34.3	7.36	6.33	5
P42704	Leucine-rich PPR motif-containing protein, mitochondrial OS=Homo sapiens GN=LRPPRC PE=1 SV=3	0	13.773	4	4	4	4	1	1394	157.8	6.13	9.02	4
Q12797	Aspartyl/asparaginyl beta-hydroxylase OS=Homo sapiens GN=ASPH PE=1 SV=3	0	13.659	7	2	5	2	1	758	85.8	5.01	9.28	2
F8W0W8	Serine/threonine-protein phosphatase OS=Homo sapiens GN=PPP1CC PE=1 SV=1	0	13.501	10	2	3	1	1	332	38.2	6.83	9.4	2
A0A0A6YYJ8	Putative RNA-binding protein Luc7-like 2 OS=Homo sapiens GN=LUC7L2 PE=4 SV=1	0	13.461	7	2	3	2	1	458	54.2	10.13	7.66	2
P18124	60S ribosomal protein L7 OS=Homo sapiens GN=RPL7 PE=1 SV=1	0	13.41	21	4	11	4	1	248	29.2	10.65	8.79	4
P06899	Histone H2B type 1-J OS=Homo sapiens GN=HIST1H2BJ PE=1 SV=3	0	13.401	26	3	16	1	1	126	13.9	10.32	29.21	3
P09382	Galectin-1 OS=Homo sapiens GN=LGALS1 PE=1 SV=2	0	13.393	21	2	3	2	1	135	14.7	5.5	9.31	2
Q99733	Nucleosome assembly protein 1-like 4 OS=Homo sapiens GN=NAP1L4 PE=1 SV=1	0	13.364	7	2	3	1	1	375	42.8	4.69	8.99	2
P33316	Deoxyuridine 5'-triphosphate nucleotidohydrolase, mitochondrial OS=Homo sapiens GN=DUT PE=1 SV=4	0	13.323	18	3	4	3	1	252	26.5	9.36	7.88	3
P63167	Dynein light chain 1, cytoplasmic OS=Homo sapiens GN=DYNLL1 PE=1 SV=1	0	13.285	25	1	8	1	1	89	10.4	7.4	5.31	1
Q99623	Prohibitin-2 OS=Homo sapiens GN=PHB2 PE=1 SV=2	0	13.207	12	3	4	3	1	299	33.3	9.83	9.54	3
P17980	26S protease regulatory subunit 6A OS=Homo sapiens GN=PSMC3 PE=1 SV=3	0	13.087	18	5	5	5	1	439	49.2	5.24	10.91	5
H3BPE7	RNA-binding protein FUS OS=Homo sapiens GN=FUS PE=1 SV=1	0	13.031	7	3	4	1	1	527	53.5	9.36	12	3
Q9UHD1	Cysteine and histidine-rich domain-containing protein 1 OS=Homo sapiens GN=CHORDC1 PE=1 SV=2	0	13.013	16	3	3	3	1	332	37.5	7.87	8.66	3
P16615	Sarcoplasmic/endoplasmic reticulum calcium ATPase 2 OS=Homo sapiens GN=ATP2A2 PE=1 SV=1	0	13.008	7	5	5	5	1	1042	114.7	5.34	7.03	5
Q02543	60S ribosomal protein L18a OS=Homo sapiens GN=RPL18A PE=1 SV=2	0	12.933	12	2	4	2	1	176	20.7	10.71	5.36	2
Q92973	Transportin-1 OS=Homo sapiens GN=TNPO1 PE=1 SV=2	0	12.929	4	2	4	2	1	898	102.3	4.98	11.65	2
O00232	26S proteasome non-ATPase regulatory subunit 12 OS=Homo sapiens GN=PSMD12 PE=1 SV=3	0	12.857	10	3	3	3	1	456	52.9	7.65	6.6	3
P56192	Methionine--tRNA ligase, cytoplasmic OS=Homo sapiens GN=MARS PE=1 SV=2	0	12.844	8	5	5	5	1	900	101.1	6.16	9.01	5
P23246	Splicing factor, proline- and glutamine-rich OS=Homo sapiens GN=SFPQ PE=1 SV=2	0	12.824	5	2	4	2	1	707	76.1	9.44	9.15	2
P05556	Integrin beta-1 OS=Homo sapiens GN=ITGB1 PE=1 SV=2	0	12.806	5	3	3	3	1	798	88.4	5.39	6.84	3
J3KR44	Ubiquitin thioesterase OS=Homo sapiens GN=OTUB1 PE=1 SV=2	0	12.741	26	4	4	4	1	272	31.4	5	7.79	4
P46783	40S ribosomal protein S10 OS=Homo sapiens GN=RPS10 PE=1 SV=1	0	12.726	23	3	7	3	1	165	18.9	10.15	14.23	3
P08758	Annexin A5 OS=Homo sapiens GN=ANXA5 PE=1 SV=2	0	12.714	23	6	8	5	1	320	35.9	5.05	10.72	6
P05198	Eukaryotic translation initiation factor 2 subunit 1 OS=Homo sapiens GN=EIF2S1 PE=1 SV=3	0	12.698	13	3	3	3	1	315	36.1	5.08	9.74	3
P26447	Protein S100-A4 OS=Homo sapiens GN=S100A4 PE=1 SV=1	0	12.675	11	1	5	1	1	101	11.7	6.11	10.41	1
P20290	Transcription factor BTF3 OS=Homo sapiens GN=BTF3 PE=1 SV=1	0	12.673	21	2	4	2	1	206	22.2	9.38	9.14	2
P52888	Thimet oligopeptidase OS=Homo sapiens GN=THOP1 PE=1 SV=2	0	12.667	6	3	3	3	1	689	78.8	6.05	6.28	3
Q02878	60S ribosomal protein L6 OS=Homo sapiens GN=RPL6 PE=1 SV=3	0	12.598	8	2	5	2	1	288	32.7	10.58	7.66	2
P21266	Glutathione S-transferase Mu 3 OS=Homo sapiens GN=GSTM3 PE=1 SV=3	0	12.583	19	4	4	4	1	225	26.5	5.54	9.41	4
P35659	Protein DEK OS=Homo sapiens GN=DEK PE=1 SV=1	0	12.554	14	4	4	4	1	375	42.6	8.56	9.43	4
P20618	Proteasome subunit beta type-1 OS=Homo sapiens GN=PSMB1 PE=1 SV=2	0	12.434	10	2	3	2	1	241	26.5	8.13	7.5	2
P16152	Carbonyl reductase [NADPH] 1 OS=Homo sapiens GN=CBR1 PE=1 SV=3	0	12.418	26	4	5	4	1	277	30.4	8.32	9.6	4
Q9UHD8	Septin-9 OS=Homo sapiens GN=SEPT9 PE=1 SV=2	0	12.344	9	3	3	3	1	586	65.4	8.97	6.78	3
P27708	CAD protein OS=Homo sapiens GN=CAD PE=1 SV=3	0	12.312	3	5	5	5	1	2225	242.8	6.46	6.91	5
E9PR17	CD59 glycoprotein OS=Homo sapiens GN=CD59 PE=1 SV=1	0	12.243	18	2	5	2	1	130	14.5	7.77	13.71	2
Q9H0U4	Ras-related protein Rab-1B OS=Homo sapiens GN=RAB1B PE=1 SV=1	0	12.233	18	3	4	2	1	201	22.2	5.73	9.39	3
Q13200	26S proteasome non-ATPase regulatory subunit 2 OS=Homo sapiens GN=PSMD2 PE=1 SV=3	0	12.227	3	2	2	2	1	908	100.1	5.2	7.08	2
Q9Y2B0	Protein canopy homolog 2 OS=Homo sapiens GN=CNPY2 PE=1 SV=1	0	12.218	25	3	6	3	1	182	20.6	4.92	4.92	3
Q15029	116 kDa U5 small nuclear ribonucleoprotein component OS=Homo sapiens GN=EFTUD2 PE=1 SV=1	0	12.2	7	4	4	4	1	972	109.4	5	8.56	4
O75607	Nucleoplasmin-3 OS=Homo sapiens GN=NPM3 PE=1 SV=3	0	12.184	15	2	3	2	1	178	19.3	4.63	6.7	2
Q8IY81	pre-rRNA processing protein FTSJ3 OS=Homo sapiens GN=FTSJ3 PE=1 SV=2	0	12.083	9	4	4	4	1	847	96.5	8.4	2.3	4
Q9BTT0	Acidic leucine-rich nuclear phosphoprotein 32 family member E OS=Homo sapiens GN=ANP32E PE=1 SV=1	0	12.066	20	3	4	3	1	268	30.7	3.85	8.26	3
P26640	Valine--tRNA ligase OS=Homo sapiens GN=VARS PE=1 SV=4	0	12.048	5	3	3	3	1	1264	140.4	7.59	6.68	3
O95757	Heat shock 70 kDa protein 4L OS=Homo sapiens GN=HSPA4L PE=1 SV=3	0	12.008	4	3	4	1	1	839	94.5	5.88	11.12	3
Q7Z406	Myosin-14 OS=Homo sapiens GN=MYH14 PE=1 SV=2	0	11.918	2	4	5	1	1	1995	227.7	5.6	9.6	4
O00193	Small acidic protein OS=Homo sapiens GN=SMAP PE=1 SV=1	0	11.904	22	3	6	3	1	183	20.3	4.72	7	3
J3KQE5	GTP-binding nuclear protein Ran (Fragment) OS=Homo sapiens GN=RAN PE=1 SV=1	0	11.828	15	3	8	3	1	234	26.8	9.58	19.41	3
O75832	26S proteasome non-ATPase regulatory subunit 10 OS=Homo sapiens GN=PSMD10 PE=1 SV=1	0	11.806	26	3	3	3	1	226	24.4	6.1	4.57	3
O60264	SWI/SNF-related matrix-associated actin-dependent regulator of chromatin subfamily A member 5 OS=Homo sapiens GN=SMARCA5 PE=1 SV=1	0	11.73	4	3	3	3	1	1052	121.8	8.09	7.12	3
Q09161	Nuclear cap-binding protein subunit 1 OS=Homo sapiens GN=NCBP1 PE=1 SV=1	0	11.71	7	3	6	3	1	790	91.8	6.43	2.81	3
Q9NR30	Nucleolar RNA helicase 2 OS=Homo sapiens GN=DDX21 PE=1 SV=5	0	11.62	6	3	3	3	1	783	87.3	9.28	7.36	3
P16989	Y-box-binding protein 3 OS=Homo sapiens GN=YBX3 PE=1 SV=4	0	11.618	21	3	5	1	1	372	40.1	9.77	9.97	3
P34897	Serine hydroxymethyltransferase, mitochondrial OS=Homo sapiens GN=SHMT2 PE=1 SV=3	0	11.593	10	5	5	5	1	504	56	8.53	11.63	5
Q8NE71	ATP-binding cassette sub-family F member 1 OS=Homo sapiens GN=ABCF1 PE=1 SV=2	0	11.53	8	4	4	4	1	845	95.9	6.8	7.34	4
P83731	60S ribosomal protein L24 OS=Homo sapiens GN=RPL24 PE=1 SV=1	0	11.518	19	3	5	3	1	157	17.8	11.25	12.44	3
Q14498	RNA-binding protein 39 OS=Homo sapiens GN=RBM39 PE=1 SV=2	0	11.458	9	3	3	3	1	530	59.3	10.1	7.75	3
P00492	Hypoxanthine-guanine phosphoribosyltransferase OS=Homo sapiens GN=HPRT1 PE=1 SV=2	0	11.426	19	3	3	3	1	218	24.6	6.68	7.26	3
Q9UBT2	SUMO-activating enzyme subunit 2 OS=Homo sapiens GN=UBA2 PE=1 SV=2	0	11.306	7	3	3	3	1	640	71.2	5.29	5.82	3
P50914	60S ribosomal protein L14 OS=Homo sapiens GN=RPL14 PE=1 SV=4	0	11.301	10	2	4	2	1	215	23.4	10.93	9.17	2
A0A087X2I1	26S protease regulatory subunit 10B OS=Homo sapiens GN=PSMC6 PE=1 SV=1	0	11.259	12	4	4	4	1	403	45.8	7.78	10.91	4
Q9BUJ2	Heterogeneous nuclear ribonucleoprotein U-like protein 1 OS=Homo sapiens GN=HNRNPUL1 PE=1 SV=2	0	11.234	5	3	3	3	1	856	95.7	6.92	5.38	3
P99999	Cytochrome c OS=Homo sapiens GN=CYCS PE=1 SV=2	0	11.228	25	3	4	3	1	105	11.7	9.57	8.71	3
H3BMV3	Hematological and neurological-expressed 1-like protein (Fragment) OS=Homo sapiens GN=HN1L PE=1 SV=1	0	11.176	44	5	5	5	1	190	20.7	8.13	8.96	5
Q96AY3	Peptidyl-prolyl cis-trans isomerase FKBP10 OS=Homo sapiens GN=FKBP10 PE=1 SV=1	0	11.169	7	3	4	3	1	582	64.2	5.62	4.95	3
Q9NZ45	CDGSH iron-sulfur domain-containing protein 1 OS=Homo sapiens GN=CISD1 PE=1 SV=1	0	11.136	26	2	3	2	1	108	12.2	9.09	9.77	2
P21291	Cysteine and glycine-rich protein 1 OS=Homo sapiens GN=CSRP1 PE=1 SV=3	0	11.122	18	2	2	2	1	193	20.6	8.57	6.61	2
P07384	Calpain-1 catalytic subunit OS=Homo sapiens GN=CAPN1 PE=1 SV=1	0	11.121	6	3	4	3	1	714	81.8	5.67	10.19	3
P05546	Heparin cofactor 2 OS=Homo sapiens GN=SERPIND1 PE=1 SV=3	0	11.12	2	1	3	1	1	499	57	6.9	5.7	1
Q8IYD1	Eukaryotic peptide chain release factor GTP-binding subunit ERF3B OS=Homo sapiens GN=GSPT2 PE=1 SV=2	0	11.059	6	3	3	3	1	628	68.8	5.43	7.71	3
J3QQX2	Rho GDP-dissociation inhibitor 1 OS=Homo sapiens GN=ARHGDIA PE=1 SV=1	0	11.036	14	2	6	2	1	235	25.8	7.44	13.14	2
P36871	Phosphoglucomutase-1 OS=Homo sapiens GN=PGM1 PE=1 SV=3	0	11.008	8	4	4	4	1	562	61.4	6.76	9.55	4
Q86VP6	Cullin-associated NEDD8-dissociated protein 1 OS=Homo sapiens GN=CAND1 PE=1 SV=2	0	10.998	5	5	5	5	1	1230	136.3	5.78	6.37	5
O43242	26S proteasome non-ATPase regulatory subunit 3 OS=Homo sapiens GN=PSMD3 PE=1 SV=2	0	10.975	10	3	3	3	1	534	60.9	8.44	7.16	3
Q9Y6C9	Mitochondrial carrier homolog 2 OS=Homo sapiens GN=MTCH2 PE=1 SV=1	0	10.975	14	3	3	3	1	303	33.3	7.97	7.99	3
P11908	Ribose-phosphate pyrophosphokinase 2 OS=Homo sapiens GN=PRPS2 PE=1 SV=2	0	10.964	10	2	2	2	1	318	34.7	6.61	6.69	2
Q13177	Serine/threonine-protein kinase PAK 2 OS=Homo sapiens GN=PAK2 PE=1 SV=3	0	10.957	8	3	3	3	1	524	58	5.96	7.83	3
A0A024QZP7	Cell division cycle 2, G1 to S and G2 to M, isoform CRA_a OS=Homo sapiens GN=CDC2 PE=1 SV=1	0	10.938	14	4	5	3	1	297	34.1	8.4	11.42	4
A6NFX8	ADP-sugar pyrophosphatase OS=Homo sapiens GN=NUDT5 PE=1 SV=1	0	10.919	13	2	3	2	1	232	25.9	5.19	8.98	2
P30043	Flavin reductase (NADPH) OS=Homo sapiens GN=BLVRB PE=1 SV=3	0	10.866	28	4	4	4	1	206	22.1	7.65	3.16	4
H3BQK0	ATP-dependent RNA helicase DDX19B OS=Homo sapiens GN=DDX19B PE=1 SV=1	0	10.856	5	2	3	2	1	484	54.5	7.87	6.25	2
Q04917	14-3-3 protein eta OS=Homo sapiens GN=YWHAH PE=1 SV=4	0	10.841	13	3	7	1	1	246	28.2	4.84	16.94	3
A0A087WW66	26S proteasome non-ATPase regulatory subunit 1 OS=Homo sapiens GN=PSMD1 PE=1 SV=1	0	10.81	5	3	3	3	1	953	105.8	5.41	4.89	3
P10599	Thioredoxin OS=Homo sapiens GN=TXN PE=1 SV=3	0	10.8	21	2	8	2	1	105	11.7	4.92	16.8	2
F8W727	60S ribosomal protein L32 OS=Homo sapiens GN=RPL32 PE=1 SV=1	0	10.784	16	3	4	3	1	153	18	10.59	11.09	3
P35606	Coatomer subunit beta' OS=Homo sapiens GN=COPB2 PE=1 SV=2	0	10.771	6	4	4	4	1	906	102.4	5.27	4.28	4
O95433	Activator of 90 kDa heat shock protein ATPase homolog 1 OS=Homo sapiens GN=AHSA1 PE=1 SV=1	0	10.734	8	2	3	2	1	338	38.3	5.53	8.37	2
P04040	Catalase OS=Homo sapiens GN=CAT PE=1 SV=3	0	10.618	11	4	4	4	1	527	59.7	7.39	6.46	4
P62854	40S ribosomal protein S26 OS=Homo sapiens GN=RPS26 PE=1 SV=3	0	10.582	37	3	5	3	1	115	13	11	5.5	3
P31942	Heterogeneous nuclear ribonucleoprotein H3 OS=Homo sapiens GN=HNRNPH3 PE=1 SV=2	0	10.566	8	2	2	2	1	346	36.9	6.87	4.98	2
P46781	40S ribosomal protein S9 OS=Homo sapiens GN=RPS9 PE=1 SV=3	0	10.531	26	6	24	6	1	194	22.6	10.65	10.21	6
P46776	60S ribosomal protein L27a OS=Homo sapiens GN=RPL27A PE=1 SV=2	0	10.482	22	3	4	3	1	148	16.6	11	11.2	3
P30040	Endoplasmic reticulum resident protein 29 OS=Homo sapiens GN=ERP29 PE=1 SV=4	0	10.444	11	2	4	2	1	261	29	7.31	11.2	2
Q14103	Heterogeneous nuclear ribonucleoprotein D0 OS=Homo sapiens GN=HNRNPD PE=1 SV=1	0	10.433	9	3	5	2	1	355	38.4	7.81	12.97	3
Q8TEM1	Nuclear pore membrane glycoprotein 210 OS=Homo sapiens GN=NUP210 PE=1 SV=3	0	10.39	2	3	3	3	1	1887	205	6.81	4.59	3
P24534	Elongation factor 1-beta OS=Homo sapiens GN=EEF1B2 PE=1 SV=3	0	10.362	12	2	2	1	1	225	24.7	4.67	7.27	2
Q13310	Polyadenylate-binding protein 4 OS=Homo sapiens GN=PABPC4 PE=1 SV=1	0	10.299	6	3	4	1	1	644	70.7	9.26	9.23	3
O14979	Heterogeneous nuclear ribonucleoprotein D-like OS=Homo sapiens GN=HNRNPDL PE=1 SV=3	0	10.292	6	2	5	1	1	420	46.4	9.57	13.42	2
P78417	Glutathione S-transferase omega-1 OS=Homo sapiens GN=GSTO1 PE=1 SV=2	0	10.267	12	3	5	3	1	241	27.5	6.6	13.54	3
P04844	Dolichyl-diphosphooligosaccharide--protein glycosyltransferase subunit 2 OS=Homo sapiens GN=RPN2 PE=1 SV=3	0	10.261	4	1	1	1	1	631	69.2	5.69	4.8	1
P30405	Peptidyl-prolyl cis-trans isomerase F, mitochondrial OS=Homo sapiens GN=PPIF PE=1 SV=1	0	10.227	10	1	2	1	1	207	22	9.38	4.68	1
Q13148	TAR DNA-binding protein 43 OS=Homo sapiens GN=TARDBP PE=1 SV=1	0	10.177	7	2	2	2	1	414	44.7	6.19	5.75	2
P09622	Dihydrolipoyl dehydrogenase, mitochondrial OS=Homo sapiens GN=DLD PE=1 SV=2	0	10.176	6	2	3	2	1	509	54.1	7.85	2.84	2
P38159	RNA-binding motif protein, X chromosome OS=Homo sapiens GN=RBMX PE=1 SV=3	0	10.101	8	2	3	2	1	391	42.3	10.05	9.89	2
P36776	Lon protease homolog, mitochondrial OS=Homo sapiens GN=LONP1 PE=1 SV=2	0	10.093	3	2	2	2	1	959	106.4	6.39	5.5	2
P17655	Calpain-2 catalytic subunit OS=Homo sapiens GN=CAPN2 PE=1 SV=6	0	10.09	4	2	2	2	1	700	79.9	4.98	6.25	2
Q14974	Importin subunit beta-1 OS=Homo sapiens GN=KPNB1 PE=1 SV=2	0	10.066	4	2	3	2	1	876	97.1	4.78	6.69	2
P61160	Actin-related protein 2 OS=Homo sapiens GN=ACTR2 PE=1 SV=1	0	10.06	11	4	4	4	1	394	44.7	6.74	7.74	4
B0I1T2	Unconventional myosin-Ig OS=Homo sapiens GN=MYO1G PE=1 SV=2	0	10.049	5	3	3	3	1	1018	116.4	8.73	3.35	3
E9PQ57	mRNA export factor OS=Homo sapiens GN=RAE1 PE=1 SV=1	0	10.018	11	3	3	3	1	437	47.8	8.07	2.69	3
P62879	Guanine nucleotide-binding protein G(I)/G(S)/G(T) subunit beta-2 OS=Homo sapiens GN=GNB2 PE=1 SV=3	0	10	9	2	3	2	1	340	37.3	6	2.66	2
P61313	60S ribosomal protein L15 OS=Homo sapiens GN=RPL15 PE=1 SV=2	0	9.982	17	3	4	3	1	204	24.1	11.62	8.9	3
K7EM18	Eukaryotic translation initiation factor 1 OS=Homo sapiens GN=EIF1 PE=1 SV=1	0	9.977	25	2	2	2	1	121	13.6	7.9	7.29	2
O75494	Serine/arginine-rich splicing factor 10 OS=Homo sapiens GN=SRSF10 PE=1 SV=1	0	9.947	4	1	2	1	1	262	31.3	11.27	6.11	1
P55884	Eukaryotic translation initiation factor 3 subunit B OS=Homo sapiens GN=EIF3B PE=1 SV=3	0	9.875	10	4	5	4	1	814	92.4	5	6.83	4
P51991	Heterogeneous nuclear ribonucleoprotein A3 OS=Homo sapiens GN=HNRNPA3 PE=1 SV=2	0	9.854	9	4	61	3	1	378	39.6	9.01	70.6	4
H3BVG0	Nuclear pore complex protein Nup93 OS=Homo sapiens GN=NUP93 PE=1 SV=1	0	9.854	4	3	3	3	1	880	99.5	5.73	7.28	3
P39019	40S ribosomal protein S19 OS=Homo sapiens GN=RPS19 PE=1 SV=2	0	9.842	21	3	4	3	1	145	16.1	10.32	10.9	3
Q9BWF3	RNA-binding protein 4 OS=Homo sapiens GN=RBM4 PE=1 SV=1	0	9.777	15	3	5	3	1	364	40.3	7.08	1.66	3
Q13155	Aminoacyl tRNA synthase complex-interacting multifunctional protein 2 OS=Homo sapiens GN=AIMP2 PE=1 SV=2	0	9.764	16	3	3	3	1	320	35.3	8.22	4.5	3
O95202	LETM1 and EF-hand domain-containing protein 1, mitochondrial OS=Homo sapiens GN=LETM1 PE=1 SV=1	0	9.764	7	3	3	3	1	739	83.3	6.7	4.82	3
C9JFV4	Proline-, glutamic acid- and leucine-rich protein 1 OS=Homo sapiens GN=PELP1 PE=1 SV=2	0	9.752	6	3	3	3	1	1180	124.9	4.41	0	3
P62913	60S ribosomal protein L11 OS=Homo sapiens GN=RPL11 PE=1 SV=2	0	9.746	13	2	5	2	1	178	20.2	9.6	13.65	2
Q00688	Peptidyl-prolyl cis-trans isomerase FKBP3 OS=Homo sapiens GN=FKBP3 PE=1 SV=1	0	9.744	13	2	3	2	1	224	25.2	9.28	5.47	2
P12270	Nucleoprotein TPR OS=Homo sapiens GN=TPR PE=1 SV=3	0	9.73	4	4	4	4	1	2363	267.1	5.02	4.81	4
P47712	Cytosolic phospholipase A2 OS=Homo sapiens GN=PLA2G4A PE=1 SV=2	0	9.679	6	3	3	3	1	749	85.2	5.38	4.41	3
P49736	DNA replication licensing factor MCM2 OS=Homo sapiens GN=MCM2 PE=1 SV=4	0	9.66	6	3	4	3	1	904	101.8	5.52	6.84	3
Q01844	RNA-binding protein EWS OS=Homo sapiens GN=EWSR1 PE=1 SV=1	0	9.644	7	2	2	2	1	656	68.4	9.33	5.99	2
P52294	Importin subunit alpha-5 OS=Homo sapiens GN=KPNA1 PE=1 SV=3	0	9.606	6	2	3	2	1	538	60.2	5.01	3.33	2
P06737	Glycogen phosphorylase, liver form OS=Homo sapiens GN=PYGL PE=1 SV=4	0	9.581	7	4	4	4	1	847	97.1	7.17	3.73	4
P47755	F-actin-capping protein subunit alpha-2 OS=Homo sapiens GN=CAPZA2 PE=1 SV=3	0	9.534	16	3	3	1	1	286	32.9	5.85	4.78	3
Q01518	Adenylyl cyclase-associated protein 1 OS=Homo sapiens GN=CAP1 PE=1 SV=5	0	9.448	11	4	8	4	1	475	51.9	8.06	9.94	4
O43615	Mitochondrial import inner membrane translocase subunit TIM44 OS=Homo sapiens GN=TIMM44 PE=1 SV=2	0	9.436	6	2	2	2	1	452	51.3	8.32	5.85	2
Q00796	Sorbitol dehydrogenase OS=Homo sapiens GN=SORD PE=1 SV=4	0	9.431	9	2	3	2	1	357	38.3	7.97	4.7	2
P0CG39	POTE ankyrin domain family member J OS=Homo sapiens GN=POTEJ PE=3 SV=1	0	9.416	5	3	7	1	1	1038	117.3	5.97	12.26	3
P62714	Serine/threonine-protein phosphatase 2A catalytic subunit beta isoform OS=Homo sapiens GN=PPP2CB PE=1 SV=1	0	9.393	16	3	3	3	1	309	35.6	5.43	4.43	3
P30740	Leukocyte elastase inhibitor OS=Homo sapiens GN=SERPINB1 PE=1 SV=1	0	9.379	8	2	2	2	1	379	42.7	6.28	6.27	2
Q9H307	Pinin OS=Homo sapiens GN=PNN PE=1 SV=4	0	9.331	5	2	2	2	1	717	81.6	7.14	6.12	2
P53618	Coatomer subunit beta OS=Homo sapiens GN=COPB1 PE=1 SV=3	0	9.326	3	2	2	2	1	953	107.1	6.05	3.78	2
Q9Y3I0	tRNA-splicing ligase RtcB homolog OS=Homo sapiens GN=RTCB PE=1 SV=1	0	9.285	8	3	3	3	1	505	55.2	7.23	6.07	3
A0A1B0GW77	Alpha-aminoadipic semialdehyde dehydrogenase OS=Homo sapiens GN=ALDH7A1 PE=1 SV=1	0	9.275	5	2	5	2	1	554	60	8.18	4.11	2
Q92804	TATA-binding protein-associated factor 2N OS=Homo sapiens GN=TAF15 PE=1 SV=1	0	9.238	7	3	3	1	1	592	61.8	8.02	4.94	3
Q13435	Splicing factor 3B subunit 2 OS=Homo sapiens GN=SF3B2 PE=1 SV=2	0	9.211	4	3	5	3	1	895	100.2	5.67	4.88	3
O00567	Nucleolar protein 56 OS=Homo sapiens GN=NOP56 PE=1 SV=4	0	9.19	4	2	3	2	1	594	66	9.19	4.24	2
P15559	NAD(P)H dehydrogenase [quinone] 1 OS=Homo sapiens GN=NQO1 PE=1 SV=1	0	9.175	9	3	4	3	1	274	30.8	8.88	8.52	3
O94776	Metastasis-associated protein MTA2 OS=Homo sapiens GN=MTA2 PE=1 SV=1	0	9.167	5	2	2	2	1	668	75	9.66	4.79	2
P26196	Probable ATP-dependent RNA helicase DDX6 OS=Homo sapiens GN=DDX6 PE=1 SV=2	0	9.164	7	2	2	2	1	483	54.4	8.66	4.67	2
P61604	10 kDa heat shock protein, mitochondrial OS=Homo sapiens GN=HSPE1 PE=1 SV=2	0	9.157	30	3	4	3	1	102	10.9	8.92	7.53	3
P05386	60S acidic ribosomal protein P1 OS=Homo sapiens GN=RPLP1 PE=1 SV=1	0	9.15	52	2	4	2	1	114	11.5	4.32	2.61	2
Q9H3K6	BolA-like protein 2 OS=Homo sapiens GN=BOLA2 PE=1 SV=1	0	9.14	29	2	2	2	1	86	10.1	6.52	7.11	2
A0A0A0MRR7	U1 small nuclear ribonucleoprotein C OS=Homo sapiens GN=SNRPC PE=1 SV=1	0	9.11	10	1	1	1	1	180	19.7	9.58	4.51	1
P27695	DNA-(apurinic or apyrimidinic site) lyase OS=Homo sapiens GN=APEX1 PE=1 SV=2	0	9.102	11	3	3	3	1	318	35.5	8.12	7.53	3
P14868	Aspartate--tRNA ligase, cytoplasmic OS=Homo sapiens GN=DARS PE=1 SV=2	0	9.08	10	3	3	3	1	501	57.1	6.55	6.22	3
O75475	PC4 and SFRS1-interacting protein OS=Homo sapiens GN=PSIP1 PE=1 SV=1	0	9.075	5	2	2	2	1	530	60.1	9.13	6.12	2
P08559	Pyruvate dehydrogenase E1 component subunit alpha, somatic form, mitochondrial OS=Homo sapiens GN=PDHA1 PE=1 SV=3	0	9.07	6	2	4	2	1	390	43.3	8.06	10.49	2
P09012	U1 small nuclear ribonucleoprotein A OS=Homo sapiens GN=SNRPA PE=1 SV=3	0	9.07	17	2	4	2	1	282	31.3	9.83	3.04	2
P12277	Creatine kinase B-type OS=Homo sapiens GN=CKB PE=1 SV=1	0	8.996	9	3	3	3	1	381	42.6	5.59	6.91	3
P11387	DNA topoisomerase 1 OS=Homo sapiens GN=TOP1 PE=1 SV=2	0	8.989	4	3	3	2	1	765	90.7	9.31	4.14	3
P47897	Glutamine--tRNA ligase OS=Homo sapiens GN=QARS PE=1 SV=1	0	8.929	5	4	4	4	1	775	87.7	7.15	9.96	4
Q9UKS6	Protein kinase C and casein kinase substrate in neurons protein 3 OS=Homo sapiens GN=PACSIN3 PE=1 SV=2	0	8.923	9	3	3	3	1	424	48.5	6.18	2.4	3
Q5T9A4	ATPase family AAA domain-containing protein 3B OS=Homo sapiens GN=ATAD3B PE=1 SV=1	0	8.902	5	2	4	2	1	648	72.5	9.2	2.53	2
P12235	ADP/ATP translocase 1 OS=Homo sapiens GN=SLC25A4 PE=1 SV=4	0	8.876	12	3	19	1	1	298	33	9.76	5.69	3
Q00325	Phosphate carrier protein, mitochondrial OS=Homo sapiens GN=SLC25A3 PE=1 SV=2	0	8.861	6	3	5	3	1	362	40.1	9.38	9.25	3
Q7KZF4	Staphylococcal nuclease domain-containing protein 1 OS=Homo sapiens GN=SND1 PE=1 SV=1	0	8.826	4	3	4	3	1	910	101.9	7.17	6.97	3
P33993	DNA replication licensing factor MCM7 OS=Homo sapiens GN=MCM7 PE=1 SV=4	0	8.783	8	4	4	4	1	719	81.3	6.46	10.15	4
B1AHD1	NHP2-like protein 1 OS=Homo sapiens GN=SNU13 PE=1 SV=1	0	8.778	18	2	2	2	1	132	14.6	8.46	6.79	2
Q92616	eIF-2-alpha kinase activator GCN1 OS=Homo sapiens GN=GCN1 PE=1 SV=6	0	8.756	3	5	5	5	1	2671	292.6	7.47	5.52	5
P25789	Proteasome subunit alpha type-4 OS=Homo sapiens GN=PSMA4 PE=1 SV=1	0	8.705	13	2	2	2	1	261	29.5	7.72	6.11	2
P61204	ADP-ribosylation factor 3 OS=Homo sapiens GN=ARF3 PE=1 SV=2	0	8.696	14	2	2	1	1	181	20.6	7.43	6.31	2
J3KNF8	Cytochrome b5 type B OS=Homo sapiens GN=CYB5B PE=1 SV=1	0	8.626	13	1	2	1	1	150	16.7	4.97	6.76	1
P40925	Malate dehydrogenase, cytoplasmic OS=Homo sapiens GN=MDH1 PE=1 SV=4	0	8.604	10	2	3	2	1	334	36.4	7.36	4.6	2
P50402	Emerin OS=Homo sapiens GN=EMD PE=1 SV=1	0	8.562	12	2	3	2	1	254	29	5.5	7.71	2
Q9UMS4	Pre-mRNA-processing factor 19 OS=Homo sapiens GN=PRPF19 PE=1 SV=1	0	8.559	12	3	3	3	1	504	55.1	6.61	0	3
Q16543	Hsp90 co-chaperone Cdc37 OS=Homo sapiens GN=CDC37 PE=1 SV=1	0	8.553	10	3	4	3	1	378	44.4	5.25	6.99	3
A0A087X1N8	Serpin B6 OS=Homo sapiens GN=SERPINB6 PE=1 SV=1	0	8.549	6	2	3	2	1	395	44.8	5.68	8.34	2
P24752	Acetyl-CoA acetyltransferase, mitochondrial OS=Homo sapiens GN=ACAT1 PE=1 SV=1	0	8.547	9	2	3	2	1	427	45.2	8.85	6.68	2
Q9NTJ3	Structural maintenance of chromosomes protein 4 OS=Homo sapiens GN=SMC4 PE=1 SV=2	0	8.536	4	4	4	4	1	1288	147.1	6.79	6.48	4
P25786	Proteasome subunit alpha type-1 OS=Homo sapiens GN=PSMA1 PE=1 SV=1	0	8.521	15	3	3	3	1	263	29.5	6.61	7.69	3
E7EMB3	Calmodulin OS=Homo sapiens GN=CALM2 PE=1 SV=1	0	8.474	6	1	5	1	1	196	21.7	4.56	14.13	1
P62847	40S ribosomal protein S24 OS=Homo sapiens GN=RPS24 PE=1 SV=1	0	8.389	8	1	3	1	1	133	15.4	10.78	5.23	1
P11766	Alcohol dehydrogenase class-3 OS=Homo sapiens GN=ADH5 PE=1 SV=4	0	8.346	7	2	2	2	1	374	39.7	7.49	5.72	2
Q14247	Src substrate cortactin OS=Homo sapiens GN=CTTN PE=1 SV=2	0	8.338	6	2	3	2	1	550	61.5	5.4	7.16	2
O00541	Pescadillo homolog OS=Homo sapiens GN=PES1 PE=1 SV=1	0	8.28	8	2	2	2	1	588	68	7.33	2.77	2
P08236	Beta-glucuronidase OS=Homo sapiens GN=GUSB PE=1 SV=2	0	8.265	6	2	2	2	1	651	74.7	7.02	6.12	2
P61026	Ras-related protein Rab-10 OS=Homo sapiens GN=RAB10 PE=1 SV=1	0	8.262	15	2	3	1	1	200	22.5	8.38	7.32	2
A8MUS3	60S ribosomal protein L23a OS=Homo sapiens GN=RPL23A PE=1 SV=1	0	8.256	16	3	5	3	1	194	21.9	10.48	11.57	3
P19623	Spermidine synthase OS=Homo sapiens GN=SRM PE=1 SV=1	0	8.256	14	2	6	2	1	302	33.8	5.49	1.85	2
O95831	Apoptosis-inducing factor 1, mitochondrial OS=Homo sapiens GN=AIFM1 PE=1 SV=1	0	8.254	5	2	2	2	1	613	66.9	8.95	2.1	2
P46063	ATP-dependent DNA helicase Q1 OS=Homo sapiens GN=RECQL PE=1 SV=3	0	8.221	4	2	4	2	1	649	73.4	7.88	7.3	2
P25788	Proteasome subunit alpha type-3 OS=Homo sapiens GN=PSMA3 PE=1 SV=2	0	8.221	8	2	3	2	1	255	28.4	5.33	6.92	2
Q99536	Synaptic vesicle membrane protein VAT-1 homolog OS=Homo sapiens GN=VAT1 PE=1 SV=2	0	8.215	7	1	2	1	1	393	41.9	6.29	4.8	1
P62191	26S protease regulatory subunit 4 OS=Homo sapiens GN=PSMC1 PE=1 SV=1	0	8.185	11	3	3	3	1	440	49.2	6.21	2.25	3
P63010	AP-2 complex subunit beta OS=Homo sapiens GN=AP2B1 PE=1 SV=1	0	8.169	5	4	4	4	1	937	104.5	5.38	5.98	4
O75874	Isocitrate dehydrogenase [NADP] cytoplasmic OS=Homo sapiens GN=IDH1 PE=1 SV=2	0	8.159	11	4	4	4	1	414	46.6	7.01	6	4
Q92621	Nuclear pore complex protein Nup205 OS=Homo sapiens GN=NUP205 PE=1 SV=3	0	8.122	1	2	2	2	1	2012	227.8	6.19	4.93	2
Q7RTV0	PHD finger-like domain-containing protein 5A OS=Homo sapiens GN=PHF5A PE=1 SV=1	0	8.119	23	2	2	2	1	110	12.4	8.41	3.06	2
P36955	Pigment epithelium-derived factor OS=Homo sapiens GN=SERPINF1 PE=1 SV=4	0	8.097	6	2	3	2	1	418	46.3	6.38	7.67	2
E5RG17	Putative deoxyribonuclease TATDN1 (Fragment) OS=Homo sapiens GN=TATDN1 PE=1 SV=1	0	7.932	3	1	2	1	1	322	36.4	7.65	2.6	1
Q8WUM4	Programmed cell death 6-interacting protein OS=Homo sapiens GN=PDCD6IP PE=1 SV=1	0	7.932	3	2	2	2	1	868	96	6.52	5.08	2
A0A087WYR3	Tumor protein D54 OS=Homo sapiens GN=TPD52L2 PE=1 SV=1	0	7.893	15	2	2	2	1	222	23.8	6.55	4.82	2
Q5T5C7	Serine--tRNA ligase, cytoplasmic OS=Homo sapiens GN=SARS PE=1 SV=1	0	7.84	6	2	2	2	1	536	61.3	7.06	4.58	2
B0QYN7	SUMO-conjugating enzyme OS=Homo sapiens GN=UBE2I PE=1 SV=1	0	7.834	17	3	3	3	1	184	20.4	8.46	7.78	3
P17812	CTP synthase 1 OS=Homo sapiens GN=CTPS1 PE=1 SV=2	0	7.715	3	1	2	1	1	591	66.6	6.46	4.65	1
Q9UGI8	Testin OS=Homo sapiens GN=TES PE=1 SV=1	0	7.703	5	1	3	1	1	421	48	7.68	5.83	1
Q9BZK7	F-box-like/WD repeat-containing protein TBL1XR1 OS=Homo sapiens GN=TBL1XR1 PE=1 SV=1	0	7.701	4	1	1	1	1	514	55.6	5.55	3.6	1
P61158	Actin-related protein 3 OS=Homo sapiens GN=ACTR3 PE=1 SV=3	0	7.69	6	2	2	2	1	418	47.3	5.88	5.63	2
Q9BQ69	O-acetyl-ADP-ribose deacetylase MACROD1 OS=Homo sapiens GN=MACROD1 PE=1 SV=2	0	7.672	7	1	1	1	1	325	35.5	9.51	2.65	1
Q16629	Serine/arginine-rich splicing factor 7 OS=Homo sapiens GN=SRSF7 PE=1 SV=1	0	7.663	14	3	4	2	1	238	27.4	11.82	7.37	3
Q15257	Serine/threonine-protein phosphatase 2A activator OS=Homo sapiens GN=PPP2R4 PE=1 SV=3	0	7.641	12	3	3	3	1	358	40.6	5.94	2.03	3
P40227	T-complex protein 1 subunit zeta OS=Homo sapiens GN=CCT6A PE=1 SV=3	0	7.627	5	2	2	2	1	531	58	6.68	5.62	2
P60953	Cell division control protein 42 homolog OS=Homo sapiens GN=CDC42 PE=1 SV=2	0	7.623	6	1	5	1	1	191	21.2	6.55	2.41	1
P15927	Replication protein A 32 kDa subunit OS=Homo sapiens GN=RPA2 PE=1 SV=1	0	7.623	13	2	2	2	1	270	29.2	6.15	3.12	2
P49189	4-trimethylaminobutyraldehyde dehydrogenase OS=Homo sapiens GN=ALDH9A1 PE=1 SV=3	0	7.617	7	3	3	3	1	494	53.8	5.87	6.97	3
P58546	Myotrophin OS=Homo sapiens GN=MTPN PE=1 SV=2	0	7.551	14	1	2	1	1	118	12.9	5.52	3.91	1
P38919	Eukaryotic initiation factor 4A-III OS=Homo sapiens GN=EIF4A3 PE=1 SV=4	0	7.528	9	3	3	3	1	411	46.8	6.73	7.42	3
Q8TEX9	Importin-4 OS=Homo sapiens GN=IPO4 PE=1 SV=2	0	7.515	4	3	3	3	1	1081	118.6	4.96	2.5	3
P55263	Adenosine kinase OS=Homo sapiens GN=ADK PE=1 SV=2	0	7.506	12	2	2	2	1	362	40.5	6.7	2.7	2
O75534	Cold shock domain-containing protein E1 OS=Homo sapiens GN=CSDE1 PE=1 SV=2	0	7.482	5	3	3	3	1	798	88.8	6.25	5.61	3
Q9BZE4	Nucleolar GTP-binding protein 1 OS=Homo sapiens GN=GTPBP4 PE=1 SV=3	0	7.474	5	3	3	3	1	634	73.9	9.5	4.19	3
G3V180	Dipeptidyl peptidase 3 OS=Homo sapiens GN=DPP3 PE=1 SV=1	0	7.425	6	3	3	3	1	757	84.3	5.03	2.41	3
P08621	U1 small nuclear ribonucleoprotein 70 kDa OS=Homo sapiens GN=SNRNP70 PE=1 SV=2	0	7.411	14	3	4	3	1	437	51.5	9.94	4.18	3
Q9Y281	Cofilin-2 OS=Homo sapiens GN=CFL2 PE=1 SV=1	0	7.385	14	2	3	1	1	166	18.7	7.88	9.39	2
O00764	Pyridoxal kinase OS=Homo sapiens GN=PDXK PE=1 SV=1	0	7.381	9	2	2	2	1	312	35.1	6.13	5.01	2
Q8WWM7	Ataxin-2-like protein OS=Homo sapiens GN=ATXN2L PE=1 SV=2	0	7.37	6	3	4	3	1	1075	113.3	8.59	3.31	3
O95197	Reticulon-3 OS=Homo sapiens GN=RTN3 PE=1 SV=2	0	7.369	1	1	2	1	1	1032	112.5	4.96	5.51	1
O43396	Thioredoxin-like protein 1 OS=Homo sapiens GN=TXNL1 PE=1 SV=3	0	7.363	7	1	1	1	1	289	32.2	4.96	3.64	1
P00966	Argininosuccinate synthase OS=Homo sapiens GN=ASS1 PE=1 SV=2	0	7.356	8	3	12	3	1	412	46.5	8.02	7.13	3
Q13423	NAD(P) transhydrogenase, mitochondrial OS=Homo sapiens GN=NNT PE=1 SV=3	0	7.327	3	3	3	3	1	1086	113.8	8.09	6.26	3
P46778	60S ribosomal protein L21 OS=Homo sapiens GN=RPL21 PE=1 SV=2	0	7.322	16	2	4	2	1	160	18.6	10.49	10.57	2
Q9Y3C6	Peptidyl-prolyl cis-trans isomerase-like 1 OS=Homo sapiens GN=PPIL1 PE=1 SV=1	0	7.312	19	2	3	2	1	166	18.2	7.99	6.52	2
H0Y8C6	Importin-5 (Fragment) OS=Homo sapiens GN=IPO5 PE=1 SV=1	0	7.31	5	4	4	4	1	1099	123.8	5.06	3.95	4
A0A0C4DFU2	Superoxide dismutase OS=Homo sapiens GN=SOD2 PE=1 SV=1	0	7.298	13	2	4	2	1	222	24.7	8.25	8.18	2
Q9UK76	Hematological and neurological expressed 1 protein OS=Homo sapiens GN=HN1 PE=1 SV=3	0	7.278	27	2	2	2	1	154	16	5.6	3.37	2
P16402	Histone H1.3 OS=Homo sapiens GN=HIST1H1D PE=1 SV=2	0	7.256	10	2	22	2	1	221	22.3	11.02	31.14	2
M0QXB5	Persulfide dioxygenase ETHE1, mitochondrial OS=Homo sapiens GN=ETHE1 PE=1 SV=1	0	7.249	7	1	1	1	1	260	28.4	6.52	4.21	1
Q13151	Heterogeneous nuclear ribonucleoprotein A0 OS=Homo sapiens GN=HNRNPA0 PE=1 SV=1	0	7.24	9	2	59	1	1	305	30.8	9.29	69.31	2
Q06033	Inter-alpha-trypsin inhibitor heavy chain H3 OS=Homo sapiens GN=ITIH3 PE=1 SV=2	0	7.228	3	2	4	2	1	890	99.8	5.74	5.68	2
P11498	Pyruvate carboxylase, mitochondrial OS=Homo sapiens GN=PC PE=1 SV=2	0	7.22	6	4	6	4	1	1178	129.6	6.84	3.88	4
Q96K17	Transcription factor BTF3 homolog 4 OS=Homo sapiens GN=BTF3L4 PE=1 SV=1	0	7.208	24	2	2	2	1	158	17.3	6.35	2.36	2
Q8IX12	Cell division cycle and apoptosis regulator protein 1 OS=Homo sapiens GN=CCAR1 PE=1 SV=2	0	7.196	3	2	2	2	1	1150	132.7	5.76	2.96	2
P14550	Alcohol dehydrogenase [NADP(+)] OS=Homo sapiens GN=AKR1A1 PE=1 SV=3	0	7.188	10	2	2	2	1	325	36.6	6.79	6.41	2
Q9HAV4	Exportin-5 OS=Homo sapiens GN=XPO5 PE=1 SV=1	0	7.186	4	4	4	4	1	1204	136.2	5.8	3.98	4
O00629	Importin subunit alpha-3 OS=Homo sapiens GN=KPNA4 PE=1 SV=1	0	7.178	6	2	2	2	1	521	57.9	4.96	3.48	2
P49257	Protein ERGIC-53 OS=Homo sapiens GN=LMAN1 PE=1 SV=2	0	7.175	10	2	2	2	1	510	57.5	6.77	2.03	2
A0A0C4DFR6	Protein SEC13 homolog OS=Homo sapiens GN=SEC13 PE=1 SV=1	0	7.138	15	3	7	3	1	325	35.8	5.59	2.17	3
P37108	Signal recognition particle 14 kDa protein OS=Homo sapiens GN=SRP14 PE=1 SV=2	0	7.127	29	2	4	2	1	136	14.6	10.04	4.44	2
Q9P0L0	Vesicle-associated membrane protein-associated protein A OS=Homo sapiens GN=VAPA PE=1 SV=3	0	7.109	9	2	2	1	1	249	27.9	8.62	5.44	2
Q96C19	EF-hand domain-containing protein D2 OS=Homo sapiens GN=EFHD2 PE=1 SV=1	0	7.107	13	3	3	3	1	240	26.7	5.2	6.02	3
Q15286	Ras-related protein Rab-35 OS=Homo sapiens GN=RAB35 PE=1 SV=1	0	7.087	12	2	3	1	1	201	23	8.29	7.64	2
O76003	Glutaredoxin-3 OS=Homo sapiens GN=GLRX3 PE=1 SV=2	0	7.077	13	3	3	3	1	335	37.4	5.39	4.67	3
A0A087WUT6	Eukaryotic translation initiation factor 5B OS=Homo sapiens GN=EIF5B PE=1 SV=1	0	7.075	3	3	3	3	1	1220	138.6	5.58	6.74	3
Q66PJ3	ADP-ribosylation factor-like protein 6-interacting protein 4 OS=Homo sapiens GN=ARL6IP4 PE=1 SV=2	0	7.074	5	1	2	1	1	421	44.9	10.93	2.44	1
P61758	Prefoldin subunit 3 OS=Homo sapiens GN=VBP1 PE=1 SV=3	0	7.054	11	2	2	2	1	197	22.6	7.11	4.62	2
Q9BVC6	Transmembrane protein 109 OS=Homo sapiens GN=TMEM109 PE=1 SV=1	0	7.047	5	2	2	2	1	243	26.2	10.48	5.81	2
A0A0A0MRI2	Sorting nexin OS=Homo sapiens GN=SNX6 PE=1 SV=1	0	7.028	6	2	2	2	1	418	47.8	6.43	4.61	2
P38606	V-type proton ATPase catalytic subunit A OS=Homo sapiens GN=ATP6V1A PE=1 SV=2	0	7.003	4	2	2	2	1	617	68.3	5.52	3.79	2
P19823	Inter-alpha-trypsin inhibitor heavy chain H2 OS=Homo sapiens GN=ITIH2 PE=1 SV=2	0	6.976	2	2	3	2	1	946	106.4	6.86	8.16	2
Q14980	Nuclear mitotic apparatus protein 1 OS=Homo sapiens GN=NUMA1 PE=1 SV=2	0	6.964	2	3	3	3	1	2115	238.1	5.78	4.8	3
O00154	Cytosolic acyl coenzyme A thioester hydrolase OS=Homo sapiens GN=ACOT7 PE=1 SV=3	0	6.938	8	2	2	2	1	380	41.8	8.54	4.73	2
Q02818	Nucleobindin-1 OS=Homo sapiens GN=NUCB1 PE=1 SV=4	0	6.928	7	2	2	2	1	461	53.8	5.25	5.31	2
O96008	Mitochondrial import receptor subunit TOM40 homolog OS=Homo sapiens GN=TOMM40 PE=1 SV=1	0	6.907	12	3	3	3	1	361	37.9	7.25	2.61	3
Q8N1G4	Leucine-rich repeat-containing protein 47 OS=Homo sapiens GN=LRRC47 PE=1 SV=1	0	6.906	5	2	2	2	1	583	63.4	8.28	5.1	2
B7Z6Z4	Myosin light polypeptide 6 OS=Homo sapiens GN=MYL6 PE=1 SV=1	0	6.904	9	2	3	2	1	238	26.7	5.08	8.61	2
P00441	Superoxide dismutase [Cu-Zn] OS=Homo sapiens GN=SOD1 PE=1 SV=2	0	6.899	9	1	4	1	1	154	15.9	6.13	5.79	1
E9PCR7	2-oxoglutarate dehydrogenase, mitochondrial OS=Homo sapiens GN=OGDH PE=1 SV=1	0	6.899	4	3	4	3	1	1038	117.6	6.92	4.58	3
P14927	Cytochrome b-c1 complex subunit 7 OS=Homo sapiens GN=UQCRB PE=1 SV=2	0.001	6.867	21	2	2	2	1	111	13.5	8.78	2.4	2
P28070	Proteasome subunit beta type-4 OS=Homo sapiens GN=PSMB4 PE=1 SV=4	0.001	6.853	13	2	3	2	1	264	29.2	5.97	3.45	2
P30047	GTP cyclohydrolase 1 feedback regulatory protein OS=Homo sapiens GN=GCHFR PE=1 SV=3	0.001	6.852	49	2	4	2	1	84	9.7	6.54	0	2
P40121	Macrophage-capping protein OS=Homo sapiens GN=CAPG PE=1 SV=2	0.001	6.802	13	3	3	3	1	348	38.5	6.19	4.12	3
Q96A33	Coiled-coil domain-containing protein 47 OS=Homo sapiens GN=CCDC47 PE=1 SV=1	0.001	6.757	5	2	5	2	1	483	55.8	4.87	0	2
O75822	Eukaryotic translation initiation factor 3 subunit J OS=Homo sapiens GN=EIF3J PE=1 SV=2	0.001	6.712	8	1	2	1	1	258	29	4.83	2.09	1
P46087	Probable 28S rRNA (cytosine(4447)-C(5))-methyltransferase OS=Homo sapiens GN=NOP2 PE=1 SV=2	0.001	6.707	3	2	2	2	1	812	89.2	9.23	5.3	2
P24666	Low molecular weight phosphotyrosine protein phosphatase OS=Homo sapiens GN=ACP1 PE=1 SV=3	0.001	6.702	11	1	3	1	1	158	18	6.74	4	1
P31689	DnaJ homolog subfamily A member 1 OS=Homo sapiens GN=DNAJA1 PE=1 SV=2	0.001	6.7	10	3	3	3	1	397	44.8	7.08	2.17	3
Q9BS26	Endoplasmic reticulum resident protein 44 OS=Homo sapiens GN=ERP44 PE=1 SV=1	0.001	6.695	10	3	3	3	1	406	46.9	5.26	6.67	3
P62851	40S ribosomal protein S25 OS=Homo sapiens GN=RPS25 PE=1 SV=1	0.001	6.694	22	3	4	3	1	125	13.7	10.11	9.9	3
Q9NR45	Sialic acid synthase OS=Homo sapiens GN=NANS PE=1 SV=2	0.001	6.69	8	2	2	2	1	359	40.3	6.74	5.19	2
P43686	26S protease regulatory subunit 6B OS=Homo sapiens GN=PSMC4 PE=1 SV=2	0.001	6.61	6	2	2	2	1	418	47.3	5.21	2.66	2
A0A0C4DGG9	Chromodomain-helicase-DNA-binding protein 4 OS=Homo sapiens GN=CHD4 PE=1 SV=1	0.001	6.559	3	3	5	3	1	1937	220.3	6.02	2.42	3
Q9UBS4	DnaJ homolog subfamily B member 11 OS=Homo sapiens GN=DNAJB11 PE=1 SV=1	0.001	6.541	16	3	3	3	1	358	40.5	6.18	1.65	3
P42126	Enoyl-CoA delta isomerase 1, mitochondrial OS=Homo sapiens GN=ECI1 PE=1 SV=1	0.001	6.527	5	1	2	1	1	302	32.8	8.54	5.3	1
P62491	Ras-related protein Rab-11A OS=Homo sapiens GN=RAB11A PE=1 SV=3	0.001	6.497	15	2	2	2	1	216	24.4	6.57	1.82	2
F8VXU5	Vacuolar protein sorting-associated protein 29 OS=Homo sapiens GN=VPS29 PE=1 SV=1	0.001	6.455	5	1	2	1	1	214	24	8.18	2.98	1
P62244	40S ribosomal protein S15a OS=Homo sapiens GN=RPS15A PE=1 SV=2	0.001	6.451	20	3	10	3	1	130	14.8	10.13	5.26	3
Q9Y224	UPF0568 protein C14orf166 OS=Homo sapiens GN=C14orf166 PE=1 SV=1	0.001	6.443	10	2	2	2	1	244	28.1	6.65	5.76	2
Q9Y2T3	Guanine deaminase OS=Homo sapiens GN=GDA PE=1 SV=1	0.001	6.428	5	2	2	2	1	454	51	5.68	2.49	2
Q16740	ATP-dependent Clp protease proteolytic subunit, mitochondrial OS=Homo sapiens GN=CLPP PE=1 SV=1	0.001	6.426	6	1	1	1	1	277	30.2	8.09	3.48	1
Q16881	Thioredoxin reductase 1, cytoplasmic OS=Homo sapiens GN=TXNRD1 PE=1 SV=3	0.001	6.406	6	3	3	3	1	649	70.9	7.39	2.87	3
E9PFW3	AP-2 complex subunit mu OS=Homo sapiens GN=AP2M1 PE=1 SV=1	0.001	6.404	3	1	1	1	1	460	52.3	9.5	3.81	1
Q14683	Structural maintenance of chromosomes protein 1A OS=Homo sapiens GN=SMC1A PE=1 SV=2	0.001	6.373	4	3	3	3	1	1233	143.1	7.64	2.43	3
C9JIZ6	Prosaposin OS=Homo sapiens GN=PSAP PE=1 SV=2	0.001	6.368	2	1	3	1	1	527	58.4	5.17	5.76	1
P50579	Methionine aminopeptidase 2 OS=Homo sapiens GN=METAP2 PE=1 SV=1	0.001	6.36	4	2	2	2	1	478	52.9	5.82	2.09	2
P61970	Nuclear transport factor 2 OS=Homo sapiens GN=NUTF2 PE=1 SV=1	0.001	6.357	17	2	2	2	1	127	14.5	5.38	4.27	2
Q9BR76	Coronin-1B OS=Homo sapiens GN=CORO1B PE=1 SV=1	0.001	6.355	10	2	2	2	1	489	54.2	5.88	1.87	2
P00387	NADH-cytochrome b5 reductase 3 OS=Homo sapiens GN=CYB5R3 PE=1 SV=3	0.001	6.345	10	2	2	2	1	301	34.2	7.59	2.8	2
Q9Y4L1	Hypoxia up-regulated protein 1 OS=Homo sapiens GN=HYOU1 PE=1 SV=1	0.001	6.336	3	2	4	2	1	999	111.3	5.22	0	2
P62834	Ras-related protein Rap-1A OS=Homo sapiens GN=RAP1A PE=1 SV=1	0.001	6.318	14	2	3	2	1	184	21	6.67	5.42	2
X6R4W8	BUB3-interacting and GLEBS motif-containing protein ZNF207 OS=Homo sapiens GN=ZNF207 PE=1 SV=1	0.001	6.294	5	2	2	2	1	497	52.6	8.47	5.16	2
O15042	U2 snRNP-associated SURP motif-containing protein OS=Homo sapiens GN=U2SURP PE=1 SV=2	0.001	6.251	3	2	2	2	1	1029	118.2	8.47	2.55	2
H0Y858	Uncharacterized protein (Fragment) OS=Homo sapiens PE=4 SV=1	0.001	6.23	2	1	1	1	1	1186	133.5	8.09	3.54	1
A0A0C4DG89	Probable ATP-dependent RNA helicase DDX46 OS=Homo sapiens GN=DDX46 PE=1 SV=1	0.001	6.218	5	3	3	3	1	1032	117.4	9.29	4.17	3
O14929	Histone acetyltransferase type B catalytic subunit OS=Homo sapiens GN=HAT1 PE=1 SV=1	0.001	6.211	7	2	2	2	1	419	49.5	5.69	2.18	2
Q16822	Phosphoenolpyruvate carboxykinase [GTP], mitochondrial OS=Homo sapiens GN=PCK2 PE=1 SV=3	0.001	6.179	5	3	4	3	1	640	70.7	7.62	3.93	3
Q9UHX1	Poly(U)-binding-splicing factor PUF60 OS=Homo sapiens GN=PUF60 PE=1 SV=1	0.001	6.176	3	1	1	1	1	559	59.8	5.29	3.04	1
O00231	26S proteasome non-ATPase regulatory subunit 11 OS=Homo sapiens GN=PSMD11 PE=1 SV=3	0.001	6.175	12	4	4	4	1	422	47.4	6.48	2.2	4
Q86UP2	Kinectin OS=Homo sapiens GN=KTN1 PE=1 SV=1	0.001	6.172	3	3	3	3	1	1357	156.2	5.64	1.94	3
B0QY89	Eukaryotic translation initiation factor 3 subunit L OS=Homo sapiens GN=EIF3L PE=1 SV=1	0.001	6.15	4	2	2	2	1	607	70.9	6.65	2.17	2
Q14019	Coactosin-like protein OS=Homo sapiens GN=COTL1 PE=1 SV=3	0.001	6.14	25	2	3	2	1	142	15.9	5.67	3.7	2
P33991	DNA replication licensing factor MCM4 OS=Homo sapiens GN=MCM4 PE=1 SV=5	0.001	6.133	2	2	2	2	1	863	96.5	6.74	3.11	2
P50570	Dynamin-2 OS=Homo sapiens GN=DNM2 PE=1 SV=2	0.001	6.12	5	3	3	3	1	870	98	7.44	4.13	3
Q9NVS9	Pyridoxine-5'-phosphate oxidase OS=Homo sapiens GN=PNPO PE=1 SV=1	0.001	6.108	6	1	1	1	1	261	30	7.06	3.04	1
Q04837	Single-stranded DNA-binding protein, mitochondrial OS=Homo sapiens GN=SSBP1 PE=1 SV=1	0.001	6.091	16	2	2	2	1	148	17.2	9.6	3.6	2
P43034	Platelet-activating factor acetylhydrolase IB subunit alpha OS=Homo sapiens GN=PAFAH1B1 PE=1 SV=2	0.001	6.066	9	2	3	2	1	410	46.6	7.37	3.53	2
J3QRS3	Myosin regulatory light chain 12A OS=Homo sapiens GN=MYL12A PE=1 SV=1	0.001	6.063	12	2	2	2	1	177	20.4	4.75	5.36	2
P46060	Ran GTPase-activating protein 1 OS=Homo sapiens GN=RANGAP1 PE=1 SV=1	0.001	6.063	5	2	2	2	1	587	63.5	4.68	3.88	2
P32969	60S ribosomal protein L9 OS=Homo sapiens GN=RPL9 PE=1 SV=1	0.001	6.05	11	2	2	2	1	192	21.9	9.95	5.31	2
P16070	CD44 antigen OS=Homo sapiens GN=CD44 PE=1 SV=3	0.001	6.049	2	1	1	1	1	742	81.5	5.33	3.4	1
P13489	Ribonuclease inhibitor OS=Homo sapiens GN=RNH1 PE=1 SV=2	0.001	6.033	5	1	1	1	1	461	49.9	4.82	2.71	1
P08237	ATP-dependent 6-phosphofructokinase, muscle type OS=Homo sapiens GN=PFKM PE=1 SV=2	0.001	6.033	2	1	2	1	1	780	85.1	7.99	2.27	1
Q04760	Lactoylglutathione lyase OS=Homo sapiens GN=GLO1 PE=1 SV=4	0.001	6.017	20	2	2	2	1	184	20.8	5.31	4.73	2
Q5SQP8	C-terminal-binding protein 2 OS=Homo sapiens GN=CTBP2 PE=1 SV=1	0.001	6.002	6	2	2	2	1	513	56.1	6.96	3.9	2
O60828	Polyglutamine-binding protein 1 OS=Homo sapiens GN=PQBP1 PE=1 SV=1	0.001	5.997	7	1	1	1	1	265	30.5	6.33	3.28	1
P18085	ADP-ribosylation factor 4 OS=Homo sapiens GN=ARF4 PE=1 SV=3	0.001	5.95	12	2	2	1	1	180	20.5	7.14	2.81	2
Q01469	Fatty acid-binding protein, epidermal OS=Homo sapiens GN=FABP5 PE=1 SV=3	0.001	5.939	16	1	1	1	1	135	15.2	7.01	2.9	1
Q92769	Histone deacetylase 2 OS=Homo sapiens GN=HDAC2 PE=1 SV=2	0.001	5.935	8	2	3	2	1	488	55.3	5.91	2.78	2
Q6YN16	Hydroxysteroid dehydrogenase-like protein 2 OS=Homo sapiens GN=HSDL2 PE=1 SV=1	0.001	5.927	7	2	2	2	1	418	45.4	7.99	2.55	2
Q16762	Thiosulfate sulfurtransferase OS=Homo sapiens GN=TST PE=1 SV=4	0.001	5.927	6	1	1	1	1	297	33.4	7.25	2.82	1
Q86XP3	ATP-dependent RNA helicase DDX42 OS=Homo sapiens GN=DDX42 PE=1 SV=1	0.001	5.904	2	2	2	2	1	938	102.9	7.02	2.72	2
P35268	60S ribosomal protein L22 OS=Homo sapiens GN=RPL22 PE=1 SV=2	0.001	5.897	22	2	3	2	1	128	14.8	9.19	5.42	2
Q96G23	Ceramide synthase 2 OS=Homo sapiens GN=CERS2 PE=1 SV=1	0.001	5.896	4	1	1	1	1	380	44.8	8.98	3.35	1
Q9NS69	Mitochondrial import receptor subunit TOM22 homolog OS=Homo sapiens GN=TOMM22 PE=1 SV=3	0.001	5.864	18	1	1	1	1	142	15.5	4.34	2.85	1
O14737	Programmed cell death protein 5 OS=Homo sapiens GN=PDCD5 PE=1 SV=3	0.001	5.858	9	1	2	1	1	125	14.3	6.04	4.6	1
Q8NBJ5	Procollagen galactosyltransferase 1 OS=Homo sapiens GN=COLGALT1 PE=1 SV=1	0.001	5.85	5	2	2	2	1	622	71.6	7.31	2.51	2
C9JIF9	Acylamino-acid-releasing enzyme OS=Homo sapiens GN=APEH PE=1 SV=1	0.001	5.845	8	3	3	3	1	737	81.6	5.54	0	3
Q9NZ01	Very-long-chain enoyl-CoA reductase OS=Homo sapiens GN=TECR PE=1 SV=1	0.001	5.838	3	1	2	1	1	308	36	9.45	7.92	1
P53396	ATP-citrate synthase OS=Homo sapiens GN=ACLY PE=1 SV=3	0.001	5.838	2	2	2	2	1	1101	120.8	7.33	4.93	2
P48637	Glutathione synthetase OS=Homo sapiens GN=GSS PE=1 SV=1	0.001	5.811	6	2	2	2	1	474	52.4	5.92	3.04	2
P62316	Small nuclear ribonucleoprotein Sm D2 OS=Homo sapiens GN=SNRPD2 PE=1 SV=1	0.001	5.807	16	1	1	1	1	118	13.5	9.91	4.98	1
Q5HYB6	Epididymis luminal protein 189 OS=Homo sapiens GN=DKFZp686J1372 PE=1 SV=1	0.001	5.796	6	1	1	1	1	232	27.2	4.74	4.04	1
Q9BWD1	Acetyl-CoA acetyltransferase, cytosolic OS=Homo sapiens GN=ACAT2 PE=1 SV=2	0.001	5.788	6	2	3	2	1	397	41.3	6.92	4.51	2
P61289	Proteasome activator complex subunit 3 OS=Homo sapiens GN=PSME3 PE=1 SV=1	0.001	5.785	11	2	2	2	1	254	29.5	5.95	2.28	2
Q96I24	Far upstream element-binding protein 3 OS=Homo sapiens GN=FUBP3 PE=1 SV=2	0.001	5.764	7	2	2	2	1	572	61.6	8.38	2.44	2
P45974	Ubiquitin carboxyl-terminal hydrolase 5 OS=Homo sapiens GN=USP5 PE=1 SV=2	0.001	5.755	3	2	3	2	1	858	95.7	5.03	2.02	2
Q9UKM9	RNA-binding protein Raly OS=Homo sapiens GN=RALY PE=1 SV=1	0.001	5.749	7	1	1	1	1	306	32.4	9.17	3.88	1
Q15063	Periostin OS=Homo sapiens GN=POSTN PE=1 SV=2	0.001	5.749	4	2	2	2	1	836	93.3	7.53	3.29	2
O43488	Aflatoxin B1 aldehyde reductase member 2 OS=Homo sapiens GN=AKR7A2 PE=1 SV=3	0.001	5.735	5	1	2	1	1	359	39.6	7.17	2.53	1
O76071	Probable cytosolic iron-sulfur protein assembly protein CIAO1 OS=Homo sapiens GN=CIAO1 PE=1 SV=1	0.001	5.728	8	2	2	2	1	339	37.8	4.97	4.39	2
X6R8A1	Carboxypeptidase OS=Homo sapiens GN=CTSA PE=1 SV=1	0.001	5.714	3	1	1	1	1	498	56.2	6.61	2.38	1
Q06210	Glutamine--fructose-6-phosphate aminotransferase [isomerizing] 1 OS=Homo sapiens GN=GFPT1 PE=1 SV=3	0.001	5.701	3	1	1	1	1	699	78.8	7.11	3.2	1
H0Y4R2	NADPH--cytochrome P450 reductase (Fragment) OS=Homo sapiens GN=POR PE=1 SV=1	0.001	5.698	3	1	1	1	1	725	81.6	6.54	2.96	1
Q96IU4	Protein ABHD14B OS=Homo sapiens GN=ABHD14B PE=1 SV=1	0.001	5.694	10	1	1	1	1	210	22.3	6.4	3.08	1
Q9BW27	Nuclear pore complex protein Nup85 OS=Homo sapiens GN=NUP85 PE=1 SV=1	0.001	5.668	3	2	2	2	1	656	75	5.55	4.38	2
P11388	DNA topoisomerase 2-alpha OS=Homo sapiens GN=TOP2A PE=1 SV=3	0.001	5.666	2	2	2	2	1	1531	174.3	8.72	3.72	2
P62633	Cellular nucleic acid-binding protein OS=Homo sapiens GN=CNBP PE=1 SV=1	0.001	5.636	7	1	1	1	1	177	19.5	7.71	2.87	1
Q9NQR4	Omega-amidase NIT2 OS=Homo sapiens GN=NIT2 PE=1 SV=1	0.001	5.587	6	1	1	1	1	276	30.6	7.21	2.2	1
Q6GMV3	Putative peptidyl-tRNA hydrolase PTRHD1 OS=Homo sapiens GN=PTRHD1 PE=1 SV=1	0.001	5.563	10	1	1	1	1	140	15.8	9.1	3.17	1
O14776	Transcription elongation regulator 1 OS=Homo sapiens GN=TCERG1 PE=1 SV=2	0.001	5.559	4	3	3	3	1	1098	123.8	8.65	3.8	3
Q9UN86	Ras GTPase-activating protein-binding protein 2 OS=Homo sapiens GN=G3BP2 PE=1 SV=2	0.001	5.556	8	2	2	2	1	482	54.1	5.55	2.23	2
P49755	Transmembrane emp24 domain-containing protein 10 OS=Homo sapiens GN=TMED10 PE=1 SV=2	0.001	5.551	14	2	3	2	1	219	25	7.44	2.46	2
O94992	Protein HEXIM1 OS=Homo sapiens GN=HEXIM1 PE=1 SV=1	0.001	5.533	11	2	2	2	1	359	40.6	4.89	2.33	2
P84103	Serine/arginine-rich splicing factor 3 OS=Homo sapiens GN=SRSF3 PE=1 SV=1	0.001	5.525	14	2	3	1	1	164	19.3	11.65	4.64	2
Q9BY44	Eukaryotic translation initiation factor 2A OS=Homo sapiens GN=EIF2A PE=1 SV=3	0.001	5.517	6	3	3	3	1	585	64.9	8.87	3.93	3
O75436	Vacuolar protein sorting-associated protein 26A OS=Homo sapiens GN=VPS26A PE=1 SV=2	0.001	5.494	9	2	2	2	1	327	38.1	6.57	4.44	2
Q9UJZ1	Stomatin-like protein 2, mitochondrial OS=Homo sapiens GN=STOML2 PE=1 SV=1	0.001	5.484	4	1	2	1	1	356	38.5	7.39	0	1
P43897	Elongation factor Ts, mitochondrial OS=Homo sapiens GN=TSFM PE=1 SV=2	0.001	5.468	11	2	2	2	1	325	35.4	8.38	2	2
O60216	Double-strand-break repair protein rad21 homolog OS=Homo sapiens GN=RAD21 PE=1 SV=2	0.001	5.466	5	2	2	2	1	631	71.6	4.65	2.08	2
Q13501	Sequestosome-1 OS=Homo sapiens GN=SQSTM1 PE=1 SV=1	0.001	5.465	5	1	1	1	1	440	47.7	5.22	3.2	1
Q9HB71	Calcyclin-binding protein OS=Homo sapiens GN=CACYBP PE=1 SV=2	0.001	5.435	12	2	2	2	1	228	26.2	8.25	4.93	2
P05455	Lupus La protein OS=Homo sapiens GN=SSB PE=1 SV=2	0.001	5.435	5	2	2	2	1	408	46.8	7.12	4.76	2
P07099	Epoxide hydrolase 1 OS=Homo sapiens GN=EPHX1 PE=1 SV=1	0.001	5.435	6	3	3	3	1	455	52.9	7.25	3.4	3
O95292	Vesicle-associated membrane protein-associated protein B/C OS=Homo sapiens GN=VAPB PE=1 SV=3	0.001	5.415	11	2	3	1	1	243	27.2	7.3	5.82	2
Q16630	Cleavage and polyadenylation specificity factor subunit 6 OS=Homo sapiens GN=CPSF6 PE=1 SV=2	0.001	5.409	5	2	2	2	1	551	59.2	7.15	2.64	2
M0R2B7	DNA polymerase OS=Homo sapiens GN=POLD1 PE=1 SV=1	0.001	5.392	1	1	1	1	1	1133	126.3	7.21	3.21	1
Q16698	2,4-dienoyl-CoA reductase, mitochondrial OS=Homo sapiens GN=DECR1 PE=1 SV=1	0.001	5.389	7	1	1	1	1	335	36	9.28	3.97	1
P30419	Glycylpeptide N-tetradecanoyltransferase 1 OS=Homo sapiens GN=NMT1 PE=1 SV=2	0.001	5.386	3	1	1	1	1	496	56.8	7.8	3.26	1
Q15056	Eukaryotic translation initiation factor 4H OS=Homo sapiens GN=EIF4H PE=1 SV=5	0.001	5.382	9	1	1	1	1	248	27.4	7.23	3.37	1
P53985	Monocarboxylate transporter 1 OS=Homo sapiens GN=SLC16A1 PE=1 SV=3	0.001	5.376	3	1	1	1	1	500	53.9	8.66	3.07	1
O60701	UDP-glucose 6-dehydrogenase OS=Homo sapiens GN=UGDH PE=1 SV=1	0.001	5.351	4	1	1	1	1	494	55	7.12	2.83	1
Q9Y6G9	Cytoplasmic dynein 1 light intermediate chain 1 OS=Homo sapiens GN=DYNC1LI1 PE=1 SV=3	0.001	5.347	5	2	2	2	1	523	56.5	6.42	4.31	2
P02768	Serum albumin OS=Homo sapiens GN=ALB PE=1 SV=2	0.001	5.335	3	2	15	2	1	609	69.3	6.28	2.49	2
Q9HAV7	GrpE protein homolog 1, mitochondrial OS=Homo sapiens GN=GRPEL1 PE=1 SV=2	0.001	5.303	10	2	2	2	1	217	24.3	8.12	4.76	2
Q99614	Tetratricopeptide repeat protein 1 OS=Homo sapiens GN=TTC1 PE=1 SV=1	0.001	5.287	11	2	2	2	1	292	33.5	4.84	2.13	2
M0R0R2	40S ribosomal protein S5 OS=Homo sapiens GN=RPS5 PE=1 SV=1	0.001	5.281	10	2	2	2	1	225	25.3	9.76	2.9	2
Q9UKY7	Protein CDV3 homolog OS=Homo sapiens GN=CDV3 PE=1 SV=1	0.001	5.245	9	1	2	1	1	258	27.3	6.4	2.23	1
P53597	Succinate--CoA ligase [ADP/GDP-forming] subunit alpha, mitochondrial OS=Homo sapiens GN=SUCLG1 PE=1 SV=4	0.001	5.178	12	3	4	3	1	346	36.2	8.79	2.67	3
Q9BRA2	Thioredoxin domain-containing protein 17 OS=Homo sapiens GN=TXNDC17 PE=1 SV=1	0.001	5.172	11	1	1	1	1	123	13.9	5.52	3.09	1
Q9BRP8	Partner of Y14 and mago OS=Homo sapiens GN=PYM1 PE=1 SV=1	0.001	5.171	8	1	2	1	1	204	22.6	9.45	1.69	1
Q16563	Synaptophysin-like protein 1 OS=Homo sapiens GN=SYPL1 PE=1 SV=1	0.001	5.164	14	2	2	2	1	259	28.5	8.43	1.87	2
B0YIW2	Apolipoprotein C-III OS=Homo sapiens GN=APOC3 PE=1 SV=1	0.001	5.156	14	1	2	1	1	117	12.8	8.18	0	1
P02042	Hemoglobin subunit delta OS=Homo sapiens GN=HBD PE=1 SV=2	0.001	5.142	13	2	4	2	1	147	16	8.05	9.23	2
P10606	Cytochrome c oxidase subunit 5B, mitochondrial OS=Homo sapiens GN=COX5B PE=1 SV=2	0.001	5.14	9	1	1	1	1	129	13.7	8.81	2.97	1
H3BMD8	cAMP-regulated phosphoprotein 19 OS=Homo sapiens GN=ARPP19 PE=1 SV=1	0.001	5.128	13	1	1	1	1	131	14.5	8.31	3.94	1
Q15369	Elongin-C OS=Homo sapiens GN=ELOC PE=1 SV=1	0.001	5.102	25	2	2	2	1	112	12.5	4.78	2.1	2
Q9H299	SH3 domain-binding glutamic acid-rich-like protein 3 OS=Homo sapiens GN=SH3BGRL3 PE=1 SV=1	0.001	5.084	20	1	4	1	1	93	10.4	4.93	2.65	1
P35998	26S protease regulatory subunit 7 OS=Homo sapiens GN=PSMC2 PE=1 SV=3	0.001	5.082	7	2	2	2	1	433	48.6	5.95	2.31	2
Q12904	Aminoacyl tRNA synthase complex-interacting multifunctional protein 1 OS=Homo sapiens GN=AIMP1 PE=1 SV=2	0.001	5.077	5	1	1	1	1	312	34.3	8.43	2.32	1
Q96KR1	Zinc finger RNA-binding protein OS=Homo sapiens GN=ZFR PE=1 SV=2	0.001	5.075	1	1	1	1	1	1074	116.9	9.04	2.7	1
H7BZJ3	Protein disulfide-isomerase A3 (Fragment) OS=Homo sapiens GN=PDIA3 PE=1 SV=1	0.001	5.046	11	1	2	1	1	123	13.5	7.3	6.33	1
P17096	High mobility group protein HMG-I/HMG-Y OS=Homo sapiens GN=HMGA1 PE=1 SV=3	0.001	5.034	15	1	1	1	1	107	11.7	10.32	4.27	1
P61964	WD repeat-containing protein 5 OS=Homo sapiens GN=WDR5 PE=1 SV=1	0.001	5.032	12	2	2	2	1	334	36.6	8.27	2.86	2
Q9NYF8	Bcl-2-associated transcription factor 1 OS=Homo sapiens GN=BCLAF1 PE=1 SV=2	0.001	5.03	2	1	1	1	1	920	106.1	9.98	4.02	1
P62942	Peptidyl-prolyl cis-trans isomerase FKBP1A OS=Homo sapiens GN=FKBP1A PE=1 SV=2	0.001	5.025	13	1	1	1	1	108	11.9	8.16	3.65	1
Q5JTH9	RRP12-like protein OS=Homo sapiens GN=RRP12 PE=1 SV=2	0.001	5.024	4	3	4	3	1	1297	143.6	8.75	0	3
Q93096	Protein tyrosine phosphatase type IVA 1 OS=Homo sapiens GN=PTP4A1 PE=1 SV=2	0.001	5.009	8	1	1	1	1	173	19.8	8.97	0	1
G5EA30	CUG triplet repeat, RNA binding protein 1, isoform CRA_c OS=Homo sapiens GN=CELF1 PE=1 SV=1	0.001	5.003	4	1	1	1	1	514	55.1	8.38	3.87	1
P51571	Translocon-associated protein subunit delta OS=Homo sapiens GN=SSR4 PE=1 SV=1	0.001	4.996	12	2	2	2	1	173	19	6.15	4.8	2
P26368	Splicing factor U2AF 65 kDa subunit OS=Homo sapiens GN=U2AF2 PE=1 SV=4	0.001	4.988	4	1	2	1	1	475	53.5	9.09	4.95	1
P28331	NADH-ubiquinone oxidoreductase 75 kDa subunit, mitochondrial OS=Homo sapiens GN=NDUFS1 PE=1 SV=3	0.001	4.978	2	1	1	1	1	727	79.4	6.23	2.59	1
P62277	40S ribosomal protein S13 OS=Homo sapiens GN=RPS13 PE=1 SV=2	0.001	4.975	15	2	3	2	1	151	17.2	10.54	7.65	2
P51659	Peroxisomal multifunctional enzyme type 2 OS=Homo sapiens GN=HSD17B4 PE=1 SV=3	0.001	4.972	3	2	2	2	1	736	79.6	8.84	4.42	2
P00747	Plasminogen OS=Homo sapiens GN=PLG PE=1 SV=2	0.001	4.957	2	1	2	1	1	810	90.5	7.24	4.75	1
Q9HDC9	Adipocyte plasma membrane-associated protein OS=Homo sapiens GN=APMAP PE=1 SV=2	0.001	4.956	7	2	2	2	1	416	46.5	6.16	4.75	2
Q5T5H1	Alpha-endosulfine OS=Homo sapiens GN=ENSA PE=1 SV=1	0.001	4.954	9	1	1	1	1	187	21	7.87	3.51	1
P34896	Serine hydroxymethyltransferase, cytosolic OS=Homo sapiens GN=SHMT1 PE=1 SV=1	0.001	4.952	6	2	3	2	1	483	53	7.71	1.82	2
Q04323	UBX domain-containing protein 1 OS=Homo sapiens GN=UBXN1 PE=1 SV=2	0.001	4.948	10	1	1	1	1	297	33.3	5.25	2.19	1
P58107	Epiplakin OS=Homo sapiens GN=EPPK1 PE=1 SV=2	0.001	4.947	1	1	2	1	1	5090	555.3	5.6	2.33	1
Q96GG9	DCN1-like protein 1 OS=Homo sapiens GN=DCUN1D1 PE=1 SV=1	0.001	4.939	5	1	1	1	1	259	30.1	5.34	3	1
G3V2S9	SRA stem-loop-interacting RNA-binding protein, mitochondrial OS=Homo sapiens GN=SLIRP PE=1 SV=1	0.001	4.93	20	2	2	2	1	124	13.9	11.09	1.74	2
Q6PKG0	La-related protein 1 OS=Homo sapiens GN=LARP1 PE=1 SV=2	0.001	4.927	3	2	3	2	1	1096	123.4	8.82	2.48	2
Q9H9B4	Sideroflexin-1 OS=Homo sapiens GN=SFXN1 PE=1 SV=4	0.001	4.923	4	1	1	1	1	322	35.6	9.07	2.61	1
P09525	Annexin A4 OS=Homo sapiens GN=ANXA4 PE=1 SV=4	0.001	4.919	6	2	3	1	1	319	35.9	6.13	3.98	2
Q92522	Histone H1x OS=Homo sapiens GN=H1FX PE=1 SV=1	0.001	4.892	10	2	2	2	1	213	22.5	10.76	6.16	2
O60488	Long-chain-fatty-acid--CoA ligase 4 OS=Homo sapiens GN=ACSL4 PE=1 SV=2	0.001	4.887	2	1	1	1	1	711	79.1	8.38	2.72	1
P08240	Signal recognition particle receptor subunit alpha OS=Homo sapiens GN=SRPRA PE=1 SV=2	0.001	4.883	2	1	2	1	1	638	69.8	8.95	2.67	1
Q14376	UDP-glucose 4-epimerase OS=Homo sapiens GN=GALE PE=1 SV=2	0.001	4.872	8	2	2	2	1	348	38.3	6.73	2.09	2
Q13011	Delta(3,5)-Delta(2,4)-dienoyl-CoA isomerase, mitochondrial OS=Homo sapiens GN=ECH1 PE=1 SV=2	0.001	4.859	12	2	2	2	1	328	35.8	8	2.13	2
O94826	Mitochondrial import receptor subunit TOM70 OS=Homo sapiens GN=TOMM70 PE=1 SV=1	0.001	4.831	2	1	1	1	1	608	67.4	7.12	3.08	1
P62917	60S ribosomal protein L8 OS=Homo sapiens GN=RPL8 PE=1 SV=2	0.001	4.828	6	1	7	1	1	257	28	11.03	0	1
P14678	Small nuclear ribonucleoprotein-associated proteins B and B' OS=Homo sapiens GN=SNRPB PE=1 SV=2	0.001	4.814	6	1	1	1	1	240	24.6	11.19	3.12	1
Q8N163	Cell cycle and apoptosis regulator protein 2 OS=Homo sapiens GN=CCAR2 PE=1 SV=2	0.001	4.795	5	2	3	2	1	923	102.8	5.22	2.57	2
O15347	High mobility group protein B3 OS=Homo sapiens GN=HMGB3 PE=1 SV=4	0.001	4.748	7	1	1	1	1	200	23	8.37	2.69	1
A0A0G2JH68	Protein diaphanous homolog 1 OS=Homo sapiens GN=DIAPH1 PE=1 SV=1	0.001	4.745	2	2	2	2	1	1272	141.3	5.39	2.05	2
Q8TC12	Retinol dehydrogenase 11 OS=Homo sapiens GN=RDH11 PE=1 SV=2	0.001	4.739	6	1	1	1	1	318	35.4	8.82	2.81	1
P35270	Sepiapterin reductase OS=Homo sapiens GN=SPR PE=1 SV=1	0.001	4.706	6	1	1	1	1	261	28	8.05	2.96	1
P62857	40S ribosomal protein S28 OS=Homo sapiens GN=RPS28 PE=1 SV=1	0.001	4.702	17	1	2	1	1	69	7.8	10.7	6.46	1
A0A087X020	Ribosome maturation protein SBDS OS=Homo sapiens GN=SBDS PE=1 SV=1	0.001	4.696	4	1	2	1	1	250	28.8	8.75	4.24	1
H0Y8X4	2'-deoxynucleoside 5'-phosphate N-hydrolase 1 (Fragment) OS=Homo sapiens GN=DNPH1 PE=1 SV=1	0.001	4.694	14	2	2	2	1	243	25.9	5.5	2.2	2
Q6DD87	Zinc finger protein 787 OS=Homo sapiens GN=ZNF787 PE=1 SV=3	0.001	4.693	5	1	1	1	1	383	40.5	7.84	2.72	1
P40261	Nicotinamide N-methyltransferase OS=Homo sapiens GN=NNMT PE=1 SV=1	0.001	4.687	6	1	2	1	1	264	29.6	5.74	1.89	1
Q6DD88	Atlastin-3 OS=Homo sapiens GN=ATL3 PE=1 SV=1	0.001	4.672	4	1	1	1	1	541	60.5	5.66	3.23	1
P26373	60S ribosomal protein L13 OS=Homo sapiens GN=RPL13 PE=1 SV=4	0.001	4.645	11	3	5	3	1	211	24.2	11.65	6.57	3
P04899	Guanine nucleotide-binding protein G(i) subunit alpha-2 OS=Homo sapiens GN=GNAI2 PE=1 SV=3	0.001	4.63	7	2	2	2	1	355	40.4	5.54	4.52	2
Q13228	Selenium-binding protein 1 OS=Homo sapiens GN=SELENBP1 PE=1 SV=2	0.001	4.63	2	1	1	1	1	472	52.4	6.37	2.96	1
P61163	Alpha-centractin OS=Homo sapiens GN=ACTR1A PE=1 SV=1	0.001	4.598	9	2	2	2	1	376	42.6	6.64	2.11	2
Q13619	Cullin-4A OS=Homo sapiens GN=CUL4A PE=1 SV=3	0.001	4.584	3	2	2	2	1	759	87.6	8.13	0	2
Q15785	Mitochondrial import receptor subunit TOM34 OS=Homo sapiens GN=TOMM34 PE=1 SV=2	0.001	4.568	6	1	1	1	1	309	34.5	8.98	2.36	1
P48960	CD97 antigen OS=Homo sapiens GN=CD97 PE=1 SV=4	0.001	4.561	2	1	1	1	1	835	91.8	6.87	0	1
A0A087X117	Nodal modulator 1 OS=Homo sapiens GN=NOMO1 PE=1 SV=1	0.001	4.558	2	2	2	2	1	1267	139.4	5.85	4.4	2
Q96AC1	Fermitin family homolog 2 OS=Homo sapiens GN=FERMT2 PE=1 SV=1	0.001	4.558	3	2	2	2	1	680	77.8	6.7	0	2
O75340	Programmed cell death protein 6 OS=Homo sapiens GN=PDCD6 PE=1 SV=1	0.001	4.528	12	2	3	2	1	191	21.9	5.4	3.85	2
P50502	Hsc70-interacting protein OS=Homo sapiens GN=ST13 PE=1 SV=2	0.001	4.521	3	1	1	1	1	369	41.3	5.27	2.56	1
P52943	Cysteine-rich protein 2 OS=Homo sapiens GN=CRIP2 PE=1 SV=1	0.001	4.51	9	1	1	1	1	208	22.5	8.72	3.08	1
E9PAU2	Ribonucleoprotein PTB-binding 1 OS=Homo sapiens GN=RAVER1 PE=1 SV=1	0.001	4.491	3	1	1	1	1	756	79.5	8.92	2.97	1
P55010	Eukaryotic translation initiation factor 5 OS=Homo sapiens GN=EIF5 PE=1 SV=2	0.001	4.487	4	1	1	1	1	431	49.2	5.58	2.81	1
P28799	Granulins OS=Homo sapiens GN=GRN PE=1 SV=2	0.001	4.462	8	2	2	2	1	593	63.5	6.83	2.02	2
P27694	Replication protein A 70 kDa DNA-binding subunit OS=Homo sapiens GN=RPA1 PE=1 SV=2	0.001	4.46	2	1	1	1	1	616	68.1	7.21	2.31	1
A0A0D9SGE8	PHD finger protein 6 OS=Homo sapiens GN=PHF6 PE=1 SV=1	0.001	4.44	5	1	1	1	1	366	41.3	8.68	2.45	1
P36957	Dihydrolipoyllysine-residue succinyltransferase component of 2-oxoglutarate dehydrogenase complex, mitochondrial OS=Homo sapiens GN=DLST PE=1 SV=4	0.001	4.436	3	1	1	1	1	453	48.7	8.95	3.26	1
Q9HCU5	Prolactin regulatory element-binding protein OS=Homo sapiens GN=PREB PE=1 SV=2	0.001	4.428	6	2	2	2	1	417	45.4	7.88	2.57	2
Q9BXV9	Uncharacterized protein C14orf142 OS=Homo sapiens GN=C14orf142 PE=1 SV=2	0.001	4.423	26	1	1	1	1	100	10.9	4.27	0	1
Q96A26	Protein FAM162A OS=Homo sapiens GN=FAM162A PE=1 SV=2	0.001	4.417	7	1	1	1	1	154	17.3	9.77	2.58	1
Q15555	Microtubule-associated protein RP/EB family member 2 OS=Homo sapiens GN=MAPRE2 PE=1 SV=1	0.001	4.39	6	1	1	1	1	327	37	5.57	0	1
Q9NZM1	Myoferlin OS=Homo sapiens GN=MYOF PE=1 SV=1	0.001	4.389	1	2	2	2	1	2061	234.6	6.18	1.88	2
P46013	Proliferation marker protein Ki-67 OS=Homo sapiens GN=MKI67 PE=1 SV=2	0.001	4.377	1	2	2	2	1	3256	358.5	9.45	2.09	2
P30876	DNA-directed RNA polymerase II subunit RPB2 OS=Homo sapiens GN=POLR2B PE=1 SV=1	0.001	4.367	1	1	1	1	1	1174	133.8	6.87	2.98	1
P61326	Protein mago nashi homolog OS=Homo sapiens GN=MAGOH PE=1 SV=1	0.001	4.345	13	2	3	2	1	146	17.2	6.11	3.86	2
Q09028	Histone-binding protein RBBP4 OS=Homo sapiens GN=RBBP4 PE=1 SV=3	0.001	4.331	6	1	1	1	1	425	47.6	4.89	2.47	1
Q96C86	m7GpppX diphosphatase OS=Homo sapiens GN=DCPS PE=1 SV=2	0.001	4.325	4	1	1	1	1	337	38.6	6.38	2.62	1
P55265	Double-stranded RNA-specific adenosine deaminase OS=Homo sapiens GN=ADAR PE=1 SV=4	0.001	4.32	3	2	2	2	1	1226	136	8.65	2.17	2
Q9HAB8	Phosphopantothenate--cysteine ligase OS=Homo sapiens GN=PPCS PE=1 SV=2	0.001	4.313	4	1	1	1	1	311	34	6.71	2.22	1
F6TLX2	Glyoxalase domain-containing protein 4 OS=Homo sapiens GN=GLOD4 PE=1 SV=1	0.001	4.299	3	1	1	1	1	502	54.7	8.7	2.77	1
Q9Y3B7	39S ribosomal protein L11, mitochondrial OS=Homo sapiens GN=MRPL11 PE=1 SV=1	0.001	4.249	6	1	1	1	1	192	20.7	9.91	2.31	1
H0YHG0	Uncharacterized protein (Fragment) OS=Homo sapiens PE=1 SV=1	0.001	4.24	4	1	1	1	1	523	59.1	8.59	2.48	1
Q8WUM0	Nuclear pore complex protein Nup133 OS=Homo sapiens GN=NUP133 PE=1 SV=2	0.001	4.233	1	1	1	1	1	1156	128.9	5.1	1.92	1
P63000	Ras-related C3 botulinum toxin substrate 1 OS=Homo sapiens GN=RAC1 PE=1 SV=1	0.001	4.215	7	1	1	1	1	192	21.4	8.5	2.92	1
O60885	Bromodomain-containing protein 4 OS=Homo sapiens GN=BRD4 PE=1 SV=2	0.001	4.213	1	1	1	1	1	1362	152.1	9.19	0	1
Q9Y2S0	DNA-directed RNA polymerases I and III subunit RPAC2 OS=Homo sapiens GN=POLR1D PE=1 SV=1	0.001	4.203	14	1	1	1	1	133	15.2	5.8	2.56	1
O00264	Membrane-associated progesterone receptor component 1 OS=Homo sapiens GN=PGRMC1 PE=1 SV=3	0.001	4.198	15	2	3	2	1	195	21.7	4.7	2.15	2
Q96AG4	Leucine-rich repeat-containing protein 59 OS=Homo sapiens GN=LRRC59 PE=1 SV=1	0.001	4.195	7	2	2	2	1	307	34.9	9.57	4.71	2
Q9P2J5	Leucine--tRNA ligase, cytoplasmic OS=Homo sapiens GN=LARS PE=1 SV=2	0.001	4.194	2	2	2	2	1	1176	134.4	7.3	2.25	2
B0QZ18	Copine-1 OS=Homo sapiens GN=CPNE1 PE=1 SV=1	0.001	4.186	4	2	3	2	1	542	59.7	6.04	4.58	2
A0A0A0MR05	Target of rapamycin complex subunit LST8 OS=Homo sapiens GN=MLST8 PE=1 SV=1	0.001	4.173	6	1	1	1	1	327	36	6.64	0	1
Q9Y4W2	Ribosomal biogenesis protein LAS1L OS=Homo sapiens GN=LAS1L PE=1 SV=2	0.001	4.173	3	1	1	1	1	734	83	4.73	2.7	1
Q9BRJ6	Uncharacterized protein C7orf50 OS=Homo sapiens GN=C7orf50 PE=1 SV=1	0.001	4.171	11	1	1	1	1	194	22.1	9.64	2.99	1
Q13547	Histone deacetylase 1 OS=Homo sapiens GN=HDAC1 PE=1 SV=1	0.001	4.163	4	1	1	1	1	482	55.1	5.48	3.33	1
P04818	Thymidylate synthase OS=Homo sapiens GN=TYMS PE=1 SV=3	0.001	4.16	10	2	2	2	1	313	35.7	7.01	2.34	2
Q8NCW5	NAD(P)H-hydrate epimerase OS=Homo sapiens GN=NAXE PE=1 SV=2	0.001	4.158	8	1	1	1	1	288	31.7	7.66	0	1
P63173	60S ribosomal protein L38 OS=Homo sapiens GN=RPL38 PE=1 SV=2	0.001	4.141	29	2	3	2	1	70	8.2	10.1	6.45	2
E9PL57	NEDD8-MDP1 readthrough (Fragment) OS=Homo sapiens GN=NEDD8-MDP1 PE=4 SV=1	0.001	4.123	6	1	1	1	1	170	19.5	7.43	2.71	1
Q9Y2S7	Polymerase delta-interacting protein 2 OS=Homo sapiens GN=POLDIP2 PE=1 SV=1	0.001	4.116	4	1	1	1	1	368	42	8.63	2.54	1
P21281	V-type proton ATPase subunit B, brain isoform OS=Homo sapiens GN=ATP6V1B2 PE=1 SV=3	0.001	4.114	3	1	1	1	1	511	56.5	5.81	0	1
Q15393	Splicing factor 3B subunit 3 OS=Homo sapiens GN=SF3B3 PE=1 SV=4	0.001	4.099	2	2	2	2	1	1217	135.5	5.26	2.33	2
Q9NX14	NADH dehydrogenase [ubiquinone] 1 beta subcomplex subunit 11, mitochondrial OS=Homo sapiens GN=NDUFB11 PE=1 SV=1	0.001	4.098	26	2	4	2	1	153	17.3	5.22	4.36	2
Q96C90	Protein phosphatase 1 regulatory subunit 14B OS=Homo sapiens GN=PPP1R14B PE=1 SV=3	0.001	4.089	16	1	1	1	1	147	15.9	4.86	0	1
P50750	Cyclin-dependent kinase 9 OS=Homo sapiens GN=CDK9 PE=1 SV=3	0.001	4.088	4	2	4	1	1	372	42.8	8.79	4.55	2
Q15437	Protein transport protein Sec23B OS=Homo sapiens GN=SEC23B PE=1 SV=2	0.001	4.083	2	1	1	1	1	767	86.4	6.89	2.91	1
Q96EP5	DAZ-associated protein 1 OS=Homo sapiens GN=DAZAP1 PE=1 SV=1	0.001	4.067	4	1	1	1	1	407	43.4	8.56	2.41	1
O76094	Signal recognition particle subunit SRP72 OS=Homo sapiens GN=SRP72 PE=1 SV=3	0.001	4.066	1	1	1	1	1	671	74.6	9.26	2.15	1
P07996	Thrombospondin-1 OS=Homo sapiens GN=THBS1 PE=1 SV=2	0.001	4.064	4	2	2	2	1	1170	129.3	4.94	0	2
P62995	Transformer-2 protein homolog beta OS=Homo sapiens GN=TRA2B PE=1 SV=1	0.001	4.053	6	1	1	1	1	288	33.6	11.25	2.25	1
I3L0M9	Elongin-B (Fragment) OS=Homo sapiens GN=ELOB PE=1 SV=1	0.001	4.045	18	1	1	1	1	140	15.6	5.17	2.42	1
Q9Y5L4	Mitochondrial import inner membrane translocase subunit Tim13 OS=Homo sapiens GN=TIMM13 PE=1 SV=1	0.001	4.043	27	2	2	2	1	95	10.5	8.18	3.85	2
Q07666	KH domain-containing, RNA-binding, signal transduction-associated protein 1 OS=Homo sapiens GN=KHDRBS1 PE=1 SV=1	0.001	4.017	3	1	1	1	1	443	48.2	8.66	4.04	1
P61088	Ubiquitin-conjugating enzyme E2 N OS=Homo sapiens GN=UBE2N PE=1 SV=1	0.001	4.009	10	2	2	2	1	152	17.1	6.57	4.04	2
A0A087X1Z3	Proteasome activator complex subunit 2 OS=Homo sapiens GN=PSME2 PE=1 SV=1	0.001	4.009	8	1	2	1	1	254	29.1	6.71	5.39	1
O75947	ATP synthase subunit d, mitochondrial OS=Homo sapiens GN=ATP5H PE=1 SV=3	0.001	3.999	17	2	2	2	1	161	18.5	5.3	4.49	2
Q93009	Ubiquitin carboxyl-terminal hydrolase 7 OS=Homo sapiens GN=USP7 PE=1 SV=2	0.001	3.991	3	2	2	2	1	1102	128.2	5.55	1.7	2
P08133	Annexin A6 OS=Homo sapiens GN=ANXA6 PE=1 SV=3	0.001	3.986	3	2	2	2	1	673	75.8	5.6	0	2
Q96DI7	U5 small nuclear ribonucleoprotein 40 kDa protein OS=Homo sapiens GN=SNRNP40 PE=1 SV=1	0.001	3.983	13	2	4	2	1	357	39.3	8.1	2.83	2
P48163	NADP-dependent malic enzyme OS=Homo sapiens GN=ME1 PE=1 SV=1	0.001	3.981	3	2	2	2	1	572	64.1	6.13	4.3	2
O75521	Enoyl-CoA delta isomerase 2, mitochondrial OS=Homo sapiens GN=ECI2 PE=1 SV=4	0.001	3.967	3	1	1	1	1	394	43.6	9	2.56	1
Q14232	Translation initiation factor eIF-2B subunit alpha OS=Homo sapiens GN=EIF2B1 PE=1 SV=1	0.001	3.966	4	1	1	1	1	305	33.7	7.33	2.55	1
Q9Y512	Sorting and assembly machinery component 50 homolog OS=Homo sapiens GN=SAMM50 PE=1 SV=3	0.001	3.951	2	1	1	1	1	469	51.9	6.9	2.53	1
Q9Y3Y2	Chromatin target of PRMT1 protein OS=Homo sapiens GN=CHTOP PE=1 SV=2	0.001	3.942	6	1	1	1	1	248	26.4	12.23	2.04	1
Q8WU90	Zinc finger CCCH domain-containing protein 15 OS=Homo sapiens GN=ZC3H15 PE=1 SV=1	0.001	3.922	5	1	1	1	1	426	48.6	5.31	2.11	1
O60232	Sjoegren syndrome/scleroderma autoantigen 1 OS=Homo sapiens GN=SSSCA1 PE=1 SV=1	0.001	3.91	8	1	1	1	1	199	21.5	5.24	2.48	1
Q6RFH5	WD repeat-containing protein 74 OS=Homo sapiens GN=WDR74 PE=1 SV=1	0.001	3.902	3	1	1	1	1	385	42.4	8.32	2.1	1
Q9UGP8	Translocation protein SEC63 homolog OS=Homo sapiens GN=SEC63 PE=1 SV=2	0.001	3.9	4	2	2	2	1	760	87.9	5.31	2.11	2
Q8N4V1	Membrane magnesium transporter 1 OS=Homo sapiens GN=MMGT1 PE=1 SV=1	0.001	3.894	18	1	2	1	1	131	14.7	9.16	2.11	1
Q96HE7	ERO1-like protein alpha OS=Homo sapiens GN=ERO1A PE=1 SV=2	0.001	3.885	4	1	1	1	1	468	54.4	5.68	2.37	1
Q9UKV3	Apoptotic chromatin condensation inducer in the nucleus OS=Homo sapiens GN=ACIN1 PE=1 SV=2	0.001	3.847	1	1	1	1	1	1341	151.8	6.43	2.62	1
Q5U5X0	Complex III assembly factor LYRM7 OS=Homo sapiens GN=LYRM7 PE=1 SV=1	0.001	3.847	14	1	1	1	1	104	11.9	9.66	2	1
H3BP20	Beta-hexosaminidase OS=Homo sapiens GN=HEXA PE=1 SV=1	0.001	3.814	3	1	1	1	1	540	62	5.21	2.58	1
P37235	Hippocalcin-like protein 1 OS=Homo sapiens GN=HPCAL1 PE=1 SV=3	0.001	3.807	8	1	1	1	1	193	22.3	5.35	2.37	1
Q9BYD1	39S ribosomal protein L13, mitochondrial OS=Homo sapiens GN=MRPL13 PE=1 SV=1	0.001	3.802	6	1	1	1	1	178	20.7	9.16	2.04	1
Q16401	26S proteasome non-ATPase regulatory subunit 5 OS=Homo sapiens GN=PSMD5 PE=1 SV=3	0.001	3.799	3	1	1	1	1	504	56.2	5.48	2.69	1
Q6PI48	Aspartate--tRNA ligase, mitochondrial OS=Homo sapiens GN=DARS2 PE=1 SV=1	0.001	3.786	3	1	1	1	1	645	73.5	8.02	2.15	1
P51151	Ras-related protein Rab-9A OS=Homo sapiens GN=RAB9A PE=1 SV=1	0.001	3.768	14	2	2	2	1	201	22.8	5.47	0	2
G3V3A4	SNW domain-containing protein 1 OS=Homo sapiens GN=SNW1 PE=1 SV=1	0.001	3.759	3	1	1	1	1	571	65.4	9.67	2.26	1
B1AKJ5	Nardilysin OS=Homo sapiens GN=NRDC PE=1 SV=1	0.001	3.749	1	1	1	1	1	1219	139.3	5	2.51	1
P04843	Dolichyl-diphosphooligosaccharide--protein glycosyltransferase subunit 1 OS=Homo sapiens GN=RPN1 PE=1 SV=1	0.001	3.727	2	1	1	1	1	607	68.5	6.38	2.75	1
Q9NX24	H/ACA ribonucleoprotein complex subunit 2 OS=Homo sapiens GN=NHP2 PE=1 SV=1	0.001	3.725	12	1	1	1	1	153	17.2	8.22	0	1
Q8NI36	WD repeat-containing protein 36 OS=Homo sapiens GN=WDR36 PE=1 SV=1	0.001	3.715	1	1	1	1	1	951	105.3	7.53	2.19	1
Q969P6	DNA topoisomerase I, mitochondrial OS=Homo sapiens GN=TOP1MT PE=1 SV=1	0.001	3.714	3	2	2	1	1	601	69.8	9.41	1.72	2
Q15637	Splicing factor 1 OS=Homo sapiens GN=SF1 PE=1 SV=4	0.001	3.703	2	1	1	1	1	639	68.3	8.98	2.43	1
P42285	Superkiller viralicidic activity 2-like 2 OS=Homo sapiens GN=SKIV2L2 PE=1 SV=3	0.001	3.682	1	1	1	1	1	1042	117.7	6.52	1.77	1
P28062	Proteasome subunit beta type-8 OS=Homo sapiens GN=PSMB8 PE=1 SV=3	0.001	3.672	4	1	1	1	1	276	30.3	7.43	2.34	1
Q03252	Lamin-B2 OS=Homo sapiens GN=LMNB2 PE=1 SV=4	0.001	3.672	2	1	1	1	1	620	69.9	5.59	2.74	1
P62266	40S ribosomal protein S23 OS=Homo sapiens GN=RPS23 PE=1 SV=3	0.001	3.67	8	1	1	1	1	143	15.8	10.49	2.6	1
E9PF49	NADH dehydrogenase [ubiquinone] 1 beta subcomplex subunit 9 OS=Homo sapiens GN=NDUFB9 PE=1 SV=1	0.001	3.665	6	1	1	1	1	221	26.6	8.87	2.24	1
Q9H0C8	Integrin-linked kinase-associated serine/threonine phosphatase 2C OS=Homo sapiens GN=ILKAP PE=1 SV=1	0.001	3.664	3	1	1	1	1	392	42.9	7.09	2.17	1
B4DP31	Phosphoribosyl pyrophosphate synthase-associated protein 1 OS=Homo sapiens GN=PRPSAP1 PE=1 SV=1	0.001	3.662	9	2	3	2	1	282	31.2	6.95	2.3	2
Q7L1Q6	Basic leucine zipper and W2 domain-containing protein 1 OS=Homo sapiens GN=BZW1 PE=1 SV=1	0.001	3.646	4	2	2	2	1	419	48	5.92	4.41	2
Q9H488	GDP-fucose protein O-fucosyltransferase 1 OS=Homo sapiens GN=POFUT1 PE=1 SV=1	0.001	3.642	5	1	1	1	1	388	43.9	8.53	2.13	1
Q9NWV4	UPF0587 protein C1orf123 OS=Homo sapiens GN=C1orf123 PE=1 SV=1	0.001	3.639	10	1	1	1	1	160	18	5.01	2.32	1
O95218	Zinc finger Ran-binding domain-containing protein 2 OS=Homo sapiens GN=ZRANB2 PE=1 SV=2	0.001	3.632	3	1	1	1	1	330	37.4	10.01	2.53	1
Q9Y2Q3	Glutathione S-transferase kappa 1 OS=Homo sapiens GN=GSTK1 PE=1 SV=3	0.001	3.628	7	1	1	1	1	226	25.5	8.41	2.73	1
Q9UI30	Multifunctional methyltransferase subunit TRM112-like protein OS=Homo sapiens GN=TRMT112 PE=1 SV=1	0.001	3.61	11	1	1	1	1	125	14.2	5.26	2.74	1
Q9H583	HEAT repeat-containing protein 1 OS=Homo sapiens GN=HEATR1 PE=1 SV=3	0.001	3.597	1	2	2	2	1	2144	242.2	6.54	3.87	2
P62314	Small nuclear ribonucleoprotein Sm D1 OS=Homo sapiens GN=SNRPD1 PE=1 SV=1	0.001	3.593	11	1	1	1	1	119	13.3	11.56	4.14	1
P17676	CCAAT/enhancer-binding protein beta OS=Homo sapiens GN=CEBPB PE=1 SV=2	0.001	3.573	4	1	1	1	1	345	36.1	8.31	2.32	1
Q14847	LIM and SH3 domain protein 1 OS=Homo sapiens GN=LASP1 PE=1 SV=2	0.002	3.55	13	1	4	1	1	261	29.7	7.05	0	1
O00151	PDZ and LIM domain protein 1 OS=Homo sapiens GN=PDLIM1 PE=1 SV=4	0.002	3.548	3	1	1	1	1	329	36	7.02	2.25	1
Q7Z2Z2	Elongation factor-like GTPase 1 OS=Homo sapiens GN=EFL1 PE=1 SV=2	0.002	3.548	2	1	4	1	1	1120	125.4	5.91	0	1
Q9UQ35	Serine/arginine repetitive matrix protein 2 OS=Homo sapiens GN=SRRM2 PE=1 SV=2	0.002	3.546	1	1	1	1	1	2752	299.4	12.06	0	1
Q9NYL4	Peptidyl-prolyl cis-trans isomerase FKBP11 OS=Homo sapiens GN=FKBP11 PE=1 SV=1	0.002	3.545	5	1	1	1	1	201	22.2	9.39	2.22	1
Q9UHD9	Ubiquilin-2 OS=Homo sapiens GN=UBQLN2 PE=1 SV=2	0.002	3.54	2	1	1	1	1	624	65.7	5.22	2.69	1
Q9NRV9	Heme-binding protein 1 OS=Homo sapiens GN=HEBP1 PE=1 SV=1	0.002	3.511	8	1	1	1	1	189	21.1	5.8	2.61	1
P18887	DNA repair protein XRCC1 OS=Homo sapiens GN=XRCC1 PE=1 SV=2	0.002	3.509	5	1	1	1	1	633	69.4	6.39	0	1
Q29RF7	Sister chromatid cohesion protein PDS5 homolog A OS=Homo sapiens GN=PDS5A PE=1 SV=1	0.002	3.495	1	2	2	2	1	1337	150.7	7.91	1.61	2
A0A0G2JK23	Large proline-rich protein BAG6 OS=Homo sapiens GN=BAG6 PE=1 SV=1	0.002	3.493	2	2	2	2	1	1132	119.3	5.6	0	2
P36507	Dual specificity mitogen-activated protein kinase kinase 2 OS=Homo sapiens GN=MAP2K2 PE=1 SV=1	0.002	3.464	2	1	1	1	1	400	44.4	6.55	0	1
P40763	Signal transducer and activator of transcription 3 OS=Homo sapiens GN=STAT3 PE=1 SV=2	0.002	3.462	3	1	1	1	1	770	88	6.3	2.01	1
P22307	Non-specific lipid-transfer protein OS=Homo sapiens GN=SCP2 PE=1 SV=2	0.002	3.458	2	1	1	1	1	547	59	6.89	2.35	1
P14324	Farnesyl pyrophosphate synthase OS=Homo sapiens GN=FDPS PE=1 SV=4	0.002	3.452	4	1	1	1	1	419	48.2	6.15	2.27	1
Q5TEC6	Histone H3 OS=Homo sapiens GN=HIST2H3PS2 PE=1 SV=1	0.002	3.449	13	2	20	2	1	136	15.4	11.27	31.42	2
A6NIZ1	Ras-related protein Rap-1b-like protein OS=Homo sapiens PE=2 SV=1	0.002	3.446	7	1	2	1	1	184	20.9	5.48	4.28	1
P43490	Nicotinamide phosphoribosyltransferase OS=Homo sapiens GN=NAMPT PE=1 SV=1	0.002	3.431	4	2	2	2	1	491	55.5	7.15	1.79	2
Q8ND56	Protein LSM14 homolog A OS=Homo sapiens GN=LSM14A PE=1 SV=3	0.002	3.428	9	2	2	2	1	463	50.5	9.52	0	2
O95478	Ribosome biogenesis protein NSA2 homolog OS=Homo sapiens GN=NSA2 PE=1 SV=1	0.002	3.424	8	2	2	2	1	260	30	10.27	4.3	2
Q5TFE4	5'-nucleotidase domain-containing protein 1 OS=Homo sapiens GN=NT5DC1 PE=1 SV=1	0.002	3.408	2	1	1	1	1	455	51.8	6.35	2.88	1
P49773	Histidine triad nucleotide-binding protein 1 OS=Homo sapiens GN=HINT1 PE=1 SV=2	0.002	3.375	11	1	2	1	1	126	13.8	6.95	4.7	1
Q9Y305	Acyl-coenzyme A thioesterase 9, mitochondrial OS=Homo sapiens GN=ACOT9 PE=1 SV=2	0.002	3.35	3	1	1	1	1	439	49.9	8.6	3.1	1
A0A087WU03	Heterogeneous nuclear ribonucleoprotein D-like OS=Homo sapiens GN=HNRNPDL PE=1 SV=1	0.002	3.349	32	1	1	1	1	57	6.7	4.65	2.05	1
A0A1B0GVF3	Carnitine O-palmitoyltransferase 2, mitochondrial OS=Homo sapiens GN=CPT2 PE=1 SV=1	0.002	3.346	5	2	4	2	1	670	75.2	8.5	0	2
Q14690	Protein RRP5 homolog OS=Homo sapiens GN=PDCD11 PE=1 SV=3	0.002	3.345	1	2	2	2	1	1871	208.6	8.87	4.19	2
Q9Y2X3	Nucleolar protein 58 OS=Homo sapiens GN=NOP58 PE=1 SV=1	0.002	3.336	2	1	1	1	1	529	59.5	8.92	2.74	1
O00487	26S proteasome non-ATPase regulatory subunit 14 OS=Homo sapiens GN=PSMD14 PE=1 SV=1	0.002	3.332	4	1	1	1	1	310	34.6	6.52	3.11	1
P50552	Vasodilator-stimulated phosphoprotein OS=Homo sapiens GN=VASP PE=1 SV=3	0.002	3.328	3	1	1	1	1	380	39.8	8.94	2.27	1
Q6P1J9	Parafibromin OS=Homo sapiens GN=CDC73 PE=1 SV=1	0.002	3.327	2	1	1	1	1	531	60.5	9.61	1.74	1
P07741	Adenine phosphoribosyltransferase OS=Homo sapiens GN=APRT PE=1 SV=2	0.002	3.322	6	1	1	1	1	180	19.6	6.02	2.7	1
Q8TCS8	Polyribonucleotide nucleotidyltransferase 1, mitochondrial OS=Homo sapiens GN=PNPT1 PE=1 SV=2	0.002	3.312	3	2	2	2	1	783	85.9	7.77	0	2
E7ETY2	Treacle protein OS=Homo sapiens GN=TCOF1 PE=1 SV=1	0.002	3.312	1	1	1	1	1	1488	152.2	8.85	1.67	1
A0A0J9YXF2	Paraoxonase 2, isoform CRA_a OS=Homo sapiens GN=PON2 PE=1 SV=1	0.001	3.307	9	2	2	2	1	375	41.5	5.72	0	2
Q9Y230	RuvB-like 2 OS=Homo sapiens GN=RUVBL2 PE=1 SV=3	0.001	3.298	2	1	1	1	1	463	51.1	5.64	3.07	1
P11166	Solute carrier family 2, facilitated glucose transporter member 1 OS=Homo sapiens GN=SLC2A1 PE=1 SV=2	0.001	3.289	3	1	1	1	1	492	54	8.72	2.29	1
Q9BYG3	MKI67 FHA domain-interacting nucleolar phosphoprotein OS=Homo sapiens GN=NIFK PE=1 SV=1	0.001	3.286	6	1	1	1	1	293	34.2	9.88	2.5	1
P12081	Histidine--tRNA ligase, cytoplasmic OS=Homo sapiens GN=HARS PE=1 SV=2	0.001	3.282	2	1	1	1	1	509	57.4	5.88	2.24	1
Q15061	WD repeat-containing protein 43 OS=Homo sapiens GN=WDR43 PE=1 SV=3	0.001	3.271	2	1	1	1	1	677	74.8	5.57	2.39	1
P13073	Cytochrome c oxidase subunit 4 isoform 1, mitochondrial OS=Homo sapiens GN=COX4I1 PE=1 SV=1	0.001	3.265	7	1	1	1	1	169	19.6	9.51	2.75	1
Q12907	Vesicular integral-membrane protein VIP36 OS=Homo sapiens GN=LMAN2 PE=1 SV=1	0.001	3.253	3	1	1	1	1	356	40.2	6.95	2.36	1
O15511	Actin-related protein 2/3 complex subunit 5 OS=Homo sapiens GN=ARPC5 PE=1 SV=3	0.001	3.248	20	2	2	2	1	151	16.3	5.67	1.6	2
P00403	Cytochrome c oxidase subunit 2 OS=Homo sapiens GN=MT-CO2 PE=1 SV=1	0.001	3.241	11	2	2	2	1	227	25.5	4.82	2.21	2
Q15645	Pachytene checkpoint protein 2 homolog OS=Homo sapiens GN=TRIP13 PE=1 SV=2	0.001	3.238	3	1	1	1	1	432	48.5	6.09	2.29	1
Q86X76	Nitrilase homolog 1 OS=Homo sapiens GN=NIT1 PE=1 SV=2	0.001	3.22	5	1	1	1	1	327	35.9	7.74	2.43	1
G3V325	ATP5J2-PTCD1 readthrough OS=Homo sapiens GN=ATP5J2-PTCD1 PE=4 SV=1	0.001	3.21	2	1	1	1	1	749	84.1	8.72	2.05	1
Q92597	Protein NDRG1 OS=Homo sapiens GN=NDRG1 PE=1 SV=1	0.001	3.196	4	1	1	1	1	394	42.8	5.82	0	1
P17858	ATP-dependent 6-phosphofructokinase, liver type OS=Homo sapiens GN=PFKL PE=1 SV=6	0.001	3.193	2	1	1	1	1	780	85	7.5	1.99	1
Q9HD45	Transmembrane 9 superfamily member 3 OS=Homo sapiens GN=TM9SF3 PE=1 SV=2	0.001	3.189	3	1	1	1	1	589	67.8	7.21	2.45	1
H0Y368	Dolichol-phosphate mannosyltransferase subunit 1 (Fragment) OS=Homo sapiens GN=DPM1 PE=1 SV=1	0.001	3.171	4	1	1	1	1	295	33.3	9.14	1.65	1
O75821	Eukaryotic translation initiation factor 3 subunit G OS=Homo sapiens GN=EIF3G PE=1 SV=2	0.001	3.163	4	1	1	1	1	320	35.6	6.13	2.49	1
H3BLV9	SRSF protein kinase 1 (Fragment) OS=Homo sapiens GN=SRPK1 PE=1 SV=1	0.001	3.159	3	1	2	1	1	671	76	6.28	0	1
Q96S52	GPI transamidase component PIG-S OS=Homo sapiens GN=PIGS PE=1 SV=3	0.001	3.151	3	1	1	1	1	555	61.6	6.49	0	1
Q6UXN9	WD repeat-containing protein 82 OS=Homo sapiens GN=WDR82 PE=1 SV=1	0.001	3.141	4	1	1	1	1	313	35.1	7.69	2.93	1
Q8WXI7	Mucin-16 OS=Homo sapiens GN=MUC16 PE=1 SV=3	0.001	3.141	0	1	1	1	1	14507	1518.2	5.26	0	1
O00743	Serine/threonine-protein phosphatase 6 catalytic subunit OS=Homo sapiens GN=PPP6C PE=1 SV=1	0.001	3.138	4	1	1	1	1	305	35.1	5.69	0	1
Q13247	Serine/arginine-rich splicing factor 6 OS=Homo sapiens GN=SRSF6 PE=1 SV=2	0.001	3.13	6	2	4	2	1	344	39.6	11.43	0	2
P11172	Uridine 5'-monophosphate synthase OS=Homo sapiens GN=UMPS PE=1 SV=1	0.001	3.129	2	1	1	1	1	480	52.2	7.24	2.64	1
E7EPK1	Septin-7 OS=Homo sapiens GN=SEPT7 PE=1 SV=2	0.001	3.128	3	1	1	1	1	437	50.7	8.63	2.24	1
Q9Y6E2	Basic leucine zipper and W2 domain-containing protein 2 OS=Homo sapiens GN=BZW2 PE=1 SV=1	0.001	3.119	6	2	2	2	1	419	48.1	6.68	2.37	2
A1L0T0	Acetolactate synthase-like protein OS=Homo sapiens GN=ILVBL PE=1 SV=2	0.001	3.118	3	1	1	1	1	632	67.8	8.15	0	1
Q6NUK1	Calcium-binding mitochondrial carrier protein SCaMC-1 OS=Homo sapiens GN=SLC25A24 PE=1 SV=2	0.001	3.118	5	2	2	2	1	477	53.3	6.33	2.02	2
Q9BX68	Histidine triad nucleotide-binding protein 2, mitochondrial OS=Homo sapiens GN=HINT2 PE=1 SV=1	0.001	3.116	9	1	1	1	1	163	17.2	9.16	2.76	1
O00763	Acetyl-CoA carboxylase 2 OS=Homo sapiens GN=ACACB PE=1 SV=3	0.001	3.116	1	1	1	1	1	2458	276.4	6.49	2.17	1
P41250	Glycine--tRNA ligase OS=Homo sapiens GN=GARS PE=1 SV=3	0.001	3.096	2	2	2	2	1	739	83.1	7.03	4.13	2
Q04446	1,4-alpha-glucan-branching enzyme OS=Homo sapiens GN=GBE1 PE=1 SV=3	0.001	3.091	1	1	2	1	1	702	80.4	6.32	1.62	1
Q13242	Serine/arginine-rich splicing factor 9 OS=Homo sapiens GN=SRSF9 PE=1 SV=1	0.001	3.072	12	2	2	2	1	221	25.5	8.65	1.79	2
P52788	Spermine synthase OS=Homo sapiens GN=SMS PE=1 SV=2	0.001	3.064	3	1	1	1	1	366	41.2	5.02	1.91	1
P62891	60S ribosomal protein L39 OS=Homo sapiens GN=RPL39 PE=1 SV=2	0.001	3.042	20	1	2	1	1	51	6.4	12.56	5.54	1
Q53EL6	Programmed cell death protein 4 OS=Homo sapiens GN=PDCD4 PE=1 SV=2	0.001	3.039	2	1	1	1	1	469	51.7	5.21	2.55	1
P00846	ATP synthase subunit a OS=Homo sapiens GN=MT-ATP6 PE=1 SV=1	0.001	3.021	4	1	1	1	1	226	24.8	10.1	2.06	1
Q15459	Splicing factor 3A subunit 1 OS=Homo sapiens GN=SF3A1 PE=1 SV=1	0.001	3.019	3	1	1	1	1	793	88.8	5.22	0	1
O00425	Insulin-like growth factor 2 mRNA-binding protein 3 OS=Homo sapiens GN=IGF2BP3 PE=1 SV=2	0.001	3.009	3	1	1	1	1	579	63.7	8.87	0	1
O14975	Very long-chain acyl-CoA synthetase OS=Homo sapiens GN=SLC27A2 PE=1 SV=2	0.001	3.005	2	1	1	1	1	620	70.3	8.51	2.65	1
Q96KP4	Cytosolic non-specific dipeptidase OS=Homo sapiens GN=CNDP2 PE=1 SV=2	0.001	3.004	3	1	1	1	1	475	52.8	5.97	0	1
P49589	Cysteine--tRNA ligase, cytoplasmic OS=Homo sapiens GN=CARS PE=1 SV=3	0.001	2.997	3	2	2	2	1	748	85.4	6.76	1.76	2
P07203	Glutathione peroxidase 1 OS=Homo sapiens GN=GPX1 PE=1 SV=4	0.001	2.995	9	1	1	1	1	203	22.1	6.55	1.65	1
F2Z2J1	Ribosomal protein S6 kinase OS=Homo sapiens GN=RPS6KA2 PE=1 SV=1	0.001	2.99	2	1	1	1	1	758	85.6	6.7	3.2	1
P62304	Small nuclear ribonucleoprotein E OS=Homo sapiens GN=SNRPE PE=1 SV=1	0.001	2.977	13	1	1	1	1	92	10.8	9.44	3.4	1
Q14696	LDLR chaperone MESD OS=Homo sapiens GN=MESDC2 PE=1 SV=2	0.001	2.971	5	1	1	1	1	234	26.1	7.78	2.2	1
Q06787	Synaptic functional regulator FMR1 OS=Homo sapiens GN=FMR1 PE=1 SV=1	0.001	2.945	4	2	2	2	1	632	71.1	7.42	0	2
Q9P032	NADH dehydrogenase [ubiquinone] 1 alpha subcomplex assembly factor 4 OS=Homo sapiens GN=NDUFAF4 PE=1 SV=1	0.001	2.942	6	1	1	1	1	175	20.3	8.82	2.21	1
B7ZM99	MTHFD1L protein OS=Homo sapiens GN=MTHFD1L PE=1 SV=1	0.001	2.941	1	1	1	1	1	979	105.8	8.06	0	1
O43681	ATPase ASNA1 OS=Homo sapiens GN=ASNA1 PE=1 SV=2	0.001	2.94	3	1	1	1	1	348	38.8	4.91	2.47	1
O43324	Eukaryotic translation elongation factor 1 epsilon-1 OS=Homo sapiens GN=EEF1E1 PE=1 SV=1	0.001	2.931	5	1	1	1	1	174	19.8	8.54	1.96	1
P20645	Cation-dependent mannose-6-phosphate receptor OS=Homo sapiens GN=M6PR PE=1 SV=1	0.001	2.895	5	1	2	1	1	277	31	5.83	3.37	1
O14828	Secretory carrier-associated membrane protein 3 OS=Homo sapiens GN=SCAMP3 PE=1 SV=3	0.001	2.881	5	1	1	1	1	347	38.3	7.64	0	1
O00116	Alkyldihydroxyacetonephosphate synthase, peroxisomal OS=Homo sapiens GN=AGPS PE=1 SV=1	0.001	2.88	3	1	1	1	1	658	72.9	7.34	0	1
Q9GZZ1	N-alpha-acetyltransferase 50 OS=Homo sapiens GN=NAA50 PE=1 SV=1	0.001	2.875	7	1	1	1	1	169	19.4	8.81	0	1
A0A1P0AYU5	Sideroflexin OS=Homo sapiens GN=SFXN3 PE=1 SV=1	0.001	2.875	5	1	1	1	1	325	36	9.09	2.69	1
Q03701	CCAAT/enhancer-binding protein zeta OS=Homo sapiens GN=CEBPZ PE=1 SV=3	0.001	2.874	1	1	1	1	1	1054	120.9	5.94	0	1
P24539	ATP synthase F(0) complex subunit B1, mitochondrial OS=Homo sapiens GN=ATP5F1 PE=1 SV=2	0.001	2.866	5	1	1	1	1	256	28.9	9.36	2.15	1
Q14118	Dystroglycan OS=Homo sapiens GN=DAG1 PE=1 SV=2	0.001	2.865	2	1	1	1	1	895	97.4	8.56	0	1
P61165	Transmembrane protein 258 OS=Homo sapiens GN=TMEM258 PE=1 SV=1	0.001	2.859	10	1	1	1	1	79	9.1	5.83	0	1
Q9BQG0	Myb-binding protein 1A OS=Homo sapiens GN=MYBBP1A PE=1 SV=2	0.001	2.852	2	1	1	1	1	1328	148.8	9.28	0	1
P31483	Nucleolysin TIA-1 isoform p40 OS=Homo sapiens GN=TIA1 PE=1 SV=3	0.001	2.851	3	1	1	1	1	386	42.9	7.74	1.89	1
P08579	U2 small nuclear ribonucleoprotein B'' OS=Homo sapiens GN=SNRPB2 PE=1 SV=1	0.001	2.844	8	1	3	1	1	225	25.5	9.72	3	1
P17174	Aspartate aminotransferase, cytoplasmic OS=Homo sapiens GN=GOT1 PE=1 SV=3	0.001	2.84	3	1	1	1	1	413	46.2	7.01	2.77	1
Q9BWJ5	Splicing factor 3B subunit 5 OS=Homo sapiens GN=SF3B5 PE=1 SV=1	0.001	2.836	15	1	1	1	1	86	10.1	6.35	0	1
A0A0G2JM12	Casein kinase II subunit beta OS=Homo sapiens GN=CSNK2B PE=1 SV=1	0.001	2.832	5	1	1	1	1	304	34.7	4.59	0	1
H0Y5K5	Endoplasmic reticulum-Golgi intermediate compartment protein 3 (Fragment) OS=Homo sapiens GN=ERGIC3 PE=1 SV=1	0.001	2.825	3	1	1	1	1	397	44.6	6.47	2.07	1
P42356	Phosphatidylinositol 4-kinase alpha OS=Homo sapiens GN=PI4KA PE=1 SV=4	0.001	2.816	1	1	1	1	1	2102	236.7	7.06	0	1
P52292	Importin subunit alpha-1 OS=Homo sapiens GN=KPNA2 PE=1 SV=1	0.001	2.816	3	1	1	1	1	529	57.8	5.4	2.07	1
P51572	B-cell receptor-associated protein 31 OS=Homo sapiens GN=BCAP31 PE=1 SV=3	0.002	2.808	7	1	2	1	1	246	28	8.44	0	1
Q9Y6A9	Signal peptidase complex subunit 1 OS=Homo sapiens GN=SPCS1 PE=1 SV=4	0.002	2.805	15	1	1	1	1	102	11.8	9.31	2.59	1
Q8WUD1	Ras-related protein Rab-2B OS=Homo sapiens GN=RAB2B PE=1 SV=1	0.002	2.804	5	1	1	1	1	216	24.2	7.83	2.65	1
H3BNX8	Cytochrome c oxidase subunit 5A, mitochondrial OS=Homo sapiens GN=COX5A PE=1 SV=1	0.002	2.795	14	2	2	2	1	153	17.2	6	2.22	2
O75955	Flotillin-1 OS=Homo sapiens GN=FLOT1 PE=1 SV=3	0.002	2.79	3	1	1	1	1	427	47.3	7.49	2.33	1
Q99598	Translin-associated protein X OS=Homo sapiens GN=TSNAX PE=1 SV=1	0.002	2.788	4	1	1	1	1	290	33.1	6.55	0	1
P53634	Dipeptidyl peptidase 1 OS=Homo sapiens GN=CTSC PE=1 SV=2	0.002	2.769	4	1	1	1	1	463	51.8	6.99	0	1
A0A0A0MRM9	Nucleolar and coiled-body phosphoprotein 1 (Fragment) OS=Homo sapiens GN=NOLC1 PE=1 SV=1	0.002	2.768	3	1	1	1	1	708	74.6	9.47	3.01	1
A0A0A6YYG9	Protein ARPC4-TTLL3 OS=Homo sapiens GN=ARPC4-TTLL3 PE=4 SV=1	0.002	2.765	2	1	1	1	1	625	71.7	5.88	2.78	1
Q5TH30	NDRG family member 3, isoform CRA_c OS=Homo sapiens GN=NDRG3 PE=1 SV=1	0.002	2.749	4	1	1	1	1	388	42.8	5.33	0	1
Q9UQE7	Structural maintenance of chromosomes protein 3 OS=Homo sapiens GN=SMC3 PE=1 SV=2	0.002	2.74	1	1	1	1	1	1217	141.5	7.18	1.91	1
Q15021	Condensin complex subunit 1 OS=Homo sapiens GN=NCAPD2 PE=1 SV=3	0.002	2.739	2	1	1	1	1	1401	157.1	6.61	2.89	1
O95169	NADH dehydrogenase [ubiquinone] 1 beta subcomplex subunit 8, mitochondrial OS=Homo sapiens GN=NDUFB8 PE=1 SV=1	0.002	2.729	6	1	1	1	1	186	21.8	6.8	1.73	1
P35610	Sterol O-acyltransferase 1 OS=Homo sapiens GN=SOAT1 PE=1 SV=3	0.002	2.718	4	1	1	1	1	550	64.7	8.94	0	1
Q9BSJ8	Extended synaptotagmin-1 OS=Homo sapiens GN=ESYT1 PE=1 SV=1	0.002	2.714	1	1	1	1	1	1104	122.8	5.83	0	1
P60981	Destrin OS=Homo sapiens GN=DSTN PE=1 SV=3	0.002	2.706	5	1	1	1	1	165	18.5	7.85	2.54	1
Q10471	Polypeptide N-acetylgalactosaminyltransferase 2 OS=Homo sapiens GN=GALNT2 PE=1 SV=1	0.002	2.683	3	1	1	1	1	571	64.7	8.35	2.07	1
D6REX3	Protein transport protein Sec31A OS=Homo sapiens GN=SEC31A PE=1 SV=1	0.002	2.681	1	1	1	1	1	1251	136.1	6.98	0	1
Q96DV4	39S ribosomal protein L38, mitochondrial OS=Homo sapiens GN=MRPL38 PE=1 SV=2	0.002	2.677	3	1	1	1	1	380	44.6	7.53	2.3	1
Q9BTC0	Death-inducer obliterator 1 OS=Homo sapiens GN=DIDO1 PE=1 SV=5	0.002	2.669	1	1	1	1	1	2240	243.7	7.88	0	1
Q7Z2K6	Endoplasmic reticulum metallopeptidase 1 OS=Homo sapiens GN=ERMP1 PE=1 SV=2	0.002	2.668	1	1	1	1	1	904	100.2	7.52	0	1
Q8NFH4	Nucleoporin Nup37 OS=Homo sapiens GN=NUP37 PE=1 SV=1	0.002	2.667	4	1	1	1	1	326	36.7	5.92	2.19	1
M0QXF9	Branched-chain-amino-acid aminotransferase (Fragment) OS=Homo sapiens GN=BCAT2 PE=1 SV=1	0.002	2.643	4	1	1	1	1	445	49.9	7.46	2.8	1
Q15819	Ubiquitin-conjugating enzyme E2 variant 2 OS=Homo sapiens GN=UBE2V2 PE=1 SV=4	0.002	2.636	11	1	3	1	1	145	16.4	8.09	2.04	1
O75915	PRA1 family protein 3 OS=Homo sapiens GN=ARL6IP5 PE=1 SV=1	0.002	2.634	5	1	1	1	1	188	21.6	9.77	2.03	1
P51114	Fragile X mental retardation syndrome-related protein 1 OS=Homo sapiens GN=FXR1 PE=1 SV=3	0.002	2.633	2	1	2	1	1	621	69.7	6.15	1.64	1
Q00765	Receptor expression-enhancing protein 5 OS=Homo sapiens GN=REEP5 PE=1 SV=3	0.002	2.626	5	1	1	1	1	189	21.5	8.1	0	1
Q13823	Nucleolar GTP-binding protein 2 OS=Homo sapiens GN=GNL2 PE=1 SV=1	0.002	2.625	2	1	1	1	1	731	83.6	9.25	0	1
Q9H0P0	Cytosolic 5'-nucleotidase 3A OS=Homo sapiens GN=NT5C3A PE=1 SV=3	0.002	2.624	5	1	1	1	1	336	37.9	7.12	0	1
O95573	Long-chain-fatty-acid--CoA ligase 3 OS=Homo sapiens GN=ACSL3 PE=1 SV=3	0.002	2.618	2	1	1	1	1	720	80.4	8.38	0	1
P06396	Gelsolin OS=Homo sapiens GN=GSN PE=1 SV=1	0.002	2.608	5	2	2	2	1	782	85.6	6.28	0	2
P57088	Transmembrane protein 33 OS=Homo sapiens GN=TMEM33 PE=1 SV=2	0.002	2.606	3	1	1	1	1	247	28	9.7	2.02	1
Q14141	Septin-6 OS=Homo sapiens GN=SEPT6 PE=1 SV=4	0.002	2.599	5	1	1	1	1	434	49.7	6.67	2.05	1
P15374	Ubiquitin carboxyl-terminal hydrolase isozyme L3 OS=Homo sapiens GN=UCHL3 PE=1 SV=1	0.002	2.566	6	1	2	1	1	230	26.2	4.92	1.69	1
O60749	Sorting nexin-2 OS=Homo sapiens GN=SNX2 PE=1 SV=2	0.002	2.564	2	1	1	1	1	519	58.4	5.12	1.61	1
Q9Y696	Chloride intracellular channel protein 4 OS=Homo sapiens GN=CLIC4 PE=1 SV=4	0.002	2.563	6	1	1	1	1	253	28.8	5.59	2.05	1
Q7L576	Cytoplasmic FMR1-interacting protein 1 OS=Homo sapiens GN=CYFIP1 PE=1 SV=1	0.002	2.561	2	2	2	2	1	1253	145.1	6.9	1.92	2
Q9Y5S9	RNA-binding protein 8A OS=Homo sapiens GN=RBM8A PE=1 SV=1	0.002	2.552	5	1	1	1	1	174	19.9	5.72	2.2	1
C9JCC6	Dr1-associated corepressor OS=Homo sapiens GN=DRAP1 PE=1 SV=1	0.002	2.55	5	1	1	1	1	212	23.2	5.27	2.29	1
O75934	Pre-mRNA-splicing factor SPF27 OS=Homo sapiens GN=BCAS2 PE=1 SV=1	0.002	2.547	7	1	1	1	1	225	26.1	5.66	0	1
Q8TED0	U3 small nucleolar RNA-associated protein 15 homolog OS=Homo sapiens GN=UTP15 PE=1 SV=3	0.002	2.546	2	1	1	1	1	518	58.4	9.11	0	1
G3V0E4	Mitochondrial-processing peptidase subunit beta OS=Homo sapiens GN=PMPCB PE=1 SV=1	0.002	2.543	4	2	2	2	1	490	54.2	6.83	2.11	2
Q15024	Exosome complex component RRP42 OS=Homo sapiens GN=EXOSC7 PE=1 SV=3	0.002	2.542	5	1	1	1	1	291	31.8	5.19	1.75	1
P08047	Transcription factor Sp1 OS=Homo sapiens GN=SP1 PE=1 SV=3	0.002	2.54	4	1	2	1	1	785	80.6	7.34	0	1
Q8N7H5	RNA polymerase II-associated factor 1 homolog OS=Homo sapiens GN=PAF1 PE=1 SV=2	0.002	2.534	2	1	1	1	1	531	59.9	4.63	2.17	1
Q9NVP1	ATP-dependent RNA helicase DDX18 OS=Homo sapiens GN=DDX18 PE=1 SV=2	0.002	2.532	2	1	1	1	1	670	75.4	9.5	2.27	1
A0A087WY31	YTH domain-containing family protein 3 OS=Homo sapiens GN=YTHDF3 PE=1 SV=1	0.002	2.525	4	2	2	2	1	588	64.5	8.24	0	2
Q5LJA9	Ubiquitin carboxyl-terminal hydrolase (Fragment) OS=Homo sapiens GN=UCHL5 PE=1 SV=1	0.002	2.523	4	1	1	1	1	368	41.7	5.53	1.6	1
Q5TCU8	Tropomyosin beta chain OS=Homo sapiens GN=TPM2 PE=1 SV=1	0.002	2.518	3	1	1	1	1	322	36.7	4.78	2.13	1
A0A024R4E5	High density lipoprotein binding protein (Vigilin), isoform CRA_a OS=Homo sapiens GN=HDLBP PE=1 SV=1	0.002	2.508	2	2	2	2	1	1268	141.4	6.87	0	2
Q9GZR7	ATP-dependent RNA helicase DDX24 OS=Homo sapiens GN=DDX24 PE=1 SV=1	0.002	2.498	2	1	1	1	1	859	96.3	9.06	1.87	1
Q9Y5Y2	Cytosolic Fe-S cluster assembly factor NUBP2 OS=Homo sapiens GN=NUBP2 PE=1 SV=1	0.002	2.476	5	1	1	1	1	271	28.8	5.83	2.31	1
Q01081	Splicing factor U2AF 35 kDa subunit OS=Homo sapiens GN=U2AF1 PE=1 SV=3	0.002	2.471	3	1	1	1	1	240	27.9	8.81	2.08	1
P55081	Microfibrillar-associated protein 1 OS=Homo sapiens GN=MFAP1 PE=1 SV=2	0.002	2.462	3	1	1	1	1	439	51.9	4.98	0	1
P14174	Macrophage migration inhibitory factor OS=Homo sapiens GN=MIF PE=1 SV=4	0.002	2.45	8	1	2	1	1	115	12.5	7.88	2.64	1
Q12788	Transducin beta-like protein 3 OS=Homo sapiens GN=TBL3 PE=1 SV=2	0.002	2.449	2	1	1	1	1	808	89	6.9	0	1
B4DUC8	S-methyl-5'-thioadenosine phosphorylase OS=Homo sapiens GN=MTAP PE=1 SV=1	0.002	2.44	6	1	1	1	1	300	33.2	7.46	0	1
O00429	Dynamin-1-like protein OS=Homo sapiens GN=DNM1L PE=1 SV=2	0.002	2.43	2	1	1	1	1	736	81.8	6.81	2.27	1
P43121	Cell surface glycoprotein MUC18 OS=Homo sapiens GN=MCAM PE=1 SV=2	0.002	2.425	2	1	1	1	1	646	71.6	5.76	0	1
Q8NBN7	Retinol dehydrogenase 13 OS=Homo sapiens GN=RDH13 PE=1 SV=2	0.002	2.413	2	1	1	1	1	331	35.9	8.1	2.29	1
Q13442	28 kDa heat- and acid-stable phosphoprotein OS=Homo sapiens GN=PDAP1 PE=1 SV=1	0.002	2.411	9	1	1	1	1	181	20.6	8.87	1.96	1
Q15287	RNA-binding protein with serine-rich domain 1 OS=Homo sapiens GN=RNPS1 PE=1 SV=1	0.002	2.407	4	1	1	1	1	305	34.2	11.84	2.31	1
P43246	DNA mismatch repair protein Msh2 OS=Homo sapiens GN=MSH2 PE=1 SV=1	0.002	2.404	1	1	1	1	1	934	104.7	5.77	0	1
Q9NUJ1	Mycophenolic acid acyl-glucuronide esterase, mitochondrial OS=Homo sapiens GN=ABHD10 PE=1 SV=1	0.002	2.396	5	1	1	1	1	306	33.9	8.57	2.42	1
A0A0A0MS54	cAMP-dependent protein kinase catalytic subunit beta OS=Homo sapiens GN=PRKACB PE=1 SV=1	0.002	2.393	3	1	1	1	1	357	41.3	8.56	2.1	1
Q9BUR5	MICOS complex subunit MIC26 OS=Homo sapiens GN=APOO PE=1 SV=1	0.002	2.385	8	1	1	1	1	198	22.3	9.13	1.64	1
A0A1B0GU03	Uncharacterized protein OS=Homo sapiens PE=1 SV=1	0.002	2.383	3	1	2	1	1	582	62.7	7.77	1.91	1
O95394	Phosphoacetylglucosamine mutase OS=Homo sapiens GN=PGM3 PE=1 SV=1	0.002	2.362	2	1	1	1	1	542	59.8	6.25	0	1
Q9UH65	Switch-associated protein 70 OS=Homo sapiens GN=SWAP70 PE=1 SV=1	0.002	2.352	2	1	1	1	1	585	69	5.87	0	1
Q9UJU6	Drebrin-like protein OS=Homo sapiens GN=DBNL PE=1 SV=1	0.002	2.34	3	1	1	1	1	430	48.2	5.05	1.89	1
P54725	UV excision repair protein RAD23 homolog A OS=Homo sapiens GN=RAD23A PE=1 SV=1	0.002	2.338	7	1	1	1	1	363	39.6	4.58	0	1
Q53H82	Endoribonuclease LACTB2 OS=Homo sapiens GN=LACTB2 PE=1 SV=2	0.002	2.335	6	1	1	1	1	288	32.8	6.8	0	1
J3KQ48	Peptidyl-tRNA hydrolase 2, mitochondrial OS=Homo sapiens GN=PTRH2 PE=1 SV=1	0.002	2.333	13	1	1	1	1	180	19.3	8.73	0	1
Q15654	Thyroid receptor-interacting protein 6 OS=Homo sapiens GN=TRIP6 PE=1 SV=3	0.002	2.33	4	1	1	1	1	476	50.3	7.37	2	1
P52815	39S ribosomal protein L12, mitochondrial OS=Homo sapiens GN=MRPL12 PE=1 SV=2	0.002	2.308	12	2	2	2	1	198	21.3	8.87	3.99	2
Q96QK1	Vacuolar protein sorting-associated protein 35 OS=Homo sapiens GN=VPS35 PE=1 SV=2	0.002	2.291	3	2	2	2	1	796	91.6	5.49	4.02	2
P08697	Alpha-2-antiplasmin OS=Homo sapiens GN=SERPINF2 PE=1 SV=3	0.002	2.274	2	1	1	1	1	491	54.5	6.29	2.41	1
Q15126	Phosphomevalonate kinase OS=Homo sapiens GN=PMVK PE=1 SV=3	0.002	2.27	5	1	1	1	1	192	22	5.73	0	1
O14745	Na(+)/H(+) exchange regulatory cofactor NHE-RF1 OS=Homo sapiens GN=SLC9A3R1 PE=1 SV=4	0.002	2.247	7	1	1	1	1	358	38.8	5.77	0	1
P25685	DnaJ homolog subfamily B member 1 OS=Homo sapiens GN=DNAJB1 PE=1 SV=4	0.002	2.246	3	1	1	1	1	340	38	8.63	1.97	1
Q5VZU9	Tripeptidyl-peptidase 2 OS=Homo sapiens GN=TPP2 PE=1 SV=1	0.002	2.235	1	1	1	1	1	1262	139.7	6.52	0	1
O95372	Acyl-protein thioesterase 2 OS=Homo sapiens GN=LYPLA2 PE=1 SV=1	0.002	2.217	3	1	1	1	1	231	24.7	7.23	1.92	1
Q8NF37	Lysophosphatidylcholine acyltransferase 1 OS=Homo sapiens GN=LPCAT1 PE=1 SV=2	0.002	2.209	1	1	1	1	1	534	59.1	6.02	0	1
K7ERQ8	Uncharacterized protein (Fragment) OS=Homo sapiens PE=4 SV=1	0.002	2.204	4	1	1	1	1	282	31.4	7.42	2.85	1
P61081	NEDD8-conjugating enzyme Ubc12 OS=Homo sapiens GN=UBE2M PE=1 SV=1	0.002	2.199	5	1	1	1	1	183	20.9	7.69	2.16	1
P08651	Nuclear factor 1 C-type OS=Homo sapiens GN=NFIC PE=1 SV=2	0.002	2.193	2	1	1	1	1	508	55.6	8.38	1.64	1
Q99426	Tubulin-folding cofactor B OS=Homo sapiens GN=TBCB PE=1 SV=2	0.002	2.18	7	1	1	1	1	244	27.3	5.15	0	1
Q16763	Ubiquitin-conjugating enzyme E2 S OS=Homo sapiens GN=UBE2S PE=1 SV=2	0.002	2.178	13	1	1	1	1	222	23.8	8.38	0	1
P42766	60S ribosomal protein L35 OS=Homo sapiens GN=RPL35 PE=1 SV=2	0.002	2.177	7	1	7	1	1	123	14.5	11.05	0	1
Q6FI81	Anamorsin OS=Homo sapiens GN=CIAPIN1 PE=1 SV=2	0.002	2.176	5	1	1	1	1	312	33.6	5.62	0	1
G8JLH6	Tetraspanin (Fragment) OS=Homo sapiens GN=CD9 PE=1 SV=1	0.002	2.173	4	1	1	1	1	228	25.4	6.52	1.63	1
O75152	Zinc finger CCCH domain-containing protein 11A OS=Homo sapiens GN=ZC3H11A PE=1 SV=3	0.002	2.172	2	1	1	1	1	810	89.1	8.37	2.23	1
O00625	Pirin OS=Homo sapiens GN=PIR PE=1 SV=1	0.002	2.166	7	1	1	1	1	290	32.1	6.92	0	1
Q5BKZ1	DBIRD complex subunit ZNF326 OS=Homo sapiens GN=ZNF326 PE=1 SV=2	0.002	2.164	4	1	1	1	1	582	65.6	5.15	0	1
P49959	Double-strand break repair protein MRE11 OS=Homo sapiens GN=MRE11 PE=1 SV=3	0.002	2.158	1	1	1	1	1	708	80.5	5.9	0	1
J3KQ18	D-dopachrome decarboxylase OS=Homo sapiens GN=DDT PE=1 SV=1	0.002	2.139	8	1	1	1	1	132	14.2	7.3	1.76	1
O75334	Liprin-alpha-2 OS=Homo sapiens GN=PPFIA2 PE=1 SV=2	0.002	2.131	1	1	1	1	1	1257	143.2	6.11	0	1
O75694	Nuclear pore complex protein Nup155 OS=Homo sapiens GN=NUP155 PE=1 SV=1	0.002	2.127	1	1	1	1	1	1391	155.1	6.16	1.77	1
Q4VC31	Coiled-coil domain-containing protein 58 OS=Homo sapiens GN=CCDC58 PE=1 SV=1	0.002	2.124	6	1	1	1	1	144	16.6	7.81	1.75	1
P26358	DNA (cytosine-5)-methyltransferase 1 OS=Homo sapiens GN=DNMT1 PE=1 SV=2	0.002	2.119	1	1	1	1	1	1616	183.1	7.75	0	1
Q9BTV4	Transmembrane protein 43 OS=Homo sapiens GN=TMEM43 PE=1 SV=1	0.002	2.083	3	1	1	1	1	400	44.8	8.13	2.47	1
Q14677	Clathrin interactor 1 OS=Homo sapiens GN=CLINT1 PE=1 SV=1	0.002	2.083	2	1	1	1	1	625	68.2	6.42	0	1
Q8TAT6	Nuclear protein localization protein 4 homolog OS=Homo sapiens GN=NPLOC4 PE=1 SV=3	0.002	2.077	2	1	1	1	1	608	68.1	6.38	0	1
A0A087X0X2	Growth/differentiation factor 6 OS=Homo sapiens GN=GDF6 PE=1 SV=1	0.002	2.076	6	1	2	1	1	353	39.3	9.91	0	1
Q9BV20	Methylthioribose-1-phosphate isomerase OS=Homo sapiens GN=MRI1 PE=1 SV=1	0.002	2.076	5	1	1	1	1	369	39.1	6.3	0	1
Q9H2J7	Sodium-dependent neutral amino acid transporter B(0)AT2 OS=Homo sapiens GN=SLC6A15 PE=1 SV=1	0.002	2.072	2	1	1	1	1	730	81.8	5.19	0	1
P19525	Interferon-induced, double-stranded RNA-activated protein kinase OS=Homo sapiens GN=EIF2AK2 PE=1 SV=2	0.002	2.069	2	1	1	1	1	551	62.1	8.4	0	1
S4R369	39S ribosomal protein L37, mitochondrial OS=Homo sapiens GN=MRPL37 PE=1 SV=1	0.002	2.066	3	1	1	1	1	483	54.9	9.42	1.63	1
P52948	Nuclear pore complex protein Nup98-Nup96 OS=Homo sapiens GN=NUP98 PE=1 SV=4	0.002	2.059	1	1	1	1	1	1817	197.5	6.4	0	1
P31949	Protein S100-A11 OS=Homo sapiens GN=S100A11 PE=1 SV=2	0.002	2.054	10	1	1	1	1	105	11.7	7.12	2.28	1
Q9Y5M8	Signal recognition particle receptor subunit beta OS=Homo sapiens GN=SRPRB PE=1 SV=3	0.002	2.053	4	1	1	1	1	271	29.7	9.04	2.43	1
Q14914	Prostaglandin reductase 1 OS=Homo sapiens GN=PTGR1 PE=1 SV=2	0.002	2.043	4	1	1	1	1	329	35.8	8.29	0	1
E7EUC7	UTP--glucose-1-phosphate uridylyltransferase OS=Homo sapiens GN=UGP2 PE=1 SV=1	0.004	2.018	2	1	1	1	1	517	57.8	8.13	2.61	1
Q14258	E3 ubiquitin/ISG15 ligase TRIM25 OS=Homo sapiens GN=TRIM25 PE=1 SV=2	0.004	2.015	3	1	1	1	1	630	70.9	8.09	0	1
Q9NTZ6	RNA-binding protein 12 OS=Homo sapiens GN=RBM12 PE=1 SV=1	0.004	2.013	1	1	1	1	1	932	97.3	8.63	0	1
Q6RW13	Type-1 angiotensin II receptor-associated protein OS=Homo sapiens GN=AGTRAP PE=1 SV=1	0.004	1.998	14	1	2	1	1	159	17.4	6.14	0	1
Q9BQ67	Glutamate-rich WD repeat-containing protein 1 OS=Homo sapiens GN=GRWD1 PE=1 SV=1	0.004	1.994	6	1	1	1	1	446	49.4	4.92	0	1
P00734	Prothrombin OS=Homo sapiens GN=F2 PE=1 SV=2	0.004	1.991	2	1	1	1	1	622	70	5.9	0	1
Q8WWI1	LIM domain only protein 7 OS=Homo sapiens GN=LMO7 PE=1 SV=3	0.004	1.99	1	1	1	1	1	1683	192.6	8.09	0	1
U3KQV3	Uncharacterized protein (Fragment) OS=Homo sapiens PE=4 SV=8	0.004	1.987	6	1	1	1	1	271	30.3	4.84	1.87	1
B0YIW6	Archain 1, isoform CRA_a OS=Homo sapiens GN=ARCN1 PE=1 SV=1	0.004	1.976	3	1	1	1	1	552	61.6	5.85	0	1
Q8WXI9	Transcriptional repressor p66-beta OS=Homo sapiens GN=GATAD2B PE=1 SV=1	0.004	1.974	3	1	1	1	1	593	65.2	9.7	2.07	1
P60903	Protein S100-A10 OS=Homo sapiens GN=S100A10 PE=1 SV=2	0.004	1.968	10	1	2	1	1	97	11.2	7.37	4.26	1
P49721	Proteasome subunit beta type-2 OS=Homo sapiens GN=PSMB2 PE=1 SV=1	0.004	1.961	7	1	1	1	1	201	22.8	7.02	0	1
O00170	AH receptor-interacting protein OS=Homo sapiens GN=AIP PE=1 SV=2	0.004	1.958	6	1	2	1	1	330	37.6	6.29	0	1
Q4G1C9	GLIPR1-like protein 2 OS=Homo sapiens GN=GLIPR1L2 PE=2 SV=2	0.004	1.952	7	1	1	1	1	344	40.2	4.91	0	1
Q14694	Ubiquitin carboxyl-terminal hydrolase 10 OS=Homo sapiens GN=USP10 PE=1 SV=2	0.004	1.946	3	1	2	1	1	798	87.1	5.31	0	1
Q9Y617	Phosphoserine aminotransferase OS=Homo sapiens GN=PSAT1 PE=1 SV=2	0.004	1.938	3	1	1	1	1	370	40.4	7.66	2.22	1
Q9Y520	Protein PRRC2C OS=Homo sapiens GN=PRRC2C PE=1 SV=4	0.004	1.931	1	1	2	1	1	2896	316.7	9.13	0	1
M0QYN0	Myeloid-derived growth factor OS=Homo sapiens GN=MYDGF PE=1 SV=1	0.004	1.929	5	1	1	1	1	189	20.4	5.3	2.23	1
Q9NR31	GTP-binding protein SAR1a OS=Homo sapiens GN=SAR1A PE=1 SV=1	0.004	1.927	4	1	1	1	1	198	22.4	6.68	0	1
P62269	40S ribosomal protein S18 OS=Homo sapiens GN=RPS18 PE=1 SV=3	0.004	1.922	5	1	1	1	1	152	17.7	10.99	1.74	1
Q99643	Succinate dehydrogenase cytochrome b560 subunit, mitochondrial OS=Homo sapiens GN=SDHC PE=1 SV=1	0.004	1.913	5	1	1	1	1	169	18.6	9.69	1.66	1
P61201	COP9 signalosome complex subunit 2 OS=Homo sapiens GN=COPS2 PE=1 SV=1	0.004	1.913	2	1	1	1	1	443	51.6	5.53	1.7	1
P63151	Serine/threonine-protein phosphatase 2A 55 kDa regulatory subunit B alpha isoform OS=Homo sapiens GN=PPP2R2A PE=1 SV=1	0.004	1.912	3	1	1	1	1	447	51.7	6.2	2.57	1
Q6P1M0	Long-chain fatty acid transport protein 4 OS=Homo sapiens GN=SLC27A4 PE=1 SV=1	0.004	1.898	3	1	1	1	1	643	72	8.47	0	1
Q13561	Dynactin subunit 2 OS=Homo sapiens GN=DCTN2 PE=1 SV=4	0.004	1.897	2	1	1	1	1	401	44.2	5.21	1.96	1
G1AUC5	Protein phosphatase inhibitor 2-like protein OS=Homo sapiens GN=PPP1R2P3 PE=1 SV=1	0.004	1.896	5	1	1	1	1	205	23.1	4.87	2.44	1
Q12792	Twinfilin-1 OS=Homo sapiens GN=TWF1 PE=1 SV=3	0.004	1.894	4	1	1	1	1	350	40.3	6.96	2.15	1
Q7L2J0	7SK snRNA methylphosphate capping enzyme OS=Homo sapiens GN=MEPCE PE=1 SV=1	0.004	1.889	3	1	2	1	1	689	74.3	9.57	0	1
Q9BRT6	Protein LLP homolog OS=Homo sapiens GN=LLPH PE=1 SV=1	0.005	1.882	12	1	1	1	1	129	15.2	10.37	0	1
Q9H0S4	Probable ATP-dependent RNA helicase DDX47 OS=Homo sapiens GN=DDX47 PE=1 SV=1	0.005	1.876	3	1	1	1	1	455	50.6	9.1	0	1
E7ES60	Ras-related protein Rab-34, isoform NARR OS=Homo sapiens GN=RAB34 PE=1 SV=2	0.005	1.864	5	1	1	1	1	268	29.9	9.28	0	1
P32322	Pyrroline-5-carboxylate reductase 1, mitochondrial OS=Homo sapiens GN=PYCR1 PE=1 SV=2	0.005	1.86	4	1	1	1	1	319	33.3	7.61	0	1
O60936	Nucleolar protein 3 OS=Homo sapiens GN=NOL3 PE=1 SV=2	0.005	1.853	16	1	1	1	1	208	22.6	4.18	0	1
Q9BZI7	Regulator of nonsense transcripts 3B OS=Homo sapiens GN=UPF3B PE=1 SV=1	0.005	1.852	3	1	1	1	1	483	57.7	9.48	2.11	1
E9PSH0	CUGBP Elav-like family member 1 (Fragment) OS=Homo sapiens GN=CELF1 PE=1 SV=1	0.005	1.851	13	1	1	1	1	95	10.9	7.46	0	1
P55809	Succinyl-CoA:3-ketoacid coenzyme A transferase 1, mitochondrial OS=Homo sapiens GN=OXCT1 PE=1 SV=1	0.005	1.85	2	1	1	1	1	520	56.1	7.46	2.05	1
Q9BV38	WD repeat-containing protein 18 OS=Homo sapiens GN=WDR18 PE=1 SV=2	0.005	1.849	2	1	1	1	1	432	47.4	6.7	1.96	1
O14562	Ubiquitin domain-containing protein UBFD1 OS=Homo sapiens GN=UBFD1 PE=1 SV=2	0.005	1.844	10	1	2	1	1	309	33.4	5.77	0	1
Q16204	Coiled-coil domain-containing protein 6 OS=Homo sapiens GN=CCDC6 PE=1 SV=2	0.005	1.843	4	1	1	1	1	474	53.3	7.34	0	1
H7C2Q8	EBNA1 binding protein 2, isoform CRA_d OS=Homo sapiens GN=EBNA1BP2 PE=1 SV=1	0.005	1.843	6	1	1	1	1	361	40.7	9.98	0	1
Q9Y2L1	Exosome complex exonuclease RRP44 OS=Homo sapiens GN=DIS3 PE=1 SV=2	0.006	1.841	2	1	1	1	1	958	108.9	7.14	0	1
P28838	Cytosol aminopeptidase OS=Homo sapiens GN=LAP3 PE=1 SV=3	0.006	1.836	2	1	1	1	1	519	56.1	7.93	0	1
Q9GZL7	Ribosome biogenesis protein WDR12 OS=Homo sapiens GN=WDR12 PE=1 SV=2	0.006	1.836	5	1	1	1	1	423	47.7	5.9	0	1
O15427	Monocarboxylate transporter 4 OS=Homo sapiens GN=SLC16A3 PE=1 SV=1	0.006	1.824	2	1	1	1	1	465	49.4	7.96	1.6	1
U3KQ56	Glyoxylate reductase/hydroxypyruvate reductase OS=Homo sapiens GN=GRHPR PE=1 SV=1	0.006	1.817	5	1	1	1	1	358	38.7	8.02	1.72	1
A0AVT1	Ubiquitin-like modifier-activating enzyme 6 OS=Homo sapiens GN=UBA6 PE=1 SV=1	0.006	1.814	1	1	1	1	1	1052	117.9	6.14	2.17	1
Q93045	Stathmin-2 OS=Homo sapiens GN=STMN2 PE=1 SV=3	0.007	1.799	5	1	1	1	1	179	20.8	8.32	1.88	1
Q96CP2	FLYWCH family member 2 OS=Homo sapiens GN=FLYWCH2 PE=1 SV=1	0.007	1.798	19	1	1	1	1	140	14.6	8.46	0	1
P54920	Alpha-soluble NSF attachment protein OS=Homo sapiens GN=NAPA PE=1 SV=3	0.007	1.788	6	1	1	1	1	295	33.2	5.36	2.64	1
P13473	Lysosome-associated membrane glycoprotein 2 OS=Homo sapiens GN=LAMP2 PE=1 SV=2	0.007	1.785	2	1	1	1	1	410	44.9	5.63	2.16	1
Q96GM8	Target of EGR1 protein 1 OS=Homo sapiens GN=TOE1 PE=1 SV=1	0.007	1.779	4	1	2	1	1	510	56.5	7.18	2.21	1
A6NDG6	Glycerol-3-phosphate phosphatase OS=Homo sapiens GN=PGP PE=1 SV=1	0.007	1.755	5	1	1	1	1	321	34	6.14	0	1
Q15020	Squamous cell carcinoma antigen recognized by T-cells 3 OS=Homo sapiens GN=SART3 PE=1 SV=1	0.007	1.755	2	1	1	1	1	963	109.9	5.57	0	1
Q14257	Reticulocalbin-2 OS=Homo sapiens GN=RCN2 PE=1 SV=1	0.007	1.754	6	1	1	1	1	317	36.9	4.4	0	1
Q16658	Fascin OS=Homo sapiens GN=FSCN1 PE=1 SV=3	0.007	1.75	4	1	1	1	1	493	54.5	7.24	0	1
Q9NVG8	TBC1 domain family member 13 OS=Homo sapiens GN=TBC1D13 PE=1 SV=3	0.007	1.747	4	1	1	1	1	400	46.5	5.24	0	1
Q8N183	Mimitin, mitochondrial OS=Homo sapiens GN=NDUFAF2 PE=1 SV=1	0.008	1.724	6	1	1	1	1	169	19.8	8.97	1.81	1
Q99986	Serine/threonine-protein kinase VRK1 OS=Homo sapiens GN=VRK1 PE=1 SV=1	0.009	1.709	2	1	1	1	1	396	45.4	8.91	1.68	1
Q9Y6Y8	SEC23-interacting protein OS=Homo sapiens GN=SEC23IP PE=1 SV=1	0.009	1.677	3	1	1	1	1	1000	111	5.54	0	1
Q9NZB2	Constitutive coactivator of PPAR-gamma-like protein 1 OS=Homo sapiens GN=FAM120A PE=1 SV=2	0.009	1.673	1	1	1	1	1	1118	121.8	8.88	0	1
Q9BQ15	SOSS complex subunit B1 OS=Homo sapiens GN=NABP2 PE=1 SV=1	0.009	1.672	14	1	1	1	1	211	22.3	9.06	0	1
Q969S3	Zinc finger protein 622 OS=Homo sapiens GN=ZNF622 PE=1 SV=1	0.009	1.672	3	1	1	1	1	477	54.2	6.15	0	1
O00115	Deoxyribonuclease-2-alpha OS=Homo sapiens GN=DNASE2 PE=1 SV=2	0.009	1.661	3	1	1	1	1	360	39.6	8.05	0	1
P60059	Protein transport protein Sec61 subunit gamma OS=Homo sapiens GN=SEC61G PE=1 SV=1	0.009	1.66	18	1	1	1	1	68	7.7	9.99	0	1
Q9H9J2	39S ribosomal protein L44, mitochondrial OS=Homo sapiens GN=MRPL44 PE=1 SV=1	0.009	1.656	3	1	1	1	1	332	37.5	8.4	1.77	1
A0A0G2JPR0	Complement C4-A OS=Homo sapiens GN=C4A PE=1 SV=1	0.009	1.653	1	1	1	1	1	1744	192.8	7.03	0	1
Q9Y3P9	Rab GTPase-activating protein 1 OS=Homo sapiens GN=RABGAP1 PE=1 SV=3	0.009	1.641	1	1	1	1	1	1069	121.7	5.25	0	1
P05026	Sodium/potassium-transporting ATPase subunit beta-1 OS=Homo sapiens GN=ATP1B1 PE=1 SV=1	0.009	1.638	5	1	1	1	1	303	35	8.53	0	1
Q9H1B7	Interferon regulatory factor 2-binding protein-like OS=Homo sapiens GN=IRF2BPL PE=1 SV=1	0.009	1.621	2	1	1	1	1	796	82.6	8.24	0	1
Q71RC2	La-related protein 4 OS=Homo sapiens GN=LARP4 PE=1 SV=3	0.009	1.608	3	1	4	1	1	724	80.5	6.61	0	1
Q05048	Cleavage stimulation factor subunit 1 OS=Homo sapiens GN=CSTF1 PE=1 SV=1	0.009	1.585	3	1	1	1	1	431	48.3	6.58	1.7	1
B3KS98	Eukaryotic translation initiation factor 3 subunit H OS=Homo sapiens GN=EIF3S3 PE=1 SV=1	0.009	1.575	4	1	1	1	1	366	41.6	7.33	0	1
O15126	Secretory carrier-associated membrane protein 1 OS=Homo sapiens GN=SCAMP1 PE=1 SV=2	0.009	1.575	7	1	1	1	1	338	37.9	7.42	0	1
Q96IZ0	PRKC apoptosis WT1 regulator protein OS=Homo sapiens GN=PAWR PE=1 SV=1	0.009	1.574	4	1	1	1	1	340	36.5	5.41	0	1
Q86WR6	Uncharacterized protein C17orf64 OS=Homo sapiens GN=C17orf64 PE=2 SV=2	0.009	1.572	8	1	1	1	1	236	27.2	9.61	0	1
Q66K74	Microtubule-associated protein 1S OS=Homo sapiens GN=MAP1S PE=1 SV=2	0.009	1.572	1	1	1	1	1	1059	112.1	7.3	1.85	1
P30622	CAP-Gly domain-containing linker protein 1 OS=Homo sapiens GN=CLIP1 PE=1 SV=2	0.009	1.571	1	1	1	1	1	1438	162.1	5.36	0	1
Q99996	A-kinase anchor protein 9 OS=Homo sapiens GN=AKAP9 PE=1 SV=3	0.009	1.571	0	1	1	1	1	3911	453.4	4.98	0	1
Q14134	Tripartite motif-containing protein 29 OS=Homo sapiens GN=TRIM29 PE=1 SV=2	0.009	1.568	2	1	1	1	1	588	65.8	7.15	0	1
P00395	Cytochrome c oxidase subunit 1 OS=Homo sapiens GN=MT-CO1 PE=1 SV=1	0.009	1.566	2	1	1	1	1	513	57	6.7	0	1
Q86UE4	Protein LYRIC OS=Homo sapiens GN=MTDH PE=1 SV=2	0.009	1.564	3	1	1	1	1	582	63.8	9.32	1.67	1
P20742	Pregnancy zone protein OS=Homo sapiens GN=PZP PE=1 SV=4	0.009	1.564	1	1	1	1	1	1482	163.8	6.38	1.68	1
Q9NUQ9	Protein FAM49B OS=Homo sapiens GN=FAM49B PE=1 SV=1	0.009	1.563	6	1	1	1	1	324	36.7	6.06	0	1
X6R5Z6	Cytochrome c oxidase assembly factor 6 homolog OS=Homo sapiens GN=COA6 PE=1 SV=1	0.009	1.562	8	1	1	1	1	155	18	10.1	0	1
Q9Y295	Developmentally-regulated GTP-binding protein 1 OS=Homo sapiens GN=DRG1 PE=1 SV=1	0.009	1.562	4	1	1	1	1	367	40.5	8.9	0	1
Q8TCD5	5'(3')-deoxyribonucleotidase, cytosolic type OS=Homo sapiens GN=NT5C PE=1 SV=2	0.009	1.556	6	1	1	1	1	201	23.4	6.64	0	1
O95747	Serine/threonine-protein kinase OSR1 OS=Homo sapiens GN=OXSR1 PE=1 SV=1	0.009	1.551	4	1	1	1	1	527	58	6.43	0	1
F8VXC8	SWI/SNF complex subunit SMARCC2 OS=Homo sapiens GN=SMARCC2 PE=1 SV=1	0.01	1.533	1	1	1	1	1	1245	136.1	5.71	0	1
Q99584	Protein S100-A13 OS=Homo sapiens GN=S100A13 PE=1 SV=1	0.01	1.527	9	1	1	1	1	98	11.5	6.16	0	1
A0A087X0R6	Sorting nexin-12 OS=Homo sapiens GN=SNX12 PE=1 SV=1	0.01	1.525	4	1	1	1	1	172	19.8	7.78	1.91	1
J3KN66	Torsin-1A-interacting protein 1 OS=Homo sapiens GN=TOR1AIP1 PE=1 SV=1	0.01	1.524	4	1	1	1	1	599	67.8	7.9	0	1
C9J6P4	Zinc finger CCCH-type antiviral protein 1 OS=Homo sapiens GN=ZC3HAV1 PE=1 SV=1	0.01	1.522	1	1	1	1	1	1024	114	8.56	0	1
O95801	Tetratricopeptide repeat protein 4 OS=Homo sapiens GN=TTC4 PE=1 SV=3	0.01	1.521	2	1	1	1	1	387	44.7	5.6	0	1
G5E9Q6	Profilin OS=Homo sapiens GN=PFN2 PE=1 SV=1	0.01	1.513	15	1	1	1	1	188	20.8	7.52	0	1
O75351	Vacuolar protein sorting-associated protein 4B OS=Homo sapiens GN=VPS4B PE=1 SV=2	0.01	1.511	4	1	1	1	1	444	49.3	7.23	0	1
P07686	Beta-hexosaminidase subunit beta OS=Homo sapiens GN=HEXB PE=1 SV=3	0.01	1.509	2	1	1	1	1	556	63.1	6.76	2.38	1
O43809	Cleavage and polyadenylation specificity factor subunit 5 OS=Homo sapiens GN=NUDT21 PE=1 SV=1	0.01	1.508	4	1	1	1	1	227	26.2	8.82	2.2	1
A6NHR9	Structural maintenance of chromosomes flexible hinge domain-containing protein 1 OS=Homo sapiens GN=SMCHD1 PE=1 SV=2	0.011	1.491	0	1	1	1	1	2005	226.2	7.3	0	1
Q9C005	Protein dpy-30 homolog OS=Homo sapiens GN=DPY30 PE=1 SV=1	0.011	1.488	29	1	3	1	1	99	11.2	4.88	0	1
P22830	Ferrochelatase, mitochondrial OS=Homo sapiens GN=FECH PE=1 SV=2	0.012	1.469	3	1	1	1	1	423	47.8	8.73	0	1
Q9UBP6	tRNA (guanine-N(7)-)-methyltransferase OS=Homo sapiens GN=METTL1 PE=1 SV=1	0.012	1.462	7	1	1	1	1	276	31.5	7.64	0	1
P55287	Cadherin-11 OS=Homo sapiens GN=CDH11 PE=2 SV=2	0.014	1.457	3	1	1	1	1	796	87.9	4.91	0	1
P22059	Oxysterol-binding protein 1 OS=Homo sapiens GN=OSBP PE=1 SV=1	0.014	1.454	4	1	1	1	1	807	89.4	7.3	0	1
Q96TA1	Niban-like protein 1 OS=Homo sapiens GN=FAM129B PE=1 SV=3	0.014	1.446	2	1	1	1	1	746	84.1	6.19	0	1
Q9H8Y8	Golgi reassembly-stacking protein 2 OS=Homo sapiens GN=GORASP2 PE=1 SV=3	0.017	1.426	4	1	1	1	1	452	47.1	4.82	0	1
P80297	Metallothionein-1X OS=Homo sapiens GN=MT1X PE=1 SV=1	0.017	1.423	33	1	1	1	1	61	6.1	7.96	0	1
A2A274	Aconitate hydratase, mitochondrial OS=Homo sapiens GN=ACO2 PE=1 SV=1	0.017	1.405	3	1	1	1	1	805	87.8	7.37	0	1
G5EA03	LIM and calponin homology domains-containing protein 1 OS=Homo sapiens GN=LIMCH1 PE=1 SV=1	0.017	1.402	1	1	1	1	1	1467	164.3	6.35	3.04	1
Q14C86	GTPase-activating protein and VPS9 domain-containing protein 1 OS=Homo sapiens GN=GAPVD1 PE=1 SV=2	0.017	1.395	1	1	1	1	1	1478	164.9	5.22	2.05	1
A0A087WYZ9	Histone-lysine N-methyltransferase SETDB2 OS=Homo sapiens GN=SETDB2 PE=1 SV=1	0.017	1.394	3	1	1	1	1	719	81.9	7.69	2.28	1
O75306	NADH dehydrogenase [ubiquinone] iron-sulfur protein 2, mitochondrial OS=Homo sapiens GN=NDUFS2 PE=1 SV=2	0.017	1.39	2	1	1	1	1	463	52.5	7.55	1.63	1
Q9UNZ2	NSFL1 cofactor p47 OS=Homo sapiens GN=NSFL1C PE=1 SV=2	0.017	1.389	6	1	1	1	1	370	40.5	5.1	0	1
Q0IIM8	TBC1 domain family member 8B OS=Homo sapiens GN=TBC1D8B PE=1 SV=2	0.018	1.375	1	1	1	1	1	1120	128.6	5.95	1.64	1
Q96F86	Enhancer of mRNA-decapping protein 3 OS=Homo sapiens GN=EDC3 PE=1 SV=1	0.018	1.375	4	1	1	1	1	508	56	7.11	0	1
E9PR30	40S ribosomal protein S30 OS=Homo sapiens GN=FAU PE=1 SV=1	0.018	1.368	10	1	1	1	1	98	10.9	11.56	2.25	1
P01024	Complement C3 OS=Homo sapiens GN=C3 PE=1 SV=2	0.018	1.368	0	1	1	1	1	1663	187	6.4	0	1
Q07812	Apoptosis regulator BAX OS=Homo sapiens GN=BAX PE=1 SV=1	0.018	1.359	10	1	1	1	1	192	21.2	5.22	0	1
P08574	Cytochrome c1, heme protein, mitochondrial OS=Homo sapiens GN=CYC1 PE=1 SV=3	0.018	1.356	5	1	1	1	1	325	35.4	9	0	1
P28482	Mitogen-activated protein kinase 1 OS=Homo sapiens GN=MAPK1 PE=1 SV=3	0.018	1.355	3	1	1	1	1	360	41.4	6.98	0	1
H3BS72	Very-long-chain (3R)-3-hydroxyacyl-CoA dehydratase OS=Homo sapiens GN=HACD3 PE=1 SV=1	0.019	1.349	3	1	1	1	1	400	47.1	8.85	2.16	1
P50995	Annexin A11 OS=Homo sapiens GN=ANXA11 PE=1 SV=1	0.019	1.338	1	1	1	1	1	505	54.4	7.65	0	1
Q8TEQ6	Gem-associated protein 5 OS=Homo sapiens GN=GEMIN5 PE=1 SV=3	0.019	1.324	1	1	1	1	1	1508	168.5	6.62	0	1
Q8NG11	Tetraspanin-14 OS=Homo sapiens GN=TSPAN14 PE=1 SV=1	0.019	1.322	3	1	1	1	1	270	30.7	6.84	0	1
O15160	DNA-directed RNA polymerases I and III subunit RPAC1 OS=Homo sapiens GN=POLR1C PE=1 SV=1	0.019	1.308	5	1	1	1	1	346	39.2	5.5	0	1
H3BSH7	U3 small nucleolar RNA-associated protein 4 homolog (Fragment) OS=Homo sapiens GN=UTP4 PE=1 SV=1	0.019	1.307	2	1	1	1	1	700	77.9	8.72	0	1
Q8N4N8	Kinesin-like protein KIF2B OS=Homo sapiens GN=KIF2B PE=1 SV=3	0.019	1.303	1	1	1	1	1	673	76.2	8.65	2.13	1
P14384	Carboxypeptidase M OS=Homo sapiens GN=CPM PE=1 SV=2	0.019	1.3	4	1	1	1	1	443	50.5	7.36	0	1
Q96EV2	RNA-binding protein 33 OS=Homo sapiens GN=RBM33 PE=1 SV=3	0.019	1.298	2	1	1	1	1	1170	129.9	6.93	0	1
O00161	Synaptosomal-associated protein 23 OS=Homo sapiens GN=SNAP23 PE=1 SV=1	0.019	1.289	6	1	1	1	1	211	23.3	5.01	0	1
Q969T4	Ubiquitin-conjugating enzyme E2 E3 OS=Homo sapiens GN=UBE2E3 PE=1 SV=1	0.019	1.287	5	1	1	1	1	207	22.9	7.18	0	1
O76015	Keratin, type I cuticular Ha8 OS=Homo sapiens GN=KRT38 PE=1 SV=3	0.02	1.27	2	1	1	1	1	456	50.4	4.84	0	1
P26885	Peptidyl-prolyl cis-trans isomerase FKBP2 OS=Homo sapiens GN=FKBP2 PE=1 SV=2	0.02	1.266	8	1	1	1	1	142	15.6	9.13	1.73	1
Q16099	Glutamate receptor ionotropic, kainate 4 OS=Homo sapiens GN=GRIK4 PE=2 SV=2	0.02	1.265	1	1	2	1	1	956	107.2	6.73	1.77	1
Q99459	Cell division cycle 5-like protein OS=Homo sapiens GN=CDC5L PE=1 SV=2	0.02	1.255	2	1	1	1	1	802	92.2	8.18	0	1
P01116	GTPase KRas OS=Homo sapiens GN=KRAS PE=1 SV=1	0.02	1.238	7	1	1	1	1	189	21.6	6.77	0	1
Q9UM13	Anaphase-promoting complex subunit 10 OS=Homo sapiens GN=ANAPC10 PE=1 SV=1	0.02	1.238	12	1	1	1	1	185	21.2	9.06	0	1
Q9BVP2	Guanine nucleotide-binding protein-like 3 OS=Homo sapiens GN=GNL3 PE=1 SV=2	0.02	1.225	2	1	1	1	1	549	62	9.16	1.7	1
Q99567	Nuclear pore complex protein Nup88 OS=Homo sapiens GN=NUP88 PE=1 SV=2	0.02	1.224	2	1	1	1	1	741	83.5	5.69	0	1
P23434	Glycine cleavage system H protein, mitochondrial OS=Homo sapiens GN=GCSH PE=1 SV=2	0.021	1.216	6	1	1	1	1	173	18.9	4.88	0	1
P56182	Ribosomal RNA processing protein 1 homolog A OS=Homo sapiens GN=RRP1 PE=1 SV=1	0.021	1.214	3	1	1	1	1	461	52.8	9.33	1.6	1
Q5T4U5	Acyl-Coenzyme A dehydrogenase, C-4 to C-12 straight chain, isoform CRA_a OS=Homo sapiens GN=ACADM PE=1 SV=1	0.021	1.211	3	1	1	1	1	454	50.2	7.8	0	1
O75683	Surfeit locus protein 6 OS=Homo sapiens GN=SURF6 PE=1 SV=3	0.022	1.201	2	1	1	1	1	361	41.4	10.64	0	1
O95861	3'(2'),5'-bisphosphate nucleotidase 1 OS=Homo sapiens GN=BPNT1 PE=1 SV=1	0.022	1.201	4	1	1	1	1	308	33.4	5.69	0	1
F8VZG8	Ubiquitin carboxyl-terminal hydrolase 15 (Fragment) OS=Homo sapiens GN=USP15 PE=1 SV=8	0.022	1.199	13	1	1	1	1	139	16.1	5.21	0	1
K7ER00	Phenylalanine--tRNA ligase alpha subunit OS=Homo sapiens GN=FARSA PE=1 SV=1	0.022	1.197	2	1	1	1	1	548	62.4	7.84	0	1
Q05901	Neuronal acetylcholine receptor subunit beta-3 OS=Homo sapiens GN=CHRNB3 PE=2 SV=2	0.023	1.186	7	1	1	1	1	458	52.7	8.1	0	1
A0A0A6YYL2	Sulfotransferase OS=Homo sapiens GN=SULT1A4 PE=1 SV=1	0.024	1.171	5	1	1	1	1	301	34.8	5.83	0	1
B7ZC38	Endophilin-B2 OS=Homo sapiens GN=SH3GLB2 PE=1 SV=1	0.026	1.146	3	1	1	1	1	400	44.3	5.82	1.78	1
Q15428	Splicing factor 3A subunit 2 OS=Homo sapiens GN=SF3A2 PE=1 SV=2	0.026	1.138	4	1	1	1	1	464	49.2	9.64	0	1
Q9UIG0	Tyrosine-protein kinase BAZ1B OS=Homo sapiens GN=BAZ1B PE=1 SV=2	0.026	1.131	1	1	1	1	1	1483	170.8	8.48	0	1
A0A075B6F9	Nitric oxide synthase-interacting protein OS=Homo sapiens GN=NOSIP PE=1 SV=1	0.026	1.126	6	1	1	1	1	304	33.4	8.72	0	1
Q9Y570	Protein phosphatase methylesterase 1 OS=Homo sapiens GN=PPME1 PE=1 SV=3	0.026	1.126	5	1	1	1	1	386	42.3	5.97	0	1
P10243	Myb-related protein A OS=Homo sapiens GN=MYBL1 PE=1 SV=2	0.026	1.124	1	1	1	1	1	752	85.8	7.12	0	1
A6NDX4	Putative transmembrane protein ENSP00000320207 OS=Homo sapiens PE=5 SV=1	0.026	1.119	10	1	1	1	1	124	13.7	8.7	0	1
Q8NE63	Homeodomain-interacting protein kinase 4 OS=Homo sapiens GN=HIPK4 PE=1 SV=1	0.026	1.114	1	1	1	1	1	616	69.4	6.65	0	1
Q9Y4P3	Transducin beta-like protein 2 OS=Homo sapiens GN=TBL2 PE=1 SV=1	0.026	1.112	3	1	1	1	1	447	49.8	9.44	0	1
Q14789	Golgin subfamily B member 1 OS=Homo sapiens GN=GOLGB1 PE=1 SV=2	0.026	1.104	1	1	1	1	1	3259	375.8	5	0	1
Q16643	Drebrin OS=Homo sapiens GN=DBN1 PE=1 SV=4	0.026	1.1	3	1	1	1	1	649	71.4	4.45	0	1
J3KNA0	Mitochondrial inner membrane protein OXA1L OS=Homo sapiens GN=OXA1L PE=1 SV=1	0.026	1.098	2	1	1	1	1	495	55.2	9.69	0	1
O14949	Cytochrome b-c1 complex subunit 8 OS=Homo sapiens GN=UQCRQ PE=1 SV=4	0.027	1.092	9	1	1	1	1	82	9.9	10.08	0	1
C9JH25	Proline-rich transmembrane protein 4 OS=Homo sapiens GN=PRRT4 PE=2 SV=1	0.027	1.088	4	1	1	1	1	899	92.7	6.67	0	1
P49792	E3 SUMO-protein ligase RanBP2 OS=Homo sapiens GN=RANBP2 PE=1 SV=2	0.027	1.088	0	1	1	1	1	3224	358	6.2	0	1
P47224	Guanine nucleotide exchange factor MSS4 OS=Homo sapiens GN=RABIF PE=1 SV=2	0.027	1.088	13	1	1	1	1	123	13.8	5.52	0	1
O15212	Prefoldin subunit 6 OS=Homo sapiens GN=PFDN6 PE=1 SV=1	0.027	1.075	6	1	1	1	1	129	14.6	8.88	1.86	1
P46108	Adapter molecule crk OS=Homo sapiens GN=CRK PE=1 SV=2	0.029	1.071	6	1	1	1	1	304	33.8	5.55	0	1
Q8TDZ2	[F-actin]-methionine sulfoxide oxidase MICAL1 OS=Homo sapiens GN=MICAL1 PE=1 SV=2	0.03	1.063	1	1	1	1	1	1067	117.8	6.4	1.99	1
Q9UBB4	Ataxin-10 OS=Homo sapiens GN=ATXN10 PE=1 SV=1	0.03	1.061	1	1	1	1	1	475	53.5	5.25	1.7	1
P50416	Carnitine O-palmitoyltransferase 1, liver isoform OS=Homo sapiens GN=CPT1A PE=1 SV=2	0.03	1.061	1	1	1	1	1	773	88.3	8.65	0	1
J3QR07	YTH domain-containing protein 1 OS=Homo sapiens GN=YTHDC1 PE=1 SV=1	0.03	1.051	1	1	1	1	1	735	85.5	6.23	1.62	1
P62495	Eukaryotic peptide chain release factor subunit 1 OS=Homo sapiens GN=ETF1 PE=1 SV=3	0.03	1.051	2	1	1	1	1	437	49	5.71	1.79	1
Q86W28	NACHT, LRR and PYD domains-containing protein 8 OS=Homo sapiens GN=NLRP8 PE=2 SV=2	0.031	1.045	1	1	1	1	1	1048	119.4	7.96	0	1
Q12874	Splicing factor 3A subunit 3 OS=Homo sapiens GN=SF3A3 PE=1 SV=1	0.032	1.041	4	1	3	1	1	501	58.8	5.38	0	1
A0A0A0MT16	ATP-binding cassette sub-family A member 13 OS=Homo sapiens GN=ABCA13 PE=1 SV=1	0.032	1.037	0	1	1	1	1	5058	575.8	6.43	0	1
P48507	Glutamate--cysteine ligase regulatory subunit OS=Homo sapiens GN=GCLM PE=1 SV=1	0.034	1.033	4	1	1	1	1	274	30.7	6.02	1.73	1
Q9C0C2	182 kDa tankyrase-1-binding protein OS=Homo sapiens GN=TNKS1BP1 PE=1 SV=4	0.034	1.033	1	1	1	1	1	1729	181.7	4.86	0	1
A9QM74	Importin subunit alpha-8 OS=Homo sapiens GN=KPNA7 PE=1 SV=1	0.034	1.032	3	1	1	1	1	516	56.9	6.04	0	1
Q9H1E3	Nuclear ubiquitous casein and cyclin-dependent kinase substrate 1 OS=Homo sapiens GN=NUCKS1 PE=1 SV=1	0.036	1.023	8	1	2	1	1	243	27.3	5.08	0	1
P52701	DNA mismatch repair protein Msh6 OS=Homo sapiens GN=MSH6 PE=1 SV=2	0.036	1.022	0	1	1	1	1	1360	152.7	6.9	2.07	1
Q9UNP9	Peptidyl-prolyl cis-trans isomerase E OS=Homo sapiens GN=PPIE PE=1 SV=1	0.036	1.013	7	1	1	1	1	301	33.4	5.6	0	1
P05362	Intercellular adhesion molecule 1 OS=Homo sapiens GN=ICAM1 PE=1 SV=2	0.036	1.011	2	1	1	1	1	532	57.8	7.99	0	1
Q92797	Symplekin OS=Homo sapiens GN=SYMPK PE=1 SV=2	0.036	1.007	2	1	1	1	1	1274	141.1	6.13	0	1
Q8NCM2	Potassium voltage-gated channel subfamily H member 5 OS=Homo sapiens GN=KCNH5 PE=1 SV=3	0.036	1.006	1	1	1	1	1	988	111.8	7.58	0	1
Q9NYU2	UDP-glucose:glycoprotein glucosyltransferase 1 OS=Homo sapiens GN=UGGT1 PE=1 SV=3	0.036	0.999	1	1	1	1	1	1555	177.1	5.63	0	1
Q8NCM8	Cytoplasmic dynein 2 heavy chain 1 OS=Homo sapiens GN=DYNC2H1 PE=1 SV=4	0.036	0.997	1	1	1	1	1	4307	492.3	6.54	0	1
Q9NYQ8	Protocadherin Fat 2 OS=Homo sapiens GN=FAT2 PE=1 SV=2	0.037	0.985	0	1	1	1	1	4349	479	5.16	0	1
A0A0C4DGQ5	Calpain small subunit 1 OS=Homo sapiens GN=CAPNS1 PE=1 SV=1	0.038	0.979	2	1	1	1	1	322	33.8	6.23	0	1
Q8WXX5	DnaJ homolog subfamily C member 9 OS=Homo sapiens GN=DNAJC9 PE=1 SV=1	0.038	0.976	8	1	1	1	1	260	29.9	5.73	0	1

## Sheet: 10 ng replicate 2
Accession	Description	Exp. q-value: Combined	Sum PEP Score	Coverage [%]	# Peptides	# PSMs	# Unique Peptides	# Protein Groups	# AAs	MW [kDa]	calc. pI	Score Sequest HT: Sequest HT	# Peptides (by Search Engine): Sequest HT
P21333	Filamin-A OS=Homo sapiens GN=FLNA PE=1 SV=4	0	241.652	28	43	89	43	1	2647	280.6	6.06	195.21	43
Q09666	Neuroblast differentiation-associated protein AHNAK OS=Homo sapiens GN=AHNAK PE=1 SV=2	0	161.883	19	43	65	43	1	5890	628.7	6.15	101.98	43
O75369	Filamin-B OS=Homo sapiens GN=FLNB PE=1 SV=2	0	147.342	20	31	53	31	1	2602	278	5.73	114.39	31
P14618	Pyruvate kinase PKM OS=Homo sapiens GN=PKM PE=1 SV=4	0	137.395	46	17	116	17	1	531	57.9	7.84	236.03	17
P00558	Phosphoglycerate kinase 1 OS=Homo sapiens GN=PGK1 PE=1 SV=3	0	129.286	49	15	62	15	1	417	44.6	8.1	169.86	15
P31327	Carbamoyl-phosphate synthase [ammonia], mitochondrial OS=Homo sapiens GN=CPS1 PE=1 SV=2	0	120.776	20	22	53	22	1	1500	164.8	6.74	107.51	22
P78527	DNA-dependent protein kinase catalytic subunit OS=Homo sapiens GN=PRKDC PE=1 SV=3	0	109.216	11	32	43	32	1	4128	468.8	7.12	82.84	32
P10809	60 kDa heat shock protein, mitochondrial OS=Homo sapiens GN=HSPD1 PE=1 SV=2	0	108.763	38	14	49	14	1	573	61	5.87	107.34	14
P11142	Heat shock cognate 71 kDa protein OS=Homo sapiens GN=HSPA8 PE=1 SV=1	0	108.314	35	15	57	13	1	646	70.9	5.52	147.12	15
P04406	Glyceraldehyde-3-phosphate dehydrogenase OS=Homo sapiens GN=GAPDH PE=1 SV=3	0	106.663	39	10	82	10	1	335	36	8.46	196.11	10
P60709	Actin, cytoplasmic 1 OS=Homo sapiens GN=ACTB PE=1 SV=1	0	100.853	44	11	163	6	1	375	41.7	5.48	399.47	11
P11021	78 kDa glucose-regulated protein OS=Homo sapiens GN=HSPA5 PE=1 SV=2	0	99.607	28	13	43	12	1	654	72.3	5.16	128.48	13
P08238	Heat shock protein HSP 90-beta OS=Homo sapiens GN=HSP90AB1 PE=1 SV=4	0	96.393	26	13	136	6	1	724	83.2	5.03	197.33	13
P05787	Keratin, type II cytoskeletal 8 OS=Homo sapiens GN=KRT8 PE=1 SV=7	0	96.239	26	11	120	11	1	483	53.7	5.59	152.46	11
P68366	Tubulin alpha-4A chain OS=Homo sapiens GN=TUBA4A PE=1 SV=1	0	86.017	32	10	39	5	1	448	49.9	5.06	101.28	10
P06733	Alpha-enolase OS=Homo sapiens GN=ENO1 PE=1 SV=2	0	86.012	32	9	93	9	1	434	47.1	7.39	175.18	9
F5H5D3	Tubulin alpha chain OS=Homo sapiens GN=TUBA1C PE=1 SV=1	0	84.407	29	11	58	6	1	519	57.7	5.07	138.44	11
P13639	Elongation factor 2 OS=Homo sapiens GN=EEF2 PE=1 SV=4	0	83.792	21	17	48	17	1	858	95.3	6.83	84.67	17
P06576	ATP synthase subunit beta, mitochondrial OS=Homo sapiens GN=ATP5B PE=1 SV=3	0	83.002	36	13	32	13	1	529	56.5	5.4	77.74	13
P68371	Tubulin beta-4B chain OS=Homo sapiens GN=TUBB4B PE=1 SV=1	0	82.67	37	12	51	3	1	445	49.8	4.89	102.42	12
P22314	Ubiquitin-like modifier-activating enzyme 1 OS=Homo sapiens GN=UBA1 PE=1 SV=3	0	79.413	17	15	28	15	1	1058	117.8	5.76	76.73	15
P55072	Transitional endoplasmic reticulum ATPase OS=Homo sapiens GN=VCP PE=1 SV=4	0	77.524	27	17	30	17	1	806	89.3	5.26	65.98	17
P07437	Tubulin beta chain OS=Homo sapiens GN=TUBB PE=1 SV=2	0	75.303	33	11	44	2	1	444	49.6	4.89	86.69	11
P62937	Peptidyl-prolyl cis-trans isomerase A OS=Homo sapiens GN=PPIA PE=1 SV=2	0	73.98	48	6	33	6	1	165	18	7.81	74.45	6
P35579	Myosin-9 OS=Homo sapiens GN=MYH9 PE=1 SV=4	0	72.1	13	19	25	19	1	1960	226.4	5.6	59.95	19
P08670	Vimentin OS=Homo sapiens GN=VIM PE=1 SV=4	0	70.61	26	11	84	11	1	466	53.6	5.12	91.98	11
P38646	Stress-70 protein, mitochondrial OS=Homo sapiens GN=HSPA9 PE=1 SV=2	0	69.146	20	9	21	9	1	679	73.6	6.16	64.99	9
P07355	Annexin A2 OS=Homo sapiens GN=ANXA2 PE=1 SV=2	0	69.014	33	11	47	11	1	339	38.6	7.75	131.87	11
P29401	Transketolase OS=Homo sapiens GN=TKT PE=1 SV=3	0	67.181	19	7	35	7	1	623	67.8	7.66	91.59	7
A0A087WVQ6	Clathrin heavy chain OS=Homo sapiens GN=CLTC PE=1 SV=1	0	67.055	14	16	22	16	1	1679	191.9	5.69	57.51	16
P63244	Receptor of activated protein C kinase 1 OS=Homo sapiens GN=RACK1 PE=1 SV=3	0	66.913	37	8	22	8	1	317	35.1	7.69	63.16	8
Q00839	Heterogeneous nuclear ribonucleoprotein U OS=Homo sapiens GN=HNRNPU PE=1 SV=6	0	66.365	14	8	29	8	1	825	90.5	6	71.32	8
G8JLB6	Heterogeneous nuclear ribonucleoprotein H OS=Homo sapiens GN=HNRNPH1 PE=1 SV=1	0	65.09	36	10	26	7	1	472	51.2	6.8	55.35	10
P07900	Heat shock protein HSP 90-alpha OS=Homo sapiens GN=HSP90AA1 PE=1 SV=5	0	64.459	19	10	79	4	1	732	84.6	5.02	116.69	10
O43707	Alpha-actinin-4 OS=Homo sapiens GN=ACTN4 PE=1 SV=2	0	64.372	21	14	23	13	1	911	104.8	5.44	60.96	14
P60174	Triosephosphate isomerase OS=Homo sapiens GN=TPI1 PE=1 SV=3	0	63.417	32	6	26	6	1	286	30.8	5.92	74.74	6
P46940	Ras GTPase-activating-like protein IQGAP1 OS=Homo sapiens GN=IQGAP1 PE=1 SV=1	0	62.28	16	17	21	17	1	1657	189.1	6.48	41.17	17
Q15365	Poly(rC)-binding protein 1 OS=Homo sapiens GN=PCBP1 PE=1 SV=2	0	61.23	50	9	34	7	1	356	37.5	7.09	48.91	9
P04083	Annexin A1 OS=Homo sapiens GN=ANXA1 PE=1 SV=2	0	60.678	40	10	68	10	1	346	38.7	7.02	54.59	10
P04075	Fructose-bisphosphate aldolase A OS=Homo sapiens GN=ALDOA PE=1 SV=2	0	59.372	33	6	33	6	1	364	39.4	8.09	66.55	6
Q15181	Inorganic pyrophosphatase OS=Homo sapiens GN=PPA1 PE=1 SV=2	0	58.914	54	10	24	9	1	289	32.6	5.86	56.57	10
P05783	Keratin, type I cytoskeletal 18 OS=Homo sapiens GN=KRT18 PE=1 SV=2	0	58.83	24	7	27	6	1	430	48	5.45	58.95	7
P22626	Heterogeneous nuclear ribonucleoproteins A2/B1 OS=Homo sapiens GN=HNRNPA2B1 PE=1 SV=2	0	58.59	22	5	32	5	1	353	37.4	8.95	64.79	5
P02786	Transferrin receptor protein 1 OS=Homo sapiens GN=TFRC PE=1 SV=2	0	57.677	23	13	22	13	1	760	84.8	6.61	48.82	13
P02545	Prelamin-A/C OS=Homo sapiens GN=LMNA PE=1 SV=1	0	55.089	18	9	21	1	1	664	74.1	7.02	52.55	9
A0A0G2JIW1	Heat shock 70 kDa protein 1B OS=Homo sapiens GN=HSPA1B PE=1 SV=1	0	54.178	16	8	24	7	1	642	70.1	5.66	68.93	8
P49327	Fatty acid synthase OS=Homo sapiens GN=FASN PE=1 SV=3	0	52.977	9	14	21	14	1	2511	273.3	6.44	37.49	14
P60842	Eukaryotic initiation factor 4A-I OS=Homo sapiens GN=EIF4A1 PE=1 SV=1	0	52.253	27	9	24	9	1	406	46.1	5.48	41.19	9
P05387	60S acidic ribosomal protein P2 OS=Homo sapiens GN=RPLP2 PE=1 SV=1	0	51.57	70	5	29	5	1	115	11.7	4.54	75.91	5
P12956	X-ray repair cross-complementing protein 6 OS=Homo sapiens GN=XRCC6 PE=1 SV=2	0	51.251	23	9	18	9	1	609	69.8	6.64	44.45	9
P68133	Actin, alpha skeletal muscle OS=Homo sapiens GN=ACTA1 PE=1 SV=1	0	50.579	25	7	135	2	1	377	42	5.39	315.08	7
P26641	Elongation factor 1-gamma OS=Homo sapiens GN=EEF1G PE=1 SV=3	0	49.682	22	7	58	7	1	437	50.1	6.67	49.04	7
P07737	Profilin-1 OS=Homo sapiens GN=PFN1 PE=1 SV=2	0	49.623	56	6	23	6	1	140	15	8.27	58.77	6
P14625	Endoplasmin OS=Homo sapiens GN=HSP90B1 PE=1 SV=1	0	49.219	20	10	61	9	1	803	92.4	4.84	66.7	10
P25705	ATP synthase subunit alpha, mitochondrial OS=Homo sapiens GN=ATP5A1 PE=1 SV=1	0	47.841	25	11	41	11	1	553	59.7	9.13	56.29	11
P30086	Phosphatidylethanolamine-binding protein 1 OS=Homo sapiens GN=PEBP1 PE=1 SV=3	0	47.304	36	5	16	5	1	187	21	7.53	46.41	5
Q5TCI8	Prelamin-A/C OS=Homo sapiens GN=LMNA PE=1 SV=1	0	46.583	24	9	17	1	1	491	55.7	7.02	46.81	9
P36952	Serpin B5 OS=Homo sapiens GN=SERPINB5 PE=1 SV=2	0	45.452	37	10	18	10	1	375	42.1	6.05	42.37	10
P62979	Ubiquitin-40S ribosomal protein S27a OS=Homo sapiens GN=RPS27A PE=1 SV=2	0	44.075	40	5	24	5	1	156	18	9.64	75.65	5
A0A0D9SGF6	Spectrin alpha chain, non-erythrocytic 1 OS=Homo sapiens GN=SPTAN1 PE=1 SV=1	0	42.439	8	15	15	15	1	2498	287.4	5.36	32.43	15
J3KPF3	4F2 cell-surface antigen heavy chain OS=Homo sapiens GN=SLC3A2 PE=1 SV=1	0	41.485	21	9	15	9	1	631	68.1	5.05	44.03	9
P78371	T-complex protein 1 subunit beta OS=Homo sapiens GN=CCT2 PE=1 SV=4	0	40.147	18	7	12	7	1	535	57.5	6.46	34.44	7
Q14697	Neutral alpha-glucosidase AB OS=Homo sapiens GN=GANAB PE=1 SV=3	0	39.18	13	10	17	10	1	944	106.8	6.14	35.95	10
Q08211	ATP-dependent RNA helicase A OS=Homo sapiens GN=DHX9 PE=1 SV=4	0	38.63	11	9	17	9	1	1270	140.9	6.84	26.17	9
K7ELL7	Glucosidase 2 subunit beta OS=Homo sapiens GN=PRKCSH PE=1 SV=1	0	38.53	27	8	19	8	1	535	60.2	4.41	25.2	8
Q01082	Spectrin beta chain, non-erythrocytic 1 OS=Homo sapiens GN=SPTBN1 PE=1 SV=2	0	38.364	6	10	10	10	1	2364	274.4	5.57	26.31	10
P49588	Alanine--tRNA ligase, cytoplasmic OS=Homo sapiens GN=AARS PE=1 SV=2	0	38.353	13	8	12	8	1	968	106.7	5.53	25.84	8
O43175	D-3-phosphoglycerate dehydrogenase OS=Homo sapiens GN=PHGDH PE=1 SV=4	0	37.768	21	8	12	8	1	533	56.6	6.71	33.16	8
Q06830	Peroxiredoxin-1 OS=Homo sapiens GN=PRDX1 PE=1 SV=1	0	37.13	39	7	53	5	1	199	22.1	8.13	59.98	7
Q14204	Cytoplasmic dynein 1 heavy chain 1 OS=Homo sapiens GN=DYNC1H1 PE=1 SV=5	0	36.764	3	11	11	11	1	4646	532.1	6.4	25.8	11
P14866	Heterogeneous nuclear ribonucleoprotein L OS=Homo sapiens GN=HNRNPL PE=1 SV=2	0	36.066	18	6	17	6	1	589	64.1	8.22	29.23	6
P50395	Rab GDP dissociation inhibitor beta OS=Homo sapiens GN=GDI2 PE=1 SV=2	0	36.039	27	10	19	10	1	445	50.6	6.47	25.59	10
P68104	Elongation factor 1-alpha 1 OS=Homo sapiens GN=EEF1A1 PE=1 SV=1	0	35.899	26	7	108	3	1	462	50.1	9.01	190.6	7
P07814	Bifunctional glutamate/proline--tRNA ligase OS=Homo sapiens GN=EPRS PE=1 SV=5	0	35.646	12	12	13	12	1	1512	170.5	7.33	16.65	12
P34932	Heat shock 70 kDa protein 4 OS=Homo sapiens GN=HSPA4 PE=1 SV=4	0	35.537	21	10	25	9	1	840	94.3	5.19	27.69	10
P50990	T-complex protein 1 subunit theta OS=Homo sapiens GN=CCT8 PE=1 SV=4	0	34.943	23	10	17	10	1	548	59.6	5.6	35.75	10
P12268	Inosine-5'-monophosphate dehydrogenase 2 OS=Homo sapiens GN=IMPDH2 PE=1 SV=2	0	34.735	21	8	11	8	1	514	55.8	6.9	28.73	8
P62258	14-3-3 protein epsilon OS=Homo sapiens GN=YWHAE PE=1 SV=1	0	34.692	31	6	20	4	1	255	29.2	4.74	49.8	6
P31153	S-adenosylmethionine synthase isoform type-2 OS=Homo sapiens GN=MAT2A PE=1 SV=1	0	34.423	21	6	12	6	1	395	43.6	6.48	28.41	6
P36578	60S ribosomal protein L4 OS=Homo sapiens GN=RPL4 PE=1 SV=5	0	34.228	17	6	14	6	1	427	47.7	11.06	32.64	6
Q16719	Kynureninase OS=Homo sapiens GN=KYNU PE=1 SV=1	0	33.976	24	8	15	8	1	465	52.3	7.03	34.96	8
Q13283	Ras GTPase-activating protein-binding protein 1 OS=Homo sapiens GN=G3BP1 PE=1 SV=1	0	33.948	36	10	15	10	1	466	52.1	5.52	23.59	10
P52597	Heterogeneous nuclear ribonucleoprotein F OS=Homo sapiens GN=HNRNPF PE=1 SV=3	0	33.734	25	6	10	5	1	415	45.6	5.58	18.98	6
Q92841	Probable ATP-dependent RNA helicase DDX17 OS=Homo sapiens GN=DDX17 PE=1 SV=2	0	33.486	15	9	11	6	1	729	80.2	8.27	27.69	9
P42167	Lamina-associated polypeptide 2, isoforms beta/gamma OS=Homo sapiens GN=TMPO PE=1 SV=2	0	32.933	25	6	13	6	1	454	50.6	9.38	28.72	6
A0A1C7CYX9	Dihydropyrimidinase-related protein 2 OS=Homo sapiens GN=DPYSL2 PE=1 SV=1	0	32.92	22	9	10	9	1	677	73.5	6.35	22.9	9
P62805	Histone H4 OS=Homo sapiens GN=HIST1H4A PE=1 SV=2	0	32.876	42	5	126	5	1	103	11.4	11.36	381.94	5
O00299	Chloride intracellular channel protein 1 OS=Homo sapiens GN=CLIC1 PE=1 SV=4	0	32.713	41	5	12	5	1	241	26.9	5.17	28.85	5
E9PAV3	Nascent polypeptide-associated complex subunit alpha, muscle-specific form OS=Homo sapiens GN=NACA PE=1 SV=1	0	32.626	2	3	14	3	1	2078	205.3	9.58	31.04	3
P05388	60S acidic ribosomal protein P0 OS=Homo sapiens GN=RPLP0 PE=1 SV=1	0	32.441	30	6	28	6	1	317	34.3	5.97	39.66	6
A0A0U1RRM4	Polypyrimidine tract-binding protein 1 OS=Homo sapiens GN=PTBP1 PE=1 SV=1	0	32.345	14	5	13	5	1	588	62.4	9.1	34.62	5
O14980	Exportin-1 OS=Homo sapiens GN=XPO1 PE=1 SV=1	0	32.315	12	9	12	9	1	1071	123.3	6.06	21.44	9
Q32Q12	Nucleoside diphosphate kinase OS=Homo sapiens GN=NME1-NME2 PE=1 SV=1	0	32.214	36	6	17	6	1	292	32.6	8.48	39.95	6
P40926	Malate dehydrogenase, mitochondrial OS=Homo sapiens GN=MDH2 PE=1 SV=3	0	32.204	27	7	14	7	1	338	35.5	8.68	33.96	7
Q15366	Poly(rC)-binding protein 2 OS=Homo sapiens GN=PCBP2 PE=1 SV=1	0	32.159	14	3	16	1	1	365	38.6	6.79	30.44	3
P11413	Glucose-6-phosphate 1-dehydrogenase OS=Homo sapiens GN=G6PD PE=1 SV=4	0	32.104	27	10	17	10	1	515	59.2	6.84	25.97	10
P62906	60S ribosomal protein L10a OS=Homo sapiens GN=RPL10A PE=1 SV=2	0	31.892	26	5	16	5	1	217	24.8	9.94	35.99	5
Q5T6W2	Heterogeneous nuclear ribonucleoprotein K (Fragment) OS=Homo sapiens GN=HNRNPK PE=1 SV=1	0	31.848	20	5	16	5	1	379	41.8	5.59	39.21	5
P49411	Elongation factor Tu, mitochondrial OS=Homo sapiens GN=TUFM PE=1 SV=2	0	31.787	26	9	11	9	1	452	49.5	7.61	27.31	9
P20042	Eukaryotic translation initiation factor 2 subunit 2 OS=Homo sapiens GN=EIF2S2 PE=1 SV=2	0	31.367	24	6	9	6	1	333	38.4	5.8	19.91	6
Q99497	Protein DJ-1 OS=Homo sapiens GN=PARK7 PE=1 SV=2	0	31.287	38	5	11	5	1	189	19.9	6.79	26.31	5
P12004	Proliferating cell nuclear antigen OS=Homo sapiens GN=PCNA PE=1 SV=1	0	31.128	18	3	13	3	1	261	28.8	4.69	28.07	3
J3KQ69	DNA replication licensing factor MCM3 OS=Homo sapiens GN=MCM3 PE=1 SV=2	0	31.124	12	7	11	7	1	818	91.9	6.33	17.92	7
P55060	Exportin-2 OS=Homo sapiens GN=CSE1L PE=1 SV=3	0	30.739	9	7	13	7	1	971	110.3	5.77	29.21	7
P27797	Calreticulin OS=Homo sapiens GN=CALR PE=1 SV=1	0	30.739	19	5	16	5	1	417	48.1	4.44	22.56	5
P23284	Peptidyl-prolyl cis-trans isomerase B OS=Homo sapiens GN=PPIB PE=1 SV=2	0	30.508	34	7	20	7	1	216	23.7	9.41	30.06	7
P41091	Eukaryotic translation initiation factor 2 subunit 3 OS=Homo sapiens GN=EIF2S3 PE=1 SV=3	0	30.467	20	7	12	7	1	472	51.1	8.4	28.32	7
P20700	Lamin-B1 OS=Homo sapiens GN=LMNB1 PE=1 SV=2	0	30.404	19	8	13	8	1	586	66.4	5.16	31.8	8
P27824	Calnexin OS=Homo sapiens GN=CANX PE=1 SV=2	0	30.389	16	6	10	4	1	592	67.5	4.6	27.75	6
Q15293	Reticulocalbin-1 OS=Homo sapiens GN=RCN1 PE=1 SV=1	0	30.347	27	5	8	5	1	331	38.9	5	18.26	5
P18669	Phosphoglycerate mutase 1 OS=Homo sapiens GN=PGAM1 PE=1 SV=2	0	30.089	22	3	12	3	1	254	28.8	7.18	37.56	3
P42765	3-ketoacyl-CoA thiolase, mitochondrial OS=Homo sapiens GN=ACAA2 PE=1 SV=2	0	30.015	26	6	11	6	1	397	41.9	8.09	23.54	6
Q15149	Plectin OS=Homo sapiens GN=PLEC PE=1 SV=3	0	29.881	4	13	16	13	1	4684	531.5	5.96	19.22	13
P00505	Aspartate aminotransferase, mitochondrial OS=Homo sapiens GN=GOT2 PE=1 SV=3	0	29.738	20	7	8	7	1	430	47.5	9.01	25.65	7
P62241	40S ribosomal protein S8 OS=Homo sapiens GN=RPS8 PE=1 SV=2	0	29.727	29	6	14	6	1	208	24.2	10.32	35.82	6
P30050	60S ribosomal protein L12 OS=Homo sapiens GN=RPL12 PE=1 SV=1	0	29.596	36	4	19	4	1	165	17.8	9.42	45.89	4
J3KTA4	Probable ATP-dependent RNA helicase DDX5 OS=Homo sapiens GN=DDX5 PE=1 SV=1	0	29.412	18	9	11	6	1	614	69	8.85	26.33	9
P04080	Cystatin-B OS=Homo sapiens GN=CSTB PE=1 SV=2	0	29.295	70	4	12	4	1	98	11.1	7.56	24.72	4
O60664	Perilipin-3 OS=Homo sapiens GN=PLIN3 PE=1 SV=3	0	29.139	14	4	9	4	1	434	47	5.44	17.03	4
Q13162	Peroxiredoxin-4 OS=Homo sapiens GN=PRDX4 PE=1 SV=1	0	29.133	33	6	13	5	1	271	30.5	6.29	29.45	6
P00338	L-lactate dehydrogenase A chain OS=Homo sapiens GN=LDHA PE=1 SV=2	0	29.063	18	5	16	5	1	332	36.7	8.27	35.95	5
Q08J23	tRNA (cytosine(34)-C(5))-methyltransferase OS=Homo sapiens GN=NSUN2 PE=1 SV=2	0	29.05	15	7	9	7	1	767	86.4	6.77	19.7	7
P17931	Galectin-3 OS=Homo sapiens GN=LGALS3 PE=1 SV=5	0	28.825	22	5	10	5	1	250	26.1	8.56	28.77	5
P13010	X-ray repair cross-complementing protein 5 OS=Homo sapiens GN=XRCC5 PE=1 SV=3	0	28.809	11	6	11	6	1	732	82.7	5.81	28.81	6
H0Y449	Nuclease-sensitive element-binding protein 1 (Fragment) OS=Homo sapiens GN=YBX1 PE=1 SV=1	0	28.401	14	3	7	3	1	374	42	10.43	21.36	3
P08727	Keratin, type I cytoskeletal 19 OS=Homo sapiens GN=KRT19 PE=1 SV=4	0	28.4	30	8	10	6	1	400	44.1	5.14	26.63	8
Q13263	Transcription intermediary factor 1-beta OS=Homo sapiens GN=TRIM28 PE=1 SV=5	0	28.302	13	6	12	6	1	835	88.5	5.77	21.63	6
P80723	Brain acid soluble protein 1 OS=Homo sapiens GN=BASP1 PE=1 SV=2	0	28.077	23	3	6	3	1	227	22.7	4.63	20.75	3
P23526	Adenosylhomocysteinase OS=Homo sapiens GN=AHCY PE=1 SV=4	0	27.9	16	5	9	5	1	432	47.7	6.34	27.2	5
P30044	Peroxiredoxin-5, mitochondrial OS=Homo sapiens GN=PRDX5 PE=1 SV=4	0	27.567	33	5	11	5	1	214	22.1	8.7	29.52	5
O60506	Heterogeneous nuclear ribonucleoprotein Q OS=Homo sapiens GN=SYNCRIP PE=1 SV=2	0	27.553	19	9	13	6	1	623	69.6	8.59	22.4	9
P08729	Keratin, type II cytoskeletal 7 OS=Homo sapiens GN=KRT7 PE=1 SV=5	0	27.399	17	6	26	6	1	469	51.4	5.48	48.69	6
Q15084	Protein disulfide-isomerase A6 OS=Homo sapiens GN=PDIA6 PE=1 SV=1	0	27.305	20	6	12	6	1	440	48.1	5.08	30.89	6
P55795	Heterogeneous nuclear ribonucleoprotein H2 OS=Homo sapiens GN=HNRNPH2 PE=1 SV=1	0	27.237	11	3	7	1	1	449	49.2	6.3	22.07	3
P09651	Heterogeneous nuclear ribonucleoprotein A1 OS=Homo sapiens GN=HNRNPA1 PE=1 SV=5	0	27.223	20	5	13	2	1	372	38.7	9.13	22.4	5
P30101	Protein disulfide-isomerase A3 OS=Homo sapiens GN=PDIA3 PE=1 SV=4	0	27.032	12	5	9	5	1	505	56.7	6.35	25.7	5
A8MXP9	Matrin-3 OS=Homo sapiens GN=MATR3 PE=1 SV=1	0	26.805	11	7	10	7	1	895	99.9	6.04	18.65	7
Q99714	3-hydroxyacyl-CoA dehydrogenase type-2 OS=Homo sapiens GN=HSD17B10 PE=1 SV=3	0	26.763	30	5	14	5	1	261	26.9	7.78	26.69	5
Q9BUF5	Tubulin beta-6 chain OS=Homo sapiens GN=TUBB6 PE=1 SV=1	0	26.685	15	6	15	2	1	446	49.8	4.88	29.18	6
Q16576	Histone-binding protein RBBP7 OS=Homo sapiens GN=RBBP7 PE=1 SV=1	0	26.521	14	3	7	3	1	425	47.8	5.05	17.89	3
P61247	40S ribosomal protein S3a OS=Homo sapiens GN=RPS3A PE=1 SV=2	0	26.476	16	4	9	4	1	264	29.9	9.73	24.52	4
P30084	Enoyl-CoA hydratase, mitochondrial OS=Homo sapiens GN=ECHS1 PE=1 SV=4	0	26.394	23	4	9	4	1	290	31.4	8.07	21.67	4
Q12906	Interleukin enhancer-binding factor 3 OS=Homo sapiens GN=ILF3 PE=1 SV=3	0	26.274	14	9	11	9	1	894	95.3	8.76	18.37	9
P50991	T-complex protein 1 subunit delta OS=Homo sapiens GN=CCT4 PE=1 SV=4	0	26.144	16	6	12	5	1	539	57.9	7.83	19.65	6
E9PRY8	Elongation factor 1-delta OS=Homo sapiens GN=EEF1D PE=1 SV=1	0	25.923	11	5	6	5	1	697	76.5	7.05	21.17	5
I3L504	Eukaryotic translation initiation factor 5A-1 OS=Homo sapiens GN=EIF5A PE=1 SV=1	0	25.76	16	3	10	3	1	186	20.5	5.25	28.09	3
P27348	14-3-3 protein theta OS=Homo sapiens GN=YWHAQ PE=1 SV=1	0	25.592	16	5	14	3	1	245	27.7	4.78	34.03	5
Q15233	Non-POU domain-containing octamer-binding protein OS=Homo sapiens GN=NONO PE=1 SV=4	0	25.585	11	3	11	3	1	471	54.2	8.95	21.39	3
P26639	Threonine--tRNA ligase, cytoplasmic OS=Homo sapiens GN=TARS PE=1 SV=3	0	25.564	14	8	12	8	1	723	83.4	6.67	29.72	8
P09429	High mobility group protein B1 OS=Homo sapiens GN=HMGB1 PE=1 SV=3	0	25.212	27	6	14	5	1	215	24.9	5.74	31.06	6
Q12905	Interleukin enhancer-binding factor 2 OS=Homo sapiens GN=ILF2 PE=1 SV=2	0	25.13	21	7	10	7	1	390	43	5.26	20.87	7
P63104	14-3-3 protein zeta/delta OS=Homo sapiens GN=YWHAZ PE=1 SV=1	0	24.929	20	4	15	2	1	245	27.7	4.79	36.59	4
Q04695	Keratin, type I cytoskeletal 17 OS=Homo sapiens GN=KRT17 PE=1 SV=2	0	24.857	18	7	13	6	1	432	48.1	5.02	30.58	7
Q9Y5B9	FACT complex subunit SPT16 OS=Homo sapiens GN=SUPT16H PE=1 SV=1	0	24.828	8	7	7	7	1	1047	119.8	5.66	17.46	7
P22234	Multifunctional protein ADE2 OS=Homo sapiens GN=PAICS PE=1 SV=3	0	24.625	17	5	10	5	1	425	47	7.23	18.68	5
P62888	60S ribosomal protein L30 OS=Homo sapiens GN=RPL30 PE=1 SV=2	0	24.507	41	3	9	3	1	115	12.8	9.63	25.47	3
P46777	60S ribosomal protein L5 OS=Homo sapiens GN=RPL5 PE=1 SV=3	0	24.462	22	5	9	5	1	297	34.3	9.72	21.09	5
P39687	Acidic leucine-rich nuclear phosphoprotein 32 family member A OS=Homo sapiens GN=ANP32A PE=1 SV=1	0	24.343	22	4	8	2	1	249	28.6	4.09	22.36	4
E9PB61	THO complex subunit 4 OS=Homo sapiens GN=ALYREF PE=1 SV=1	0	24.244	23	4	7	4	1	264	27.5	11.05	22.94	4
O75367	Core histone macro-H2A.1 OS=Homo sapiens GN=H2AFY PE=1 SV=4	0	24.109	26	6	9	6	1	372	39.6	9.79	22.82	6
O43852	Calumenin OS=Homo sapiens GN=CALU PE=1 SV=2	0	24.057	24	5	6	5	1	315	37.1	4.64	15.88	5
Q01105	Protein SET OS=Homo sapiens GN=SET PE=1 SV=3	0	24.041	22	4	8	4	1	290	33.5	4.32	24.75	4
P26038	Moesin OS=Homo sapiens GN=MSN PE=1 SV=3	0	23.827	14	6	12	3	1	577	67.8	6.4	23.99	6
P39023	60S ribosomal protein L3 OS=Homo sapiens GN=RPL3 PE=1 SV=2	0	23.476	13	4	10	4	1	403	46.1	10.18	29.08	4
Q12931	Heat shock protein 75 kDa, mitochondrial OS=Homo sapiens GN=TRAP1 PE=1 SV=3	0	23.413	14	6	14	5	1	704	80.1	8.21	30.63	6
P23396	40S ribosomal protein S3 OS=Homo sapiens GN=RPS3 PE=1 SV=2	0	23.091	30	6	19	6	1	243	26.7	9.66	40.14	6
Q9UQ80	Proliferation-associated protein 2G4 OS=Homo sapiens GN=PA2G4 PE=1 SV=3	0	22.898	23	6	9	6	1	394	43.8	6.55	17.69	6
P07237	Protein disulfide-isomerase OS=Homo sapiens GN=P4HB PE=1 SV=3	0	22.89	12	5	9	5	1	508	57.1	4.87	20.64	5
P30041	Peroxiredoxin-6 OS=Homo sapiens GN=PRDX6 PE=1 SV=3	0	22.767	26	5	16	5	1	224	25	6.38	35.06	5
A0A0A0MTS2	Glucose-6-phosphate isomerase (Fragment) OS=Homo sapiens GN=GPI PE=1 SV=1	0	22.651	13	5	11	5	1	573	64.8	9.04	23.15	5
E7EVA0	Microtubule-associated protein OS=Homo sapiens GN=MAP4 PE=1 SV=1	0	22.647	6	9	11	9	1	2297	245.3	6.23	12.1	9
P35613	Basigin OS=Homo sapiens GN=BSG PE=1 SV=2	0	22.544	17	5	9	5	1	385	42.2	5.66	23.95	5
P06748	Nucleophosmin OS=Homo sapiens GN=NPM1 PE=1 SV=2	0	22.502	14	2	5	2	1	294	32.6	4.78	15.59	2
P13797	Plastin-3 OS=Homo sapiens GN=PLS3 PE=1 SV=4	0	22.439	12	5	9	5	1	630	70.8	5.6	24.78	5
P07954	Fumarate hydratase, mitochondrial OS=Homo sapiens GN=FH PE=1 SV=3	0	22.323	17	5	7	5	1	510	54.6	8.76	12.21	5
P13645	Keratin, type I cytoskeletal 10 OS=Homo sapiens GN=KRT10 PE=1 SV=6	0	22.095	13	4	11	4	1	584	58.8	5.21	14.09	4
P48643	T-complex protein 1 subunit epsilon OS=Homo sapiens GN=CCT5 PE=1 SV=1	0	22.082	14	8	9	7	1	541	59.6	5.66	21.77	8
Q15424	Scaffold attachment factor B1 OS=Homo sapiens GN=SAFB PE=1 SV=4	0	22.057	11	6	9	6	1	915	102.6	5.47	7.47	6
E9PK25	Cofilin-1 OS=Homo sapiens GN=CFL1 PE=1 SV=1	0	21.883	21	4	38	3	1	204	22.7	8.34	58.1	4
A0A0A0MSS8	Aldo-keto reductase family 1 member C3 OS=Homo sapiens GN=AKR1C3 PE=1 SV=1	0	21.665	11	2	5	2	1	323	36.8	7.94	16.79	2
O95336	6-phosphogluconolactonase OS=Homo sapiens GN=PGLS PE=1 SV=2	0	21.548	29	5	6	5	1	258	27.5	6.05	16.66	5
P37802	Transgelin-2 OS=Homo sapiens GN=TAGLN2 PE=1 SV=3	0	21.249	24	4	11	4	1	199	22.4	8.25	28.14	4
P07195	L-lactate dehydrogenase B chain OS=Homo sapiens GN=LDHB PE=1 SV=2	0	21.004	13	3	13	3	1	334	36.6	6.05	33	3
G3V4C1	Heterogeneous nuclear ribonucleoproteins C1/C2 OS=Homo sapiens GN=HNRNPC PE=1 SV=1	0	20.787	23	5	7	5	1	292	32.2	5.08	18.2	5
P39748	Flap endonuclease 1 OS=Homo sapiens GN=FEN1 PE=1 SV=1	0	20.767	22	7	12	7	1	380	42.6	8.62	17.62	7
P11940	Polyadenylate-binding protein 1 OS=Homo sapiens GN=PABPC1 PE=1 SV=2	0	20.607	10	5	6	4	1	636	70.6	9.5	16.34	5
A0A0C4DG17	40S ribosomal protein SA OS=Homo sapiens GN=RPSA PE=1 SV=1	0	20.384	13	3	8	3	1	300	33.3	4.87	26.45	3
P62280	40S ribosomal protein S11 OS=Homo sapiens GN=RPS11 PE=1 SV=3	0	20.377	30	5	10	5	1	158	18.4	10.3	21.7	5
P31946	14-3-3 protein beta/alpha OS=Homo sapiens GN=YWHAB PE=1 SV=3	0	20.319	15	3	15	1	1	246	28.1	4.83	34.47	3
P17987	T-complex protein 1 subunit alpha OS=Homo sapiens GN=TCP1 PE=1 SV=1	0	20.293	12	6	12	6	1	556	60.3	6.11	25	6
P62701	40S ribosomal protein S4, X isoform OS=Homo sapiens GN=RPS4X PE=1 SV=2	0	20.22	27	6	10	6	1	263	29.6	10.15	12.44	6
P55209	Nucleosome assembly protein 1-like 1 OS=Homo sapiens GN=NAP1L1 PE=1 SV=1	0	20.209	12	3	6	2	1	391	45.3	4.46	16.07	3
P05023	Sodium/potassium-transporting ATPase subunit alpha-1 OS=Homo sapiens GN=ATP1A1 PE=1 SV=1	0	20.039	7	5	6	5	1	1023	112.8	5.49	12.06	5
O75533	Splicing factor 3B subunit 1 OS=Homo sapiens GN=SF3B1 PE=1 SV=3	0	20.018	8	6	8	6	1	1304	145.7	7.09	14.87	6
P15121	Aldose reductase OS=Homo sapiens GN=AKR1B1 PE=1 SV=3	0	19.961	12	2	6	2	1	316	35.8	6.98	15.54	2
G3V5Z7	Proteasome subunit alpha type OS=Homo sapiens GN=PSMA6 PE=1 SV=1	0	19.902	21	4	7	4	1	252	28.1	6.76	15.12	4
Q14980	Nuclear mitotic apparatus protein 1 OS=Homo sapiens GN=NUMA1 PE=1 SV=2	0	19.888	5	7	7	7	1	2115	238.1	5.78	12.4	7
Q96AE4	Far upstream element-binding protein 1 OS=Homo sapiens GN=FUBP1 PE=1 SV=3	0	19.846	18	5	9	3	1	644	67.5	7.61	7.48	5
P49368	T-complex protein 1 subunit gamma OS=Homo sapiens GN=CCT3 PE=1 SV=4	0	19.809	13	5	7	5	1	545	60.5	6.49	20	5
P62829	60S ribosomal protein L23 OS=Homo sapiens GN=RPL23 PE=1 SV=1	0	19.806	25	2	8	2	1	140	14.9	10.51	19.9	2
Q02790	Peptidyl-prolyl cis-trans isomerase FKBP4 OS=Homo sapiens GN=FKBP4 PE=1 SV=3	0	19.676	15	4	6	4	1	459	51.8	5.43	16.68	4
P12429	Annexin A3 OS=Homo sapiens GN=ANXA3 PE=1 SV=3	0	19.548	22	6	7	6	1	323	36.4	5.92	14.2	6
P12814	Alpha-actinin-1 OS=Homo sapiens GN=ACTN1 PE=1 SV=2	0	19.47	9	6	8	5	1	892	103	5.41	12.57	6
A0A0D9SF53	ATP-dependent RNA helicase DDX3X OS=Homo sapiens GN=DDX3X PE=1 SV=1	0	19.469	6	3	5	3	1	733	81.4	8.07	17.25	3
Q05639	Elongation factor 1-alpha 2 OS=Homo sapiens GN=EEF1A2 PE=1 SV=1	0	19.455	14	5	100	1	1	463	50.4	9.03	168.44	5
A0A0C4DGB5	Calpastatin OS=Homo sapiens GN=CAST PE=1 SV=1	0	19.42	18	6	8	6	1	754	81	5.1	6.41	6
K7ELC7	60S ribosomal protein L27 (Fragment) OS=Homo sapiens GN=RPL27 PE=1 SV=1	0	19.37	28	3	8	3	1	144	16.5	10.58	22.01	3
P21796	Voltage-dependent anion-selective channel protein 1 OS=Homo sapiens GN=VDAC1 PE=1 SV=2	0	19.328	30	6	6	5	1	283	30.8	8.54	15.87	6
Q15717	ELAV-like protein 1 OS=Homo sapiens GN=ELAVL1 PE=1 SV=2	0	19.303	22	6	7	6	1	326	36.1	9.17	10.3	6
O15067	Phosphoribosylformylglycinamidine synthase OS=Homo sapiens GN=PFAS PE=1 SV=4	0	19.263	5	4	4	4	1	1338	144.6	5.76	13.85	4
P0C0S5	Histone H2A.Z OS=Homo sapiens GN=H2AFZ PE=1 SV=2	0	19.256	31	4	43	2	1	128	13.5	10.58	80.43	4
P50454	Serpin H1 OS=Homo sapiens GN=SERPINH1 PE=1 SV=2	0	19.248	17	6	7	6	1	418	46.4	8.69	18.33	6
P45880	Voltage-dependent anion-selective channel protein 2 OS=Homo sapiens GN=VDAC2 PE=1 SV=2	0	19.23	29	6	9	6	1	294	31.5	7.56	19.95	6
P22102	Trifunctional purine biosynthetic protein adenosine-3 OS=Homo sapiens GN=GART PE=1 SV=1	0	19.187	5	3	6	3	1	1010	107.7	6.7	13.08	3
A0A0U1RRH7	Histone H2A OS=Homo sapiens PE=3 SV=1	0	19.035	21	3	40	1	1	170	18.5	11.52	85.33	3
P24534	Elongation factor 1-beta OS=Homo sapiens GN=EEF1B2 PE=1 SV=3	0	19.015	20	3	4	3	1	225	24.7	4.67	10.97	3
Q01130	Serine/arginine-rich splicing factor 2 OS=Homo sapiens GN=SRSF2 PE=1 SV=4	0	18.914	8	2	8	2	1	221	25.5	11.85	12.1	2
P22695	Cytochrome b-c1 complex subunit 2, mitochondrial OS=Homo sapiens GN=UQCRC2 PE=1 SV=3	0	18.903	13	4	4	4	1	453	48.4	8.63	13.31	4
F5H2F4	C-1-tetrahydrofolate synthase, cytoplasmic OS=Homo sapiens GN=MTHFD1 PE=1 SV=1	0	18.889	7	5	9	5	1	1020	110.5	8.43	24.11	5
O75396	Vesicle-trafficking protein SEC22b OS=Homo sapiens GN=SEC22B PE=1 SV=4	0	18.872	15	2	6	2	1	215	24.6	6.92	11.86	2
E7EQR4	Ezrin OS=Homo sapiens GN=EZR PE=1 SV=3	0	18.848	11	6	8	3	1	586	69.3	6.16	13.91	6
P19338	Nucleolin OS=Homo sapiens GN=NCL PE=1 SV=3	0	18.671	10	7	14	7	1	710	76.6	4.7	27.89	7
A0A087X1N8	Serpin B6 OS=Homo sapiens GN=SERPINB6 PE=1 SV=1	0	18.651	22	6	6	6	1	395	44.8	5.68	13.28	6
Q14152	Eukaryotic translation initiation factor 3 subunit A OS=Homo sapiens GN=EIF3A PE=1 SV=1	0	18.626	5	5	6	5	1	1382	166.5	6.79	12.73	5
P16615	Sarcoplasmic/endoplasmic reticulum calcium ATPase 2 OS=Homo sapiens GN=ATP2A2 PE=1 SV=1	0	18.462	7	5	6	5	1	1042	114.7	5.34	11.74	5
P09874	Poly [ADP-ribose] polymerase 1 OS=Homo sapiens GN=PARP1 PE=1 SV=4	0	18.222	9	6	7	6	1	1014	113	8.88	14.81	6
P49321	Nuclear autoantigenic sperm protein OS=Homo sapiens GN=NASP PE=1 SV=2	0	18.062	8	4	7	4	1	788	85.2	4.3	10.44	4
Q92688	Acidic leucine-rich nuclear phosphoprotein 32 family member B OS=Homo sapiens GN=ANP32B PE=1 SV=1	0	18.057	20	4	7	2	1	251	28.8	4.06	14.7	4
Q16531	DNA damage-binding protein 1 OS=Homo sapiens GN=DDB1 PE=1 SV=1	0	18.051	9	7	8	7	1	1140	126.9	5.26	14.23	7
P18206	Vinculin OS=Homo sapiens GN=VCL PE=1 SV=4	0	17.981	8	6	8	6	1	1134	123.7	5.66	15	6
Q8NC51	Plasminogen activator inhibitor 1 RNA-binding protein OS=Homo sapiens GN=SERBP1 PE=1 SV=2	0	17.928	28	6	14	6	1	408	44.9	8.65	13.55	6
Q9P258	Protein RCC2 OS=Homo sapiens GN=RCC2 PE=1 SV=2	0	17.551	17	6	8	6	1	522	56	8.78	13.82	6
P41252	Isoleucine--tRNA ligase, cytoplasmic OS=Homo sapiens GN=IARS PE=1 SV=2	0	17.529	8	8	8	8	1	1262	144.4	6.15	13.38	8
P38117	Electron transfer flavoprotein subunit beta OS=Homo sapiens GN=ETFB PE=1 SV=3	0	17.459	32	6	7	6	1	255	27.8	8.1	20.16	6
K7EM18	Eukaryotic translation initiation factor 1 OS=Homo sapiens GN=EIF1 PE=1 SV=1	0	17.427	45	3	4	3	1	121	13.6	7.9	10.2	3
O75643	U5 small nuclear ribonucleoprotein 200 kDa helicase OS=Homo sapiens GN=SNRNP200 PE=1 SV=2	0	17.404	4	6	6	6	1	2136	244.4	6.06	12.28	6
Q99832	T-complex protein 1 subunit eta OS=Homo sapiens GN=CCT7 PE=1 SV=2	0	17.252	12	5	5	5	1	543	59.3	7.65	13.21	5
H0YH80	Heterogeneous nuclear ribonucleoprotein A1 (Fragment) OS=Homo sapiens GN=HNRNPA1 PE=1 SV=1	0	17.225	37	4	15	1	1	191	19.5	9.8	18.32	4
P33316	Deoxyuridine 5'-triphosphate nucleotidohydrolase, mitochondrial OS=Homo sapiens GN=DUT PE=1 SV=4	0	17.125	18	3	5	3	1	252	26.5	9.36	12.51	3
P15880	40S ribosomal protein S2 OS=Homo sapiens GN=RPS2 PE=1 SV=2	0	17.007	19	4	6	4	1	293	31.3	10.24	16.88	4
Q92598	Heat shock protein 105 kDa OS=Homo sapiens GN=HSPH1 PE=1 SV=1	0	16.963	5	3	5	2	1	858	96.8	5.39	11.72	3
Q9Y490	Talin-1 OS=Homo sapiens GN=TLN1 PE=1 SV=3	0	16.951	5	7	8	7	1	2541	269.6	6.07	5.6	7
P23246	Splicing factor, proline- and glutamine-rich OS=Homo sapiens GN=SFPQ PE=1 SV=2	0	16.942	5	3	6	3	1	707	76.1	9.44	14.41	3
O14818	Proteasome subunit alpha type-7 OS=Homo sapiens GN=PSMA7 PE=1 SV=1	0	16.913	21	4	6	4	1	248	27.9	8.46	10.81	4
P62263	40S ribosomal protein S14 OS=Homo sapiens GN=RPS14 PE=1 SV=3	0	16.787	21	3	8	3	1	151	16.3	10.05	22.15	3
O43390	Heterogeneous nuclear ribonucleoprotein R OS=Homo sapiens GN=HNRNPR PE=1 SV=1	0	16.745	14	7	9	4	1	633	70.9	8.13	12.74	7
Q9BZZ5	Apoptosis inhibitor 5 OS=Homo sapiens GN=API5 PE=1 SV=3	0	16.725	20	8	8	8	1	524	59	7.34	10.53	8
P30048	Thioredoxin-dependent peroxide reductase, mitochondrial OS=Homo sapiens GN=PRDX3 PE=1 SV=3	0	16.62	25	4	7	4	1	256	27.7	7.78	13.97	4
O43776	Asparagine--tRNA ligase, cytoplasmic OS=Homo sapiens GN=NARS PE=1 SV=1	0	16.551	11	5	7	5	1	548	62.9	6.25	12.67	5
P51858	Hepatoma-derived growth factor OS=Homo sapiens GN=HDGF PE=1 SV=1	0	16.493	25	3	4	3	1	240	26.8	4.73	9.92	3
P04792	Heat shock protein beta-1 OS=Homo sapiens GN=HSPB1 PE=1 SV=2	0	16.445	21	3	8	3	1	205	22.8	6.4	22.13	3
P32320	Cytidine deaminase OS=Homo sapiens GN=CDA PE=1 SV=2	0	16.318	41	3	7	3	1	146	16.2	6.92	11.61	3
P16190	HLA class I histocompatibility antigen, A-33 alpha chain OS=Homo sapiens GN=HLA-A PE=1 SV=3	0	16.286	16	4	4	1	1	365	40.9	6.7	11.42	4
P62140	Serine/threonine-protein phosphatase PP1-beta catalytic subunit OS=Homo sapiens GN=PPP1CB PE=1 SV=3	0	16.122	17	4	5	1	1	327	37.2	6.19	13.75	4
Q9NR30	Nucleolar RNA helicase 2 OS=Homo sapiens GN=DDX21 PE=1 SV=5	0	16.102	9	5	6	5	1	783	87.3	9.28	13.14	5
P01891	HLA class I histocompatibility antigen, A-68 alpha chain OS=Homo sapiens GN=HLA-A PE=1 SV=4	0	16.035	20	4	5	1	1	365	40.9	6.7	9.32	4
P25398	40S ribosomal protein S12 OS=Homo sapiens GN=RPS12 PE=1 SV=3	0	15.999	32	3	6	3	1	132	14.5	7.21	20.7	3
A0A087X0X3	Heterogeneous nuclear ribonucleoprotein M OS=Homo sapiens GN=HNRNPM PE=1 SV=1	0	15.938	7	3	3	3	1	730	77.5	8.78	10.42	3
O76021	Ribosomal L1 domain-containing protein 1 OS=Homo sapiens GN=RSL1D1 PE=1 SV=3	0	15.837	13	5	9	5	1	490	54.9	10.13	10.43	5
Q08945	FACT complex subunit SSRP1 OS=Homo sapiens GN=SSRP1 PE=1 SV=1	0	15.672	10	5	5	5	1	709	81	6.87	9.21	5
P13667	Protein disulfide-isomerase A4 OS=Homo sapiens GN=PDIA4 PE=1 SV=2	0	15.64	9	5	7	5	1	645	72.9	5.07	9.92	5
P23381	Tryptophan--tRNA ligase, cytoplasmic OS=Homo sapiens GN=WARS PE=1 SV=2	0	15.619	9	3	5	3	1	471	53.1	6.23	8.1	3
P22087	rRNA 2'-O-methyltransferase fibrillarin OS=Homo sapiens GN=FBL PE=1 SV=2	0	15.601	20	4	7	4	1	321	33.8	10.18	14.82	4
P35232	Prohibitin OS=Homo sapiens GN=PHB PE=1 SV=1	0	15.496	17	4	4	4	1	272	29.8	5.76	11.99	4
Q9Y265	RuvB-like 1 OS=Homo sapiens GN=RUVBL1 PE=1 SV=1	0	15.486	19	5	7	5	1	456	50.2	6.42	8.79	5
P62249	40S ribosomal protein S16 OS=Homo sapiens GN=RPS16 PE=1 SV=2	0	15.32	31	4	7	4	1	146	16.4	10.21	18.94	4
Q13347	Eukaryotic translation initiation factor 3 subunit I OS=Homo sapiens GN=EIF3I PE=1 SV=1	0	15.011	22	4	5	4	1	325	36.5	5.64	11.09	4
O43143	Pre-mRNA-splicing factor ATP-dependent RNA helicase DHX15 OS=Homo sapiens GN=DHX15 PE=1 SV=2	0	15.003	10	6	7	6	1	795	90.9	7.46	10.57	6
P18754	Regulator of chromosome condensation OS=Homo sapiens GN=RCC1 PE=1 SV=1	0	14.981	9	2	4	2	1	421	44.9	7.52	12.84	2
P69905	Hemoglobin subunit alpha OS=Homo sapiens GN=HBA1 PE=1 SV=2	0	14.973	18	2	6	2	1	142	15.2	8.68	14.25	2
P26640	Valine--tRNA ligase OS=Homo sapiens GN=VARS PE=1 SV=4	0	14.939	6	5	5	5	1	1264	140.4	7.59	11.35	5
P05141	ADP/ATP translocase 2 OS=Homo sapiens GN=SLC25A5 PE=1 SV=7	0	14.936	16	4	9	2	1	298	32.8	9.69	21.28	4
P62847	40S ribosomal protein S24 OS=Homo sapiens GN=RPS24 PE=1 SV=1	0	14.882	20	2	6	2	1	133	15.4	10.78	17.25	2
Q92973	Transportin-1 OS=Homo sapiens GN=TNPO1 PE=1 SV=2	0	14.78	6	3	8	3	1	898	102.3	4.98	12.1	3
P36955	Pigment epithelium-derived factor OS=Homo sapiens GN=SERPINF1 PE=1 SV=4	0	14.778	9	3	5	3	1	418	46.3	6.38	14.4	3
P15328	Folate receptor alpha OS=Homo sapiens GN=FOLR1 PE=1 SV=3	0	14.673	13	2	5	2	1	257	29.8	7.97	11.74	2
Q9Y277	Voltage-dependent anion-selective channel protein 3 OS=Homo sapiens GN=VDAC3 PE=1 SV=1	0	14.582	27	5	6	4	1	283	30.6	8.66	7.75	5
A0A0A6YYJ8	Putative RNA-binding protein Luc7-like 2 OS=Homo sapiens GN=LUC7L2 PE=4 SV=1	0	14.541	7	2	6	2	1	458	54.2	10.13	12.67	2
P53396	ATP-citrate synthase OS=Homo sapiens GN=ACLY PE=1 SV=3	0	14.465	7	5	5	5	1	1101	120.8	7.33	9.4	5
Q9BYK1	40S ribosomal protein S21 OS=Homo sapiens GN=RPS21 PE=1 SV=1	0	14.401	32	2	6	2	1	90	9.9	7.83	6.77	2
P56537	Eukaryotic translation initiation factor 6 OS=Homo sapiens GN=EIF6 PE=1 SV=1	0	14.351	13	2	5	2	1	245	26.6	4.68	12.71	2
Q00688	Peptidyl-prolyl cis-trans isomerase FKBP3 OS=Homo sapiens GN=FKBP3 PE=1 SV=1	0	14.171	17	3	4	3	1	224	25.2	9.28	9.3	3
O15355	Protein phosphatase 1G OS=Homo sapiens GN=PPM1G PE=1 SV=1	0	14.114	8	2	3	2	1	546	59.2	4.36	5.11	2
P61106	Ras-related protein Rab-14 OS=Homo sapiens GN=RAB14 PE=1 SV=4	0	13.974	26	3	5	3	1	215	23.9	6.21	11.7	3
P52907	F-actin-capping protein subunit alpha-1 OS=Homo sapiens GN=CAPZA1 PE=1 SV=3	0	13.947	17	3	3	3	1	286	32.9	5.69	10.98	3
P62136	Serine/threonine-protein phosphatase PP1-alpha catalytic subunit OS=Homo sapiens GN=PPP1CA PE=1 SV=1	0	13.857	15	4	5	1	1	330	37.5	6.33	12.92	4
Q04637	Eukaryotic translation initiation factor 4 gamma 1 OS=Homo sapiens GN=EIF4G1 PE=1 SV=4	0	13.856	6	5	6	5	1	1599	175.4	5.33	4.48	5
Q13838	Spliceosome RNA helicase DDX39B OS=Homo sapiens GN=DDX39B PE=1 SV=1	0	13.821	12	4	5	4	1	428	49	5.67	10.55	4
F8W7C6	60S ribosomal protein L10 OS=Homo sapiens GN=RPL10 PE=1 SV=2	0	13.747	19	2	5	2	1	163	18.6	9.95	14.92	2
C9JSZ1	Far upstream element-binding protein 1 (Fragment) OS=Homo sapiens GN=FUBP1 PE=1 SV=1	0	13.72	28	3	5	1	1	232	24	6.21	7.48	3
Q01813	ATP-dependent 6-phosphofructokinase, platelet type OS=Homo sapiens GN=PFKP PE=1 SV=2	0	13.699	6	3	4	3	1	784	85.5	7.55	7.48	3
A0A087WYT3	Prostaglandin E synthase 3 OS=Homo sapiens GN=PTGES3 PE=1 SV=1	0	13.631	18	2	5	2	1	164	19.1	4.55	15.35	2
P33992	DNA replication licensing factor MCM5 OS=Homo sapiens GN=MCM5 PE=1 SV=5	0	13.553	10	5	5	5	1	734	82.2	8.37	13.24	5
P31040	Succinate dehydrogenase [ubiquinone] flavoprotein subunit, mitochondrial OS=Homo sapiens GN=SDHA PE=1 SV=2	0	13.471	7	2	2	2	1	664	72.6	7.39	7.62	2
P48047	ATP synthase subunit O, mitochondrial OS=Homo sapiens GN=ATP5O PE=1 SV=1	0	13.471	26	3	5	3	1	213	23.3	9.96	9.02	3
P62753	40S ribosomal protein S6 OS=Homo sapiens GN=RPS6 PE=1 SV=1	0	13.355	16	3	8	3	1	249	28.7	10.84	20.27	3
P35241	Radixin OS=Homo sapiens GN=RDX PE=1 SV=1	0	13.342	10	5	7	2	1	583	68.5	6.37	7.66	5
Q1KMD3	Heterogeneous nuclear ribonucleoprotein U-like protein 2 OS=Homo sapiens GN=HNRNPUL2 PE=1 SV=1	0	13.265	7	3	6	3	1	747	85.1	4.91	4.75	3
Q07021	Complement component 1 Q subcomponent-binding protein, mitochondrial OS=Homo sapiens GN=C1QBP PE=1 SV=1	0	13.196	17	3	3	3	1	282	31.3	4.84	9.99	3
J3KQE5	GTP-binding nuclear protein Ran (Fragment) OS=Homo sapiens GN=RAN PE=1 SV=1	0	13.175	15	3	9	3	1	234	26.8	9.58	20.7	3
P05198	Eukaryotic translation initiation factor 2 subunit 1 OS=Homo sapiens GN=EIF2S1 PE=1 SV=3	0	13.102	13	3	5	3	1	315	36.1	5.08	14.97	3
P84098	60S ribosomal protein L19 OS=Homo sapiens GN=RPL19 PE=1 SV=1	0	12.933	9	1	5	1	1	196	23.5	11.47	10.51	1
P62424	60S ribosomal protein L7a OS=Homo sapiens GN=RPL7A PE=1 SV=2	0	12.904	15	3	5	3	1	266	30	10.61	14.37	3
P31948	Stress-induced-phosphoprotein 1 OS=Homo sapiens GN=STIP1 PE=1 SV=1	0	12.867	8	3	5	3	1	543	62.6	6.8	10.07	3
J3QQ67	60S ribosomal protein L18 (Fragment) OS=Homo sapiens GN=RPL18 PE=1 SV=1	0	12.737	19	3	6	3	1	190	21.8	11.72	20.79	3
P53621	Coatomer subunit alpha OS=Homo sapiens GN=COPA PE=1 SV=2	0	12.678	4	3	4	3	1	1224	138.3	7.66	8.32	3
B5ME19	Eukaryotic translation initiation factor 3 subunit C-like protein OS=Homo sapiens GN=EIF3CL PE=3 SV=1	0	12.669	5	3	4	3	1	914	105.4	5.64	7.23	3
A6NFX8	ADP-sugar pyrophosphatase OS=Homo sapiens GN=NUDT5 PE=1 SV=1	0	12.668	17	3	5	3	1	232	25.9	5.19	10.69	3
F8W031	Uncharacterized protein (Fragment) OS=Homo sapiens PE=1 SV=1	0	12.655	11	2	5	2	1	263	29.2	7.01	9.73	2
P31930	Cytochrome b-c1 complex subunit 1, mitochondrial OS=Homo sapiens GN=UQCRC1 PE=1 SV=3	0	12.646	16	4	5	4	1	480	52.6	6.37	7.15	4
P12236	ADP/ATP translocase 3 OS=Homo sapiens GN=SLC25A6 PE=1 SV=4	0	12.595	15	4	7	2	1	298	32.8	9.74	15.57	4
P62318	Small nuclear ribonucleoprotein Sm D3 OS=Homo sapiens GN=SNRPD3 PE=1 SV=1	0	12.552	40	3	10	3	1	126	13.9	10.32	6.89	3
A0A0A0MTI5	Acyl-CoA-binding protein OS=Homo sapiens GN=DBI PE=1 SV=1	0	12.535	31	3	4	3	1	143	15.9	5.05	10.07	3
P49748	Very long-chain specific acyl-CoA dehydrogenase, mitochondrial OS=Homo sapiens GN=ACADVL PE=1 SV=1	0	12.518	10	4	4	4	1	655	70.3	8.75	8.22	4
P17655	Calpain-2 catalytic subunit OS=Homo sapiens GN=CAPN2 PE=1 SV=6	0	12.486	8	4	4	4	1	700	79.9	4.98	8.54	4
P61981	14-3-3 protein gamma OS=Homo sapiens GN=YWHAG PE=1 SV=2	0	12.469	13	3	10	1	1	247	28.3	4.89	24.16	3
Q92499	ATP-dependent RNA helicase DDX1 OS=Homo sapiens GN=DDX1 PE=1 SV=2	0	12.468	9	4	5	4	1	740	82.4	7.23	10.69	4
P55786	Puromycin-sensitive aminopeptidase OS=Homo sapiens GN=NPEPPS PE=1 SV=2	0	12.407	7	6	6	6	1	919	103.2	5.72	9.94	6
Q12797	Aspartyl/asparaginyl beta-hydroxylase OS=Homo sapiens GN=ASPH PE=1 SV=3	0	12.402	7	2	6	2	1	758	85.8	5.01	8.87	2
Q96AY3	Peptidyl-prolyl cis-trans isomerase FKBP10 OS=Homo sapiens GN=FKBP10 PE=1 SV=1	0	12.339	8	3	6	3	1	582	64.2	5.62	8.68	3
P14868	Aspartate--tRNA ligase, cytoplasmic OS=Homo sapiens GN=DARS PE=1 SV=2	0	12.332	11	3	5	3	1	501	57.1	6.55	11.25	3
P54136	Arginine--tRNA ligase, cytoplasmic OS=Homo sapiens GN=RARS PE=1 SV=2	0	12.32	10	5	6	5	1	660	75.3	6.68	10.09	5
P82970	High mobility group nucleosome-binding domain-containing protein 5 OS=Homo sapiens GN=HMGN5 PE=1 SV=1	0	12.26	12	2	3	2	1	282	31.5	4.55	3.88	2
Q14157	Ubiquitin-associated protein 2-like OS=Homo sapiens GN=UBAP2L PE=1 SV=2	0	12.241	4	3	4	3	1	1087	114.5	7.11	8.44	3
P00367	Glutamate dehydrogenase 1, mitochondrial OS=Homo sapiens GN=GLUD1 PE=1 SV=2	0	12.154	12	4	5	4	1	558	61.4	7.8	12.47	4
Q02878	60S ribosomal protein L6 OS=Homo sapiens GN=RPL6 PE=1 SV=3	0	12.132	8	2	5	2	1	288	32.7	10.58	6.94	2
D6RB85	Calnexin (Fragment) OS=Homo sapiens GN=CANX PE=1 SV=1	0	12.079	25	3	5	1	1	144	16	4.74	12.18	3
P55084	Trifunctional enzyme subunit beta, mitochondrial OS=Homo sapiens GN=HADHB PE=1 SV=3	0	12.046	8	3	5	3	1	474	51.3	9.41	11.36	3
Q14566	DNA replication licensing factor MCM6 OS=Homo sapiens GN=MCM6 PE=1 SV=1	0	12.038	6	3	5	3	1	821	92.8	5.41	11.17	3
Q9NQC3	Reticulon-4 OS=Homo sapiens GN=RTN4 PE=1 SV=2	0	11.955	4	3	7	3	1	1192	129.9	4.5	7.09	3
O75390	Citrate synthase, mitochondrial OS=Homo sapiens GN=CS PE=1 SV=2	0	11.921	10	4	7	4	1	466	51.7	8.32	18.4	4
Q9BUJ2	Heterogeneous nuclear ribonucleoprotein U-like protein 1 OS=Homo sapiens GN=HNRNPUL1 PE=1 SV=2	0	11.872	8	5	6	5	1	856	95.7	6.92	9.27	5
P51114	Fragile X mental retardation syndrome-related protein 1 OS=Homo sapiens GN=FXR1 PE=1 SV=3	0	11.78	13	4	5	4	1	621	69.7	6.15	7.57	4
H7C2I1	Protein arginine N-methyltransferase 1 OS=Homo sapiens GN=PRMT1 PE=1 SV=1	0	11.775	13	4	4	4	1	371	42.4	5.35	10.44	4
P18124	60S ribosomal protein L7 OS=Homo sapiens GN=RPL7 PE=1 SV=1	0	11.746	18	4	8	4	1	248	29.2	10.65	16.68	4
P54577	Tyrosine--tRNA ligase, cytoplasmic OS=Homo sapiens GN=YARS PE=1 SV=4	0	11.742	10	4	4	4	1	528	59.1	7.05	10.04	4
J3KQ32	Obg-like ATPase 1 OS=Homo sapiens GN=OLA1 PE=1 SV=1	0	11.611	12	4	4	4	1	416	46.9	8.06	8.04	4
P35659	Protein DEK OS=Homo sapiens GN=DEK PE=1 SV=1	0	11.602	14	4	4	4	1	375	42.6	8.56	10.13	4
Q9Y4L1	Hypoxia up-regulated protein 1 OS=Homo sapiens GN=HYOU1 PE=1 SV=1	0	11.536	8	5	7	5	1	999	111.3	5.22	3.98	5
P32119	Peroxiredoxin-2 OS=Homo sapiens GN=PRDX2 PE=1 SV=5	0	11.423	27	3	12	2	1	198	21.9	5.97	12.41	3
O75083	WD repeat-containing protein 1 OS=Homo sapiens GN=WDR1 PE=1 SV=4	0	11.384	13	4	4	4	1	606	66.2	6.65	6.67	4
A8MUH2	ATP synthase-coupling factor 6, mitochondrial OS=Homo sapiens GN=ATP5J PE=1 SV=1	0	11.322	16	1	4	1	1	119	13.9	9.41	6.81	1
P52209	6-phosphogluconate dehydrogenase, decarboxylating OS=Homo sapiens GN=PGD PE=1 SV=3	0	11.319	12	4	5	4	1	483	53.1	7.23	11.93	4
P49915	GMP synthase [glutamine-hydrolyzing] OS=Homo sapiens GN=GMPS PE=1 SV=1	0	11.259	8	4	4	4	1	693	76.7	6.87	8.44	4
H7BY55	Complement decay-accelerating factor OS=Homo sapiens GN=CD55 PE=1 SV=2	0	11.25	5	2	6	2	1	550	58.9	8.78	12.68	2
Q96PK6	RNA-binding protein 14 OS=Homo sapiens GN=RBM14 PE=1 SV=2	0	11.244	7	3	3	3	1	669	69.4	9.67	8.6	3
A0A0A6YYL6	Protein RPL17-C18orf32 OS=Homo sapiens GN=RPL17-C18orf32 PE=3 SV=1	0	11.185	14	2	3	2	1	228	26.4	10.1	6.27	2
O00193	Small acidic protein OS=Homo sapiens GN=SMAP PE=1 SV=1	0	11.167	21	2	5	2	1	183	20.3	4.72	5.8	2
H0YMV8	40S ribosomal protein S27 OS=Homo sapiens GN=RPS27L PE=1 SV=1	0	11.113	24	2	6	2	1	100	11.3	9.32	12.74	2
P30040	Endoplasmic reticulum resident protein 29 OS=Homo sapiens GN=ERP29 PE=1 SV=4	0	11.063	16	3	4	3	1	261	29	7.31	10.28	3
Q9BWF3	RNA-binding protein 4 OS=Homo sapiens GN=RBM4 PE=1 SV=1	0	11.038	15	3	5	3	1	364	40.3	7.08	6.51	3
P62913	60S ribosomal protein L11 OS=Homo sapiens GN=RPL11 PE=1 SV=2	0	11.005	13	2	6	2	1	178	20.2	9.6	14.67	2
Q96QD8	Sodium-coupled neutral amino acid transporter 2 OS=Homo sapiens GN=SLC38A2 PE=1 SV=2	0	10.959	7	2	3	2	1	506	56	8	11.02	2
B0QYN7	SUMO-conjugating enzyme OS=Homo sapiens GN=UBE2I PE=1 SV=1	0	10.914	17	3	4	3	1	184	20.4	8.46	10.64	3
P26447	Protein S100-A4 OS=Homo sapiens GN=S100A4 PE=1 SV=1	0	10.838	11	1	5	1	1	101	11.7	6.11	10.91	1
Q14974	Importin subunit beta-1 OS=Homo sapiens GN=KPNB1 PE=1 SV=2	0	10.823	5	3	3	3	1	876	97.1	4.78	8.63	3
P04844	Dolichyl-diphosphooligosaccharide--protein glycosyltransferase subunit 2 OS=Homo sapiens GN=RPN2 PE=1 SV=3	0	10.693	7	2	2	2	1	631	69.2	5.69	5.53	2
Q8IYD1	Eukaryotic peptide chain release factor GTP-binding subunit ERF3B OS=Homo sapiens GN=GSPT2 PE=1 SV=2	0	10.654	6	3	5	3	1	628	68.8	5.43	11.29	3
O75534	Cold shock domain-containing protein E1 OS=Homo sapiens GN=CSDE1 PE=1 SV=2	0	10.637	8	5	5	5	1	798	88.8	6.25	6.21	5
Q92734	Protein TFG OS=Homo sapiens GN=TFG PE=1 SV=2	0	10.569	17	3	6	3	1	400	43.4	5.1	3.34	3
P63167	Dynein light chain 1, cytoplasmic OS=Homo sapiens GN=DYNLL1 PE=1 SV=1	0	10.515	25	1	10	1	1	89	10.4	7.4	5.35	1
Q8TEX9	Importin-4 OS=Homo sapiens GN=IPO4 PE=1 SV=2	0	10.502	5	4	4	4	1	1081	118.6	4.96	2.57	4
P08559	Pyruvate dehydrogenase E1 component subunit alpha, somatic form, mitochondrial OS=Homo sapiens GN=PDHA1 PE=1 SV=3	0	10.444	12	4	5	4	1	390	43.3	8.06	10.64	4
P99999	Cytochrome c OS=Homo sapiens GN=CYCS PE=1 SV=2	0	10.39	25	3	4	3	1	105	11.7	9.57	8.72	3
P28074	Proteasome subunit beta type-5 OS=Homo sapiens GN=PSMB5 PE=1 SV=3	0	10.376	5	1	2	1	1	263	28.5	6.92	5.85	1
P11177	Pyruvate dehydrogenase E1 component subunit beta, mitochondrial OS=Homo sapiens GN=PDHB PE=1 SV=3	0	10.302	11	4	4	4	1	359	39.2	6.65	9.1	4
P61160	Actin-related protein 2 OS=Homo sapiens GN=ACTR2 PE=1 SV=1	0	10.288	10	3	3	3	1	394	44.7	6.74	6.55	3
P21291	Cysteine and glycine-rich protein 1 OS=Homo sapiens GN=CSRP1 PE=1 SV=3	0	10.252	25	3	3	3	1	193	20.6	8.57	8.71	3
P27695	DNA-(apurinic or apyrimidinic site) lyase OS=Homo sapiens GN=APEX1 PE=1 SV=2	0	10.144	8	2	5	2	1	318	35.5	8.12	9.47	2
A0A0B4J2C3	Translationally-controlled tumor protein OS=Homo sapiens GN=TPT1 PE=1 SV=1	0	10.144	14	2	3	2	1	197	22.6	5.24	6.8	2
P13804	Electron transfer flavoprotein subunit alpha, mitochondrial OS=Homo sapiens GN=ETFA PE=1 SV=1	0	10.105	11	2	3	2	1	333	35.1	8.38	5.35	2
H3BMV3	Hematological and neurological-expressed 1-like protein (Fragment) OS=Homo sapiens GN=HN1L PE=1 SV=1	0	10.091	44	5	5	5	1	190	20.7	8.13	4.95	5
P26368	Splicing factor U2AF 65 kDa subunit OS=Homo sapiens GN=U2AF2 PE=1 SV=4	0	10.044	8	2	3	2	1	475	53.5	9.09	7.54	2
Q86XP3	ATP-dependent RNA helicase DDX42 OS=Homo sapiens GN=DDX42 PE=1 SV=1	0	10.02	5	3	3	3	1	938	102.9	7.02	5.67	3
P12277	Creatine kinase B-type OS=Homo sapiens GN=CKB PE=1 SV=1	0	10	13	3	3	3	1	381	42.6	5.59	4.77	3
P52888	Thimet oligopeptidase OS=Homo sapiens GN=THOP1 PE=1 SV=2	0	9.982	6	3	3	3	1	689	78.8	6.05	5.35	3
P26196	Probable ATP-dependent RNA helicase DDX6 OS=Homo sapiens GN=DDX6 PE=1 SV=2	0	9.972	10	3	3	3	1	483	54.4	8.66	7.15	3
P31939	Bifunctional purine biosynthesis protein PURH OS=Homo sapiens GN=ATIC PE=1 SV=3	0	9.962	8	3	4	3	1	592	64.6	6.71	4.11	3
P39019	40S ribosomal protein S19 OS=Homo sapiens GN=RPS19 PE=1 SV=2	0	9.936	26	4	4	4	1	145	16.1	10.32	9.45	4
A0A087WYR3	Tumor protein D54 OS=Homo sapiens GN=TPD52L2 PE=1 SV=1	0	9.909	15	2	6	2	1	222	23.8	6.55	7.24	2
Q9UHX1	Poly(U)-binding-splicing factor PUF60 OS=Homo sapiens GN=PUF60 PE=1 SV=1	0	9.786	6	2	3	2	1	559	59.8	5.29	6.17	2
Q99623	Prohibitin-2 OS=Homo sapiens GN=PHB2 PE=1 SV=2	0	9.773	13	4	4	4	1	299	33.3	9.83	9.45	4
P06899	Histone H2B type 1-J OS=Homo sapiens GN=HIST1H2BJ PE=1 SV=3	0	9.757	26	3	18	1	1	126	13.9	10.32	28.22	3
U3KQK0	Histone H2B OS=Homo sapiens GN=HIST1H2BN PE=1 SV=1	0	9.672	20	3	20	1	1	166	18.8	10.54	24.6	3
B0QY89	Eukaryotic translation initiation factor 3 subunit L OS=Homo sapiens GN=EIF3L PE=1 SV=1	0	9.65	8	3	4	3	1	607	70.9	6.65	4.17	3
Q99733	Nucleosome assembly protein 1-like 4 OS=Homo sapiens GN=NAP1L4 PE=1 SV=1	0	9.6	7	2	3	1	1	375	42.8	4.69	8.58	2
Q04760	Lactoylglutathione lyase OS=Homo sapiens GN=GLO1 PE=1 SV=4	0	9.519	25	3	5	3	1	184	20.8	5.31	9.18	3
Q9H0U4	Ras-related protein Rab-1B OS=Homo sapiens GN=RAB1B PE=1 SV=1	0	9.512	18	3	6	2	1	201	22.2	5.73	11.78	3
C9J406	MICOS complex subunit MIC60 OS=Homo sapiens GN=IMMT PE=1 SV=1	0	9.506	12	4	4	4	1	659	73.2	6.07	7.58	4
P56192	Methionine--tRNA ligase, cytoplasmic OS=Homo sapiens GN=MARS PE=1 SV=2	0	9.486	6	3	3	3	1	900	101.1	6.16	4.62	3
J3KTL2	Serine/arginine-rich-splicing factor 1 OS=Homo sapiens GN=SRSF1 PE=1 SV=1	0	9.474	15	3	4	3	1	253	28.3	10.08	10.47	3
P58546	Myotrophin OS=Homo sapiens GN=MTPN PE=1 SV=2	0	9.419	14	1	2	1	1	118	12.9	5.52	7.06	1
P54819	Adenylate kinase 2, mitochondrial OS=Homo sapiens GN=AK2 PE=1 SV=2	0	9.413	18	3	4	3	1	239	26.5	7.81	6.26	3
H3BPE7	RNA-binding protein FUS OS=Homo sapiens GN=FUS PE=1 SV=1	0	9.372	7	3	4	2	1	527	53.5	9.36	11.51	3
P46778	60S ribosomal protein L21 OS=Homo sapiens GN=RPL21 PE=1 SV=2	0	9.355	16	2	5	2	1	160	18.6	10.49	14.89	2
J3QQX2	Rho GDP-dissociation inhibitor 1 OS=Homo sapiens GN=ARHGDIA PE=1 SV=1	0	9.349	14	2	5	2	1	235	25.8	7.44	13.29	2
P61158	Actin-related protein 3 OS=Homo sapiens GN=ACTR3 PE=1 SV=3	0	9.315	13	4	4	4	1	418	47.3	5.88	9.78	4
Q04323	UBX domain-containing protein 1 OS=Homo sapiens GN=UBXN1 PE=1 SV=2	0	9.303	10	1	2	1	1	297	33.3	5.25	5.08	1
A0A075B716	40S ribosomal protein S17 OS=Homo sapiens GN=RPS17 PE=1 SV=1	0	9.29	23	3	6	3	1	191	21.6	8.92	10.4	3
P00966	Argininosuccinate synthase OS=Homo sapiens GN=ASS1 PE=1 SV=2	0	9.283	9	3	5	3	1	412	46.5	8.02	13.34	3
Q9Y266	Nuclear migration protein nudC OS=Homo sapiens GN=NUDC PE=1 SV=1	0	9.174	14	3	4	3	1	331	38.2	5.38	8.78	3
O43615	Mitochondrial import inner membrane translocase subunit TIM44 OS=Homo sapiens GN=TIMM44 PE=1 SV=2	0	9.113	6	2	2	2	1	452	51.3	8.32	5.8	2
P11766	Alcohol dehydrogenase class-3 OS=Homo sapiens GN=ADH5 PE=1 SV=4	0	9.089	12	3	3	3	1	374	39.7	7.49	6.28	3
Q15046	Lysine--tRNA ligase OS=Homo sapiens GN=KARS PE=1 SV=3	0	9.074	9	5	6	5	1	597	68	6.35	3.37	5
Q14498	RNA-binding protein 39 OS=Homo sapiens GN=RBM39 PE=1 SV=2	0	9.058	5	2	3	2	1	530	59.3	10.1	8.58	2
P53999	Activated RNA polymerase II transcriptional coactivator p15 OS=Homo sapiens GN=SUB1 PE=1 SV=3	0	9.043	21	2	3	2	1	127	14.4	9.6	9.97	2
Q15691	Microtubule-associated protein RP/EB family member 1 OS=Homo sapiens GN=MAPRE1 PE=1 SV=3	0	8.991	15	2	3	2	1	268	30	5.14	6.61	2
P17980	26S protease regulatory subunit 6A OS=Homo sapiens GN=PSMC3 PE=1 SV=3	0	8.981	8	2	3	2	1	439	49.2	5.24	5.47	2
P19823	Inter-alpha-trypsin inhibitor heavy chain H2 OS=Homo sapiens GN=ITIH2 PE=1 SV=2	0	8.975	2	2	3	2	1	946	106.4	6.86	7.85	2
P46776	60S ribosomal protein L27a OS=Homo sapiens GN=RPL27A PE=1 SV=2	0	8.971	22	3	4	3	1	148	16.6	11	11.44	3
Q9UHD1	Cysteine and histidine-rich domain-containing protein 1 OS=Homo sapiens GN=CHORDC1 PE=1 SV=2	0	8.836	17	3	3	3	1	332	37.5	7.87	5.67	3
Q13200	26S proteasome non-ATPase regulatory subunit 2 OS=Homo sapiens GN=PSMD2 PE=1 SV=3	0	8.834	3	2	2	2	1	908	100.1	5.2	5.65	2
Q9Y3F4	Serine-threonine kinase receptor-associated protein OS=Homo sapiens GN=STRAP PE=1 SV=1	0	8.834	10	2	3	2	1	350	38.4	5.12	7.47	2
O00567	Nucleolar protein 56 OS=Homo sapiens GN=NOP56 PE=1 SV=4	0	8.766	6	3	3	3	1	594	66	9.19	7	3
P08237	ATP-dependent 6-phosphofructokinase, muscle type OS=Homo sapiens GN=PFKM PE=1 SV=2	0	8.74	7	3	4	3	1	780	85.1	7.99	2.47	3
Q9Y2X3	Nucleolar protein 58 OS=Homo sapiens GN=NOP58 PE=1 SV=1	0	8.716	6	2	2	2	1	529	59.5	8.92	5.58	2
Q9BTT0	Acidic leucine-rich nuclear phosphoprotein 32 family member E OS=Homo sapiens GN=ANP32E PE=1 SV=1	0	8.713	9	2	3	2	1	268	30.7	3.85	9.47	2
Q13185	Chromobox protein homolog 3 OS=Homo sapiens GN=CBX3 PE=1 SV=4	0	8.691	15	2	4	2	1	183	20.8	5.33	10.55	2
O14744	Protein arginine N-methyltransferase 5 OS=Homo sapiens GN=PRMT5 PE=1 SV=4	0	8.684	5	2	2	2	1	637	72.6	6.29	6.52	2
Q15056	Eukaryotic translation initiation factor 4H OS=Homo sapiens GN=EIF4H PE=1 SV=5	0	8.664	15	2	3	2	1	248	27.4	7.23	8.53	2
P61513	60S ribosomal protein L37a OS=Homo sapiens GN=RPL37A PE=1 SV=2	0	8.662	33	2	5	2	1	92	10.3	10.43	11.93	2
P06737	Glycogen phosphorylase, liver form OS=Homo sapiens GN=PYGL PE=1 SV=4	0	8.616	8	5	5	4	1	847	97.1	7.17	6.26	5
P46087	Probable 28S rRNA (cytosine(4447)-C(5))-methyltransferase OS=Homo sapiens GN=NOP2 PE=1 SV=2	0	8.575	4	3	3	3	1	812	89.2	9.23	7.22	3
P42704	Leucine-rich PPR motif-containing protein, mitochondrial OS=Homo sapiens GN=LRPPRC PE=1 SV=3	0	8.569	4	4	4	4	1	1394	157.8	6.13	7	4
Q8TEM1	Nuclear pore membrane glycoprotein 210 OS=Homo sapiens GN=NUP210 PE=1 SV=3	0	8.554	2	3	3	3	1	1887	205	6.81	4.48	3
Q13155	Aminoacyl tRNA synthase complex-interacting multifunctional protein 2 OS=Homo sapiens GN=AIMP2 PE=1 SV=2	0	8.519	13	2	3	2	1	320	35.3	8.22	2.27	2
P55036	26S proteasome non-ATPase regulatory subunit 4 OS=Homo sapiens GN=PSMD4 PE=1 SV=1	0	8.519	11	2	2	2	1	377	40.7	4.79	5.36	2
[truncated: 750 more rows]
